# Supplementary material for: Modulation of glucocorticoid receptor function under iron overload
Source: Front Immunol. 2025 Jun 18;16:1605420. doi: 10.3389/fimmu.2025.1605420 (PMC12213461; doi:10.3389/fimmu.2025.1605420)
Supplement: Supplementary file 5 [file Table1.xlsx]

## Sheet: Sign and LFC 1 &-1
Ensg	symbol	FePBS_AVG	FePBS_SD	NaClPBS_AVG	NaClPBS_SD	FE_LFC	FE_FDR
ENSMUSG00000111767	4930546K05Rik	171.553	27.7902	0.233282	0.404056	9.21149	6.78397e-13
ENSMUSG00000116604	Gm49745	58.2462	25.4626	0	0	8.61564	1.35586e-10
ENSMUSG00000028012	Rrh	55.8514	38.8524	0	0	8.54932	6.66176e-10
ENSMUSG00000035539	Ccdc180	470.476	184.953	1.16641	2.02028	8.5046	1.08832e-22
ENSMUSG00000079652	Garin1a	180.844	183.833	0.466564	0.808113	8.45566	1.03776e-08
ENSMUSG00000091157	Serpina3l-ps	45.1967	15.2592	0	0	8.24745	1.02849e-09
ENSMUSG00000024912	Fosl1	43.52	10.9893	0	0	8.19576	6.97128e-10
ENSMUSG00000108777	Gm45081	40.0804	18.1444	0	0	8.07413	1.92507e-09
ENSMUSG00000070498	Tmem132b	39.7701	19.7835	0	0	8.06026	6.02713e-09
ENSMUSG00000114647	Gm30127	37.9548	35.6762	0	0	7.9984	4.30425e-05
ENSMUSG00000112910	Gm29685	36.5127	18.9451	0	0	7.94384	8.00313e-07
ENSMUSG00000105434	Gm43359	30.899	9.89386	0	0	7.69498	2.49415e-08
ENSMUSG00000085307	Gm11525	29.6327	1.79362	0	0	7.64225	1.34531e-08
ENSMUSG00000118076	Gm50337	48.816	15.7433	0.274495	0.47544	7.4034	2.89933e-08
ENSMUSG00000023067	Cdkn1a	8723.73	601.809	53.3143	16.7661	7.37185	0
ENSMUSG00000031028	Tub	129.998	67.9007	0.823486	1.42632	7.33328	8.04834e-13
ENSMUSG00000109198	D7Bwg0826e	45.3085	21.829	0.233282	0.404056	7.28471	7.32651e-08
ENSMUSG00000021123	Rdh12	21.7973	6.2099	0	0	7.20015	2.91211e-07
ENSMUSG00000082141	Gm11212	198.051	161.004	1.37804	1.36734	7.19393	2.87453e-11
ENSMUSG00000117713	Gm46637	21.7411	14.9688	0	0	7.19327	1.84335e-06
ENSMUSG00000024223	Armc12	21.3115	7.03738	0	0	7.16471	5.55176e-07
ENSMUSG00000056656	Apol8	21.0663	20.8323	0	0	7.15328	2.88241e-06
ENSMUSG00000118672	Muc4	74.5216	20.4602	0.507778	0.444072	7.1274	4.7795e-09
ENSMUSG00000106188	Gm9710	20.5635	5.1949	0	0	7.10866	6.09294e-07
ENSMUSG00000039057	Myo16	20.1306	4.941	0	0	7.08864	8.25831e-07
ENSMUSG00000012042	4930579F01Rik	38.4465	20.5109	0.303825	0.526241	7.0502	3.91048e-07
ENSMUSG00000042540	Acot5	18.4095	8.94986	0	0	6.9597	1.55586e-06
ENSMUSG00000090387	Gm17056	34.8234	31.1882	0.303825	0.526241	6.91097	7.37143e-06
ENSMUSG00000029321	Slc10a6	316.495	106.445	2.93838	3.77068	6.85884	6.27976e-33
ENSMUSG00000097476	Gm26583	16.7165	12.503	0	0	6.80576	1.11499e-05
ENSMUSG00000117050	1700023B13Rik	32.2137	6.70064	0.274495	0.47544	6.79402	2.65255e-07
ENSMUSG00000093446	Gm20694	16.4417	5.806	0	0	6.78824	2.68418e-06
ENSMUSG00000089854	Gm16133	15.7897	15.9586	0	0	6.73424	9.90265e-05
ENSMUSG00000006724	Cyp27b1	30.9928	11.6005	0.303825	0.526241	6.73418	7.12858e-07
ENSMUSG00000040856	Dlk1	15.5454	15.8033	0	0	6.71923	0.000121968
ENSMUSG00000020431	Adcy1	1233.01	266.625	12.6029	8.03475	6.63479	3.45932e-42
ENSMUSG00000054753	AU018091	14.6485	11.1173	0	0	6.61418	4.5596e-05
ENSMUSG00000053475	Tnfaip6	14.1947	5.80071	0	0	6.58467	2.08491e-05
ENSMUSG00000031837	Necab2	50.7281	23.395	0.507778	0.444072	6.57265	3.48968e-08
ENSMUSG00000085707	Gm12212	27.413	2.63416	0.303825	0.526241	6.56498	1.64324e-06
ENSMUSG00000032988	Slc16a8	13.567	9.24827	0	0	6.50906	0.00018038
ENSMUSG00000020447	Npc1l1	13.4422	4.09718	0	0	6.50831	1.73218e-05
ENSMUSG00000037887	Dusp8	660.11	189.464	7.55862	9.25921	6.48995	5.85583e-25
ENSMUSG00000019577	Pdk4	9323.58	7641.41	104.308	33.4085	6.48232	5.27268e-12
ENSMUSG00000039110	Mycbpap	25.192	20.8562	0.303825	0.526241	6.45082	2.99733e-05
ENSMUSG00000010476	Ebf3	13.051	3.90548	0	0	6.44951	1.11251e-05
ENSMUSG00000112188	Gm47708	12.9009	7.00037	0	0	6.43096	3.29363e-05
ENSMUSG00000027737	Slc7a11	112.863	95.1897	1.24884	1.10494	6.4305	1.06686e-11
ENSMUSG00000117131	Gm41506	12.8245	9.49098	0	0	6.41284	1.87601e-05
ENSMUSG00000116942	Gm49744	12.4034	6.60102	0	0	6.37904	0.000128655
ENSMUSG00000086724	Gm12833	12.236	7.32865	0	0	6.36124	6.60555e-05
ENSMUSG00000117538	Gm50008	12.2386	6.81372	0	0	6.34895	1.89617e-05
ENSMUSG00000083748	Gm11662	11.8028	3.35788	0	0	6.3099	3.89932e-05
ENSMUSG00000017007	Rbpjl	11.3093	16.8079	0	0	6.25979	0.00102903
ENSMUSG00000070298	Trcg1	11.1489	6.79269	0	0	6.23563	5.90721e-05
ENSMUSG00000115426	Gm19510	10.9077	3.631	0	0	6.19321	0.000169766
ENSMUSG00000058755	Osm	10.6366	3.82291	0	0	6.17196	9.32639e-05
ENSMUSG00000121249		115.832	7.41636	1.73496	1.50831	6.16534	3.94956e-21
ENSMUSG00000091686	4930471C04Rik	10.231	6.74196	0	0	6.11547	0.00027056
ENSMUSG00000002384	Bmp8b	74.2919	49.0653	1.14476	1.42047	6.09298	1.9518e-10
ENSMUSG00000105594	Gm43398	9.98902	6.79512	0	0	6.07949	0.000206928
ENSMUSG00000103966	Gm37120	35.4489	13.8201	0.466564	0.808113	6.07007	1.31644e-06
ENSMUSG00000005413	Hmox1	35840.9	5898.01	551.783	193.709	6.02279	3.05198e-172
ENSMUSG00000078816	Prkcg	266.342	89.3397	3.85615	4.70463	5.99356	3.86745e-35
ENSMUSG00000054582	Pabpc1l	17.9072	1.49802	0.233282	0.404056	5.95479	6.25528e-05
ENSMUSG00000027505	Fam209	17.9411	11.7423	0.274495	0.47544	5.95221	7.3744e-05
ENSMUSG00000068085	Cyp2d11	281.253	119.034	4.59512	0.757775	5.94565	9.4708e-35
ENSMUSG00000087373	Gm15892	17.4787	6.52936	0.274495	0.47544	5.92753	4.93133e-05
ENSMUSG00000106178	Gm42987	9.02185	7.10461	0	0	5.9122	0.000659041
ENSMUSG00000046961	Gpr156	16.8602	7.90739	0.303825	0.526241	5.86114	4.83311e-05
ENSMUSG00000062204	Or2y8	8.6026	8.0121	0	0	5.85497	0.00266745
ENSMUSG00000031450	Grk1	8.60517	6.01799	0	0	5.84964	0.00377228
ENSMUSG00000109029	Gm44717	8.50696	2.49971	0	0	5.8401	0.000208118
ENSMUSG00000042678	Myo15a	8.50512	1.51602	0	0	5.84005	0.000503046
ENSMUSG00000120327		8.4069	5.34393	0	0	5.83568	0.000889753
ENSMUSG00000040364	Sec1	16.4336	8.30099	0.233282	0.404056	5.831	0.00035771
ENSMUSG00000079534	Pwwp4c	8.52059	5.37787	0	0	5.82927	0.000368817
ENSMUSG00000106287	Gm43585	8.3632	7.60607	0	0	5.80333	0.00198369
ENSMUSG00000029379	Cxcl3	16.0188	8.5345	0.274495	0.47544	5.79642	0.000114265
ENSMUSG00000071531	Gprin2	44.3287	7.13292	0.823486	1.42632	5.78439	5.61331e-09
ENSMUSG00000103308	Gm37800	8.07666	4.94505	0	0	5.77708	0.00134709
ENSMUSG00000026628	Atf3	1290.36	915.221	24.3746	13.7269	5.73202	3.25857e-18
ENSMUSG00000038567	Cyp24a1	7.85752	7.46725	0	0	5.72456	0.00264215
ENSMUSG00000119733	Gm25076	7.78103	6.78281	0	0	5.70388	0.00305769
ENSMUSG00000049649	Gpr3	7.77182	4.07898	0	0	5.698	0.000857246
ENSMUSG00000076438	Oxct2b	7.60449	3.21509	0	0	5.67435	0.00247694
ENSMUSG00000108211	Gm44130	7.5916	4.87845	0	0	5.67211	0.00237749
ENSMUSG00000114952	Gm29717	7.42058	4.42535	0	0	5.64396	0.00124812
ENSMUSG00000117401	4833419F23Rik	53.2324	16.7397	1.09798	1.90176	5.62985	2.35187e-09
ENSMUSG00000115368	Gm48942	7.09145	4.70296	0	0	5.59197	0.00122096
ENSMUSG00000061878	Sphk1	218.28	42.5762	4.59512	0.757775	5.58199	9.67335e-40
ENSMUSG00000040340	Tex45	7.1187	5.77237	0	0	5.56833	0.00153127
ENSMUSG00000024526	Cidea	13.5497	5.11818	0.233282	0.404056	5.5489	0.000595548
ENSMUSG00000103569	Gm38067	6.86936	5.92784	0	0	5.51191	0.00187969
ENSMUSG00000061531	Tmem236	6.77667	3.52691	0	0	5.51002	0.00107231
ENSMUSG00000040998	Npnt	77.3514	23.1839	1.63297	2.82839	5.50867	0.000390606
ENSMUSG00000014686	Ceacam16	34.8586	17.5248	0.699846	1.21217	5.48109	1.20729e-06
ENSMUSG00000032036	Kirrel3	12.7817	3.64981	0.274495	0.47544	5.47638	0.000173792
ENSMUSG00000038011	Dnah10	6.50817	3.79848	0	0	5.46181	0.00411639
ENSMUSG00000079033	Mef2b	6.53101	3.12118	0	0	5.4515	0.00160603
ENSMUSG00000116010	Gm36026	6.44827	4.06536	0	0	5.43845	0.00505857
ENSMUSG00000033177	Tmprss7	35.2373	9.2617	0.852816	0.825052	5.43768	6.36729e-07
ENSMUSG00000093865	Lrit3	6.44458	2.1804	0	0	5.43622	0.00143826
ENSMUSG00000032021	Crtam	12.5479	3.19606	0.303825	0.526241	5.43401	0.000201342
ENSMUSG00000010825	Grid2ip	6.26915	8.42938	0	0	5.4147	0.00713222
ENSMUSG00000030278	Cidec	1710.48	239.52	40.5459	18.9752	5.41311	3.90484e-69
ENSMUSG00000115772	Gm48935	6.27541	3.18784	0	0	5.40608	0.00270094
ENSMUSG00000110350	Gm10252	33.9516	24.3626	0.811603	0.106314	5.40178	1.36197e-06
ENSMUSG00000105636	Gm43625	6.29898	7.73619	0	0	5.38673	0.00736882
ENSMUSG00000120341		6.11176	7.61434	0	0	5.37417	0.00444446
ENSMUSG00000087512	Ccdc201	6.11802	3.66433	0	0	5.36127	0.00521048
ENSMUSG00000024173	Tpsab1	6.10328	4.58539	0	0	5.35973	0.0206413
ENSMUSG00000027824	Vmn2r1	6.11618	2.74671	0	0	5.35944	0.00225134
ENSMUSG00000048636	A730049H05Rik	6.02975	1.99951	0	0	5.34326	0.00145548
ENSMUSG00000003872	Lin7b	5.93595	2.58852	0	0	5.32643	0.00172304
ENSMUSG00000113331	3110009F21Rik	6.03969	4.49767	0	0	5.32016	0.00128634
ENSMUSG00000052525	Spdya	21.2751	7.72017	0.578321	0.502769	5.31059	2.38065e-05
ENSMUSG00000011751	Sptbn4	5.76494	3.748	0	0	5.29238	0.00345792
ENSMUSG00000043421	Hilpda	1023.16	728.953	26.4379	11.6601	5.28023	1.46441e-16
ENSMUSG00000042708	Shcbp1l	5.70134	2.52578	0	0	5.26128	0.00365286
ENSMUSG00000034394	Lif	20.9184	10.138	0.60765	1.05248	5.25304	5.02863e-05
ENSMUSG00000021587	Pcsk1	10.8952	9.45213	0.233282	0.404056	5.24426	0.00219081
ENSMUSG00000113548	Gm34047	5.58287	9.66981	0	0	5.24373	0.0295493
ENSMUSG00000111282	Gm47528	267.431	73.9632	7.27089	4.04143	5.23797	1.02942e-28
ENSMUSG00000026073	Il1r2	131.067	27.6526	3.55024	0.906586	5.23453	4.75926e-26
ENSMUSG00000116707	Gm49590	10.9132	5.28579	0.303825	0.526241	5.22815	0.000619032
ENSMUSG00000106457	Gm42585	5.63664	8.05173	0	0	5.22107	0.0112166
ENSMUSG00000014813	Stc1	50.2805	20.9938	1.46047	1.37672	5.21878	3.5968e-11
ENSMUSG00000030643	Rab30	10784.1	6110.89	289.827	117.652	5.21823	2.19174e-24
ENSMUSG00000082969	Gm12630	5.53659	2.91794	0	0	5.21156	0.00933898
ENSMUSG00000029212	Gabrb1	10.744	5.18131	0.233282	0.404056	5.21118	0.000619358
ENSMUSG00000120875		5.45016	2.28259	0	0	5.19422	0.023322
ENSMUSG00000062393	Dgkk	5.36484	6.51808	0	0	5.18532	0.0204632
ENSMUSG00000047911	Npm2	10.381	6.85552	0.233282	0.404056	5.18377	0.00107535
ENSMUSG00000022018	Rgcc	47.465	33.8008	1.23695	1.42779	5.17795	2.07779e-08
ENSMUSG00000111078	Gm35028	5.37478	4.0331	0	0	5.17665	0.0322635
ENSMUSG00000050370	Ch25h	38.0551	4.86243	0.974342	1.05787	5.17396	1.68437e-08
ENSMUSG00000031510	1700128E19Rik	5.26367	5.42531	0	0	5.15849	0.0375767
ENSMUSG00000026018	Ica1l	10.2384	10.0228	0.303825	0.526241	5.15564	0.00192789
ENSMUSG00000052485	Tmem171	10.3428	7.43597	0.233282	0.404056	5.14991	0.00185045
ENSMUSG00000117303	Gm49889	10.2373	1.53048	0.303825	0.526241	5.14683	0.00112548
ENSMUSG00000027744	Stoml3	5.30824	8.35084	0	0	5.13917	0.0286567
ENSMUSG00000038508	Gdf15	2362.8	997.49	67.0256	26.8383	5.13709	7.05766e-20
ENSMUSG00000031302	Nlgn3	5.20193	3.24047	0	0	5.13697	0.00697447
ENSMUSG00000108018	Gm43928	5.11181	2.3284	0	0	5.1246	0.00175359
ENSMUSG00000029378	Areg	5.10629	3.33914	0	0	5.11709	0.0052438
ENSMUSG00000038242	Aox4	5.12102	5.90915	0	0	5.114	0.0362806
ENSMUSG00000097820	E530011L22Rik	17.8458	20.965	0.466564	0.808113	5.10893	0.000443367
ENSMUSG00000099719	Gm28802	5.12912	3.59857	0	0	5.10101	0.00764965
ENSMUSG00000037447	Arid5a	2599.14	244.872	76.9038	39.9857	5.09001	1.09991e-84
ENSMUSG00000031904	Slc7a6	255.682	127.442	7.56704	1.35599	5.08891	2.7666e-26
ENSMUSG00000086748	Gm13261	5.03717	1.13386	0	0	5.08134	0.0183759
ENSMUSG00000024575	Pde6a	5.03164	3.59652	0	0	5.08021	0.0224259
ENSMUSG00000026885	Ttll11	134.695	29.9557	4.04613	1.50504	5.06384	3.10559e-26
ENSMUSG00000027596	a	4.95995	3.96575	0	0	5.06218	0.0104117
ENSMUSG00000087684	1200007C13Rik	204.239	61.9035	6.4474	4.69992	5.03724	4.47707e-33
ENSMUSG00000033717	Adra2a	4.88531	4.45127	0	0	5.02903	0.0233481
ENSMUSG00000029352	Crybb3	759.32	116.737	23.4199	11.8116	5.02224	6.22949e-56
ENSMUSG00000078952	Lncenc1	4.79078	5.34229	0	0	5.02087	0.0142913
ENSMUSG00000006313	Upk1a	25.4426	5.91909	0.782273	0.826575	4.98727	2.36892e-06
ENSMUSG00000109429	Gm45223	4.71245	2.37873	0	0	4.97779	0.00380335
ENSMUSG00000110218	Tincr	67.6621	8.12212	2.24274	1.36516	4.972	9.33931e-15
ENSMUSG00000037446	Tulp1	8.91738	7.7388	0.233282	0.404056	4.95542	0.00358489
ENSMUSG00000026077	Npas2	58.3705	27.9445	1.88582	0.973232	4.95481	7.91385e-12
ENSMUSG00000038587	Akap12	2765.43	641.743	89.9342	20.7664	4.94751	9.96251e-85
ENSMUSG00000033227	Wnt6	4.54769	3.89598	0	0	4.91676	0.0118982
ENSMUSG00000109369	Vmn2r-ps88	8.77177	7.62993	0.274495	0.47544	4.91627	0.0063552
ENSMUSG00000112527	Gm35696	4.45316	1.77559	0	0	4.91581	0.0160319
ENSMUSG00000086075	Gm15728	8.68534	6.80081	0.233282	0.404056	4.90474	0.00899852
ENSMUSG00000044405	Adig	8.67245	2.23991	0.303825	0.526241	4.90338	0.0125388
ENSMUSG00000001103	Sebox	348.176	187.959	11.7968	10.6183	4.89962	2.72257e-13
ENSMUSG00000009394	Syn2	23.4408	10.8634	0.699846	1.21217	4.89742	1.02566e-05
ENSMUSG00000000627	Sema4f	4.37594	5.64986	0	0	4.8949	0.0190756
ENSMUSG00000101206	Gm5266	4.36858	2.886	0	0	4.89299	0.0187095
ENSMUSG00000108353	Gm45205	4.36673	2.70399	0	0	4.89056	0.0263826
ENSMUSG00000074652	Myh7b	15.8485	1.72065	0.537107	0.477032	4.89045	0.000428497
ENSMUSG00000067941	Gm7168	4.3741	4.80569	0	0	4.88977	0.0483933
ENSMUSG00000030546	Plin1	4.35937	4.77112	0	0	4.88629	0.0403358
ENSMUSG00000032523	Hhatl	4.38589	3.81497	0	0	4.87885	0.0360619
ENSMUSG00000050700	Emilin3	4.38036	1.67295	0	0	4.8723	0.00981318
ENSMUSG00000107966	Gm44001	8.41132	3.05072	0.303825	0.526241	4.86558	0.00349644
ENSMUSG00000085359	Gm12336	4.39399	5.97728	0	0	4.85916	0.0229182
ENSMUSG00000037014	Sstr4	4.29762	2.07253	0	0	4.85166	0.0118961
ENSMUSG00000073774	Kncn	4.29209	1.14334	0	0	4.85161	0.0344416
ENSMUSG00000070385	Ampd1	4.29946	3.03246	0	0	4.8513	0.00773345
ENSMUSG00000037962	Rflna	37.6838	35.3493	1.29005	1.23887	4.83588	3.85193e-06
ENSMUSG00000103965	Gm30173	4.20934	0.652907	0	0	4.82973	0.00551186
ENSMUSG00000022780	Meltf	4.20566	1.52536	0	0	4.82854	0.00654579
ENSMUSG00000037833	Sh2d4b	8.1594	3.86105	0.274495	0.47544	4.82733	0.00944738
ENSMUSG00000107300	Gm43279	4.20566	1.52536	0	0	4.82706	0.0197465
ENSMUSG00000118382	Gm8373	4.30756	4.91698	0	0	4.82244	0.00995367
ENSMUSG00000059562	Ccdc154	4.13028	4.21275	0	0	4.80372	0.0468352
ENSMUSG00000079531	Pwwp4d	4.11923	2.41728	0	0	4.80305	0.0203414
ENSMUSG00000024175	Tekt4	15.259	3.54287	0.60765	1.05248	4.79745	0.000756855
ENSMUSG00000014747	Ankrd53	4.22113	3.88877	0	0	4.79691	0.00840959
ENSMUSG00000015312	Gadd45b	1565.47	1072.74	56.4244	22.4172	4.79621	8.87582e-16
ENSMUSG00000082932	Cyp2j8	14.7868	3.51329	0.507778	0.444072	4.79585	0.000501239
ENSMUSG00000038067	Csf3	15.1762	4.63841	0.60765	1.05248	4.79235	0.000703765
ENSMUSG00000032033	Barx2	4.13839	3.24445	0	0	4.78936	0.0431695
ENSMUSG00000109005	Gm45221	333.114	241.196	12.0546	2.80289	4.78222	2.4798e-12
ENSMUSG00000071658	Gng3	22.061	6.43412	0.782273	0.826575	4.78155	2.2086e-05
ENSMUSG00000048616	Nog	4.02912	5.04446	0	0	4.77618	0.0268336
ENSMUSG00000082396	Zfp389	4.02728	5.93042	0	0	4.77295	0.0424559
ENSMUSG00000103625	Gm37357	3.95374	3.56836	0	0	4.77174	0.00590713
ENSMUSG00000092604	Gm20508	4.0538	2.73215	0	0	4.7625	0.0364531
ENSMUSG00000004885	Crabp2	7.84463	0.910228	0.303825	0.526241	4.76029	0.009531
ENSMUSG00000110627	Gm18935	4.04827	2.12255	0	0	4.75882	0.0243371
ENSMUSG00000107252	Litafd	4.05196	2.12743	0	0	4.75188	0.00717278
ENSMUSG00000086769	Gm15587	7.85457	5.14623	0.274495	0.47544	4.74897	0.00677641
ENSMUSG00000041550	Serpina5	7.75451	1.96965	0.303825	0.526241	4.74735	0.00157627
ENSMUSG00000115270	5430430K15Rik	3.97105	3.57555	0	0	4.73743	0.0414307
ENSMUSG00000109341	Gm30873	7.70271	7.74774	0.233282	0.404056	4.72549	0.0361838
ENSMUSG00000042265	Trem1	71.5909	19.1703	2.8916	2.51384	4.71275	5.52089e-14
ENSMUSG00000049303	Syt12	600.497	293.103	23.387	8.98171	4.69724	1.40149e-39
ENSMUSG00000112734	Gm47644	13.7725	4.41603	0.537107	0.477032	4.69587	0.000517743
ENSMUSG00000074452	Pate2	3.89273	4.2028	0	0	4.69035	0.0362329
ENSMUSG00000111341	Gm47111	3.80188	4.60102	0	0	4.68395	0.0497234
ENSMUSG00000031150	Ccdc120	342.23	59.264	13.5598	5.75271	4.68115	1.00672e-35
ENSMUSG00000121149		20.9651	13.6066	0.911476	1.57872	4.67024	5.8139e-05
ENSMUSG00000027612	Mmp24	7.44526	4.76519	0.303825	0.526241	4.66905	0.00521615
ENSMUSG00000116684	Gm49735	3.80998	3.73584	0	0	4.66592	0.0462409
ENSMUSG00000048153	Or6e1	3.80998	3.73584	0	0	4.65904	0.023074
ENSMUSG00000025380	Fscn2	3.71177	2.91971	0	0	4.6552	0.046954
ENSMUSG00000117628	Gm50012	20.1461	3.5204	0.882146	0.91289	4.6333	8.19511e-06
ENSMUSG00000107814	Gm35876	3.71803	2.62298	0	0	4.63233	0.0293533
ENSMUSG00000013158	4933405L10Rik	7.19776	5.62201	0.233282	0.404056	4.62807	0.0336614
ENSMUSG00000102503	Gm37370	3.62165	3.17278	0	0	4.62693	0.0428619
ENSMUSG00000020429	Igfbp1	39153.8	9082.78	1605.3	1267.67	4.60849	6.38204e-19
ENSMUSG00000035262	Amh	7.02233	4.52	0.233282	0.404056	4.60537	0.0050286
ENSMUSG00000052353	Cemip	7.00943	2.54227	0.233282	0.404056	4.60201	0.0128745
ENSMUSG00000034686	Prr7	39.1249	3.01146	1.66442	0.895889	4.60187	2.59119e-10
ENSMUSG00000121064		3.63528	1.16285	0	0	4.6018	0.0123413
ENSMUSG00000046101	Mcmdc2	76.4683	13.6229	3.16398	1.34257	4.58331	2.20825e-16
ENSMUSG00000019992	Mtfr2	25.5863	4.48311	1.0861	0.497124	4.57933	9.59343e-07
ENSMUSG00000050423	Ppp1r3g	374.56	368.159	15.6691	5.02295	4.57865	6.47817e-08
ENSMUSG00000090628	Gm17083	38.4774	28.1616	1.61132	1.4311	4.5772	8.14928e-07
ENSMUSG00000110498	A630001O12Rik	25.9357	7.58397	1.18597	1.40279	4.56539	3.21063e-06
ENSMUSG00000003545	Fosb	82.7616	60.2473	3.55791	4.20837	4.56507	0.00175795
ENSMUSG00000069873	4930438A08Rik	3.46795	2.16031	0	0	4.5559	0.0126873
ENSMUSG00000022479	Vdr	57.0072	28.3169	2.49347	1.89786	4.55393	7.5838e-12
ENSMUSG00000104682	Gm42636	69.0274	34.1853	3.01313	0.810527	4.53829	4.10594e-13
ENSMUSG00000101750	Or2y1f	12.5508	6.37569	0.60765	1.05248	4.51668	0.00154813
ENSMUSG00000044441	Or5b94	11.9694	1.65625	0.466564	0.808113	4.51247	0.000786345
ENSMUSG00000078651	Aoc2	307.206	34.4497	13.7225	4.72079	4.51106	1.39672e-50
ENSMUSG00000034990	Otoa	6.61928	4.90684	0.233282	0.404056	4.50662	0.0142663
ENSMUSG00000088106	Gm22378	12.033	5.22665	0.548991	0.95088	4.48712	0.00249622
ENSMUSG00000105703	Gm43305	2946.74	3377.69	131.957	36.1101	4.48118	1.2039e-06
ENSMUSG00000030730	Atp2a1	23.9362	10.1795	1.15664	1.00554	4.47499	9.76376e-07
ENSMUSG00000026650	Meig1	3.30872	2.07523	0	0	4.46766	0.0467374
ENSMUSG00000047343	Mettl21c	3.30872	2.07523	0	0	4.46641	0.0381666
ENSMUSG00000038583	Pln	11.4589	4.58216	0.466564	0.808113	4.46345	0.00179634
ENSMUSG00002076578	Gm56274	3.30872	2.07523	0	0	4.46226	0.0215344
ENSMUSG00000104078	Gm37023	3.31056	2.86706	0	0	4.46225	0.0199854
ENSMUSG00000026205	Slc23a3	47.5314	9.94244	2.26019	2.01018	4.45741	3.29362e-11
ENSMUSG00000032484	Ngp	29.3897	6.78227	1.33126	1.73538	4.45476	1.52934e-06
ENSMUSG00000062380	Tubb3	6.25699	6.98487	0.303825	0.526241	4.43884	0.0420942
ENSMUSG00000104904	9330198I05Rik	3.22413	2.03268	0	0	4.43683	0.0354483
ENSMUSG00000039956	Mrap	9941.96	2225.67	459.359	40.2002	4.43534	1.82953e-135
ENSMUSG00000054598	9130230L23Rik	23.4504	9.94035	1.12731	1.24929	4.42834	8.63871e-05
ENSMUSG00000074743	Thbd	2305.81	454.345	107.426	32.019	4.42831	2.01304e-55
ENSMUSG00000022518	4930562C15Rik	12.1669	10.5451	0.60765	1.05248	4.42063	0.0181061
ENSMUSG00000023905	Tnfrsf12a	1416.48	78.1027	67.1779	16.0313	4.40839	7.71173e-123
ENSMUSG00000097155	Gm26511	3.13955	2.54281	0	0	4.40808	0.0320207
ENSMUSG00000022101	Fgf17	3.1377	1.59392	0	0	4.40705	0.0367675
ENSMUSG00000111610	Gm34829	3.13034	2.52218	0	0	4.40533	0.0272378
ENSMUSG00000110697	Gm31718	106.432	20.0658	4.97926	2.30336	4.3996	1.2925e-18
ENSMUSG00000109864	Eid3	44.6895	14.6241	2.04856	1.35206	4.39301	4.53016e-10
ENSMUSG00000046733	Gprc5a	38.6259	20.6853	1.79783	1.66757	4.3865	7.71162e-09
ENSMUSG00000106028	Gm8493	6.03712	5.9466	0.233282	0.404056	4.38347	0.0294447
ENSMUSG00000114689	Gm9465	6.03343	3.97185	0.233282	0.404056	4.38253	0.0201288
ENSMUSG00000029223	Uchl1	28.1032	15.0023	1.37248	2.3772	4.37925	2.49731e-05
ENSMUSG00002076208	Gm56004	11.075	5.5817	0.507778	0.444072	4.37812	0.00378575
ENSMUSG00000028314	Toporsl	3.0568	4.26243	0	0	4.37732	0.0485215
ENSMUSG00000116688	Gm49720	5.92969	5.23419	0.233282	0.404056	4.37649	0.0252428
ENSMUSG00000104306	Gm36972	11.3181	5.46659	0.578321	0.502769	4.37438	0.00341783
ENSMUSG00000092470	Gm20518	11.0625	6.72773	0.548991	0.95088	4.36878	0.00198369
ENSMUSG00000104776	Gm43691	10.7532	10.0151	0.507778	0.444072	4.35455	0.0152063
ENSMUSG00000045877	4933415A04Rik	5.86242	4.37836	0.274495	0.47544	4.35047	0.015707
ENSMUSG00000045502	Hcar2	353.513	127.239	17.5011	20.3824	4.34937	1.56291e-07
ENSMUSG00000002831	Plin4	1039.98	676.105	51.2482	43.1664	4.34776	4.17441e-10
ENSMUSG00000092602	4931413I07Rik	10.9232	8.17244	0.537107	0.477032	4.33894	0.00648631
ENSMUSG00000108985	A930030B08Rik	5.86315	3.48197	0.274495	0.47544	4.32879	0.0130888
ENSMUSG00000040152	Thbs1	374.21	202.592	18.5942	2.71617	4.32824	5.05837e-25
ENSMUSG00000026011	Ctla4	10.6613	6.46773	0.537107	0.477032	4.31585	0.00256279
ENSMUSG00000117128	Gm49915	10.7477	7.09733	0.548991	0.95088	4.31221	0.00605156
ENSMUSG00000100257	C4bp-ps1	10.3336	5.0879	0.466564	0.808113	4.30127	0.00390359
ENSMUSG00000084081	Gm12057	2.97479	1.9937	0	0	4.30114	0.0258581
ENSMUSG00000120820		112.735	98.3129	5.88864	6.86436	4.28382	6.9355e-05
ENSMUSG00000061048	Cdh3	203.466	100.899	10.5096	1.16085	4.28163	5.56105e-24
ENSMUSG00000109452	Gm44530	10.4193	7.64019	0.537107	0.477032	4.27975	0.00411222
ENSMUSG00000092680	Snord55	5.60202	4.95287	0.274495	0.47544	4.27905	0.0276853
ENSMUSG00000030205	Gprc5d	2.89389	1.65694	0	0	4.27728	0.0481654
ENSMUSG00000004371	Il11	2.89389	1.65694	0	0	4.27672	0.0427425
ENSMUSG00000025129	Ppp1r27	2.89389	1.65694	0	0	4.27457	0.0281422
ENSMUSG00000083695	Rnf138rt1	2.8902	0.87784	0	0	4.27285	0.0263391
ENSMUSG00000034640	Tiparp	4590.38	1716.64	238.477	68.82	4.26921	2.00693e-62
ENSMUSG00000056617	4931429L15Rik	5.52849	2.16015	0.274495	0.47544	4.2661	0.0161786
ENSMUSG00000023473	Celsr3	20.4072	6.60524	1.04488	0.310406	4.25994	5.20541e-05
ENSMUSG00000016559	H3f3b	35359.9	4092.58	1847.98	322.746	4.25842	4.1443e-138
ENSMUSG00000054161	Fam83e	5.44206	2.74866	0.274495	0.47544	4.25182	0.0128115
ENSMUSG00000007682	Dio2	2.81114	2.98528	0	0	4.24747	0.0188704
ENSMUSG00000024261	Syt4	2.80562	0.274326	0	0	4.24532	0.0218241
ENSMUSG00000116946	Gm41442	198.441	52.3028	10.474	4.97644	4.24487	1.3808e-35
ENSMUSG00000117604	Gm33228	56.9686	28.3775	3.10112	2.91067	4.24386	3.16819e-10
ENSMUSG00000042808	Gpx2	2.80377	1.01691	0	0	4.24342	0.0382782
ENSMUSG00000024873	Cnih2	55.0976	14.8939	2.88949	1.81046	4.23824	5.63456e-11
ENSMUSG00000022039	Adam2	10.3447	8.18728	0.578321	0.502769	4.2324	0.00514556
ENSMUSG00000115332	Gm48952	10.4311	9.20659	0.578321	0.502769	4.23135	0.0185924
ENSMUSG00000032968	Inha	5.34274	7.31922	0.233282	0.404056	4.22597	0.0253992
ENSMUSG00000020776	Fbf1	4854.82	1593.24	260.837	202.732	4.21925	1.00183e-12
ENSMUSG00000121117		2.72103	1.37433	0	0	4.21295	0.042559
ENSMUSG00000044390	Tigd3	25.0943	9.15648	1.46047	1.37672	4.20932	1.08281e-06
ENSMUSG00000066361	Serpina3c	75.0715	37.7	4.18722	2.69368	4.20569	4.61565e-12
ENSMUSG00000049892	Rasd1	377.981	44.9962	20.9752	18.4801	4.20274	2.30065e-25
ENSMUSG00000113275	Tubb2a-ps2	14.7695	1.71636	0.811603	0.106314	4.20189	0.00018296
ENSMUSG00000063160	Numbl	359.518	90.9228	19.6761	4.89404	4.19743	2.8661e-30
ENSMUSG00000104467	Gm37660	44.1293	9.30077	2.46414	1.04816	4.19682	3.62789e-11
ENSMUSG00000044083	Efcab8	5.2902	4.46927	0.303825	0.526241	4.19465	0.0312379
ENSMUSG00000054206	Gzmm	29.1595	11.2054	1.52333	1.33222	4.19095	3.61728e-07
ENSMUSG00000024485	Slc4a9	92.1019	28.4259	5.07913	3.01353	4.18122	7.15604e-12
ENSMUSG00000030852	Tacc2	7316.81	914.146	405.336	136.006	4.17634	8.6836e-97
ENSMUSG00000050747	Trim15	24.0344	8.47218	1.31938	0.374268	4.17363	1.9214e-05
ENSMUSG00000102030	Gm29106	9.34215	5.6897	0.466564	0.808113	4.16937	0.00717489
ENSMUSG00000111639	1700019L13Rik	9.43226	8.3443	0.507778	0.444072	4.15931	0.0151717
ENSMUSG00000043541	Casc1	33.2415	7.06858	1.90958	1.91498	4.14677	1.68656e-08
ENSMUSG00000033187	BC016579	23.7495	17.8621	1.31938	0.374268	4.14182	2.36229e-05
ENSMUSG00000049427	Gm9837	34.4082	21.49	2.05623	2.97606	4.138	8.44882e-06
ENSMUSG00000033508	Asprv1	14.4521	5.02492	0.882146	0.91289	4.13732	0.000578826
ENSMUSG00000083064	Gm7785	24.1197	5.21128	1.46047	1.37672	4.13727	3.66528e-06
ENSMUSG00000117573	Gm41668	2.64639	2.0778	0	0	4.12403	0.0389281
ENSMUSG00000109953	5430430B14Rik	51.4122	25.1539	2.95447	1.72587	4.12096	3.2214e-10
ENSMUSG00000006403	Adamts4	106.59	31.5289	6.35521	6.36473	4.11862	1.14383e-11
ENSMUSG00000092216	Gm19345	13.6261	7.26749	0.74106	0.703477	4.11831	0.000958271
ENSMUSG00000098222	Gm8318	4.93711	4.51847	0.233282	0.404056	4.11397	0.0423158
ENSMUSG00000028862	Map3k6	722.96	105.707	42.3918	31.9268	4.11198	2.3625e-34
ENSMUSG00000045942	BC049762	36.7985	8.80182	2.08977	0.620812	4.11197	3.29392e-09
ENSMUSG00000111377	Gm40634	9.39469	5.65681	0.60765	1.05248	4.0888	0.0080933
ENSMUSG00000064778	Snord59a	8.6026	8.0121	0.466564	0.808113	4.07665	0.0256507
ENSMUSG00000042671	Rgs8	17.6678	6.01575	0.974342	1.05787	4.07081	9.32639e-05
ENSMUSG00000090698	Apold1	366.43	140.764	21.6017	9.54295	4.06772	1.14677e-23
ENSMUSG00000030858	Fam24b	4.77972	2.20889	0.233282	0.404056	4.0615	0.0253423
ENSMUSG00000104694	Gm43797	2.47721	0.500999	0	0	4.06064	0.0418963
ENSMUSG00000032105	Pdzd3	4.87978	3.31837	0.303825	0.526241	4.0581	0.0346554
ENSMUSG00000112239	Gm17823	9.08287	4.21841	0.60765	1.05248	4.05455	0.00451878
ENSMUSG00000030144	Clec4d	54.814	22.1077	3.46992	3.01661	4.05135	3.57547e-09
ENSMUSG00000058427	Cxcl2	142.944	41.1241	8.71106	13.7689	4.05009	0.00346813
ENSMUSG00000120299		26.014	10.6491	1.51145	1.11625	4.0456	4.35319e-06
ENSMUSG00000000411	Tssk3	9.00012	5.96904	0.578321	0.502769	4.04407	0.0112884
ENSMUSG00000086598	Btbd18	4.79888	3.38933	0.303825	0.526241	4.04128	0.0461082
ENSMUSG00000100764	Gm29155	4.79888	3.38933	0.303825	0.526241	4.04109	0.0449674
ENSMUSG00000044716	Dok7	26.7462	4.33812	1.72308	1.66636	4.0405	3.48921e-07
ENSMUSG00000071537	Klrg2	35.4213	5.24123	2.20153	0.70684	4.03721	1.1715e-09
ENSMUSG00000052684	Jun	3442.02	1360.4	212.04	144.892	4.02237	2.41269e-15
ENSMUSG00000017832	Hspb9	4.71061	1.64694	0.233282	0.404056	4.01784	0.0337877
ENSMUSG00000051439	Cd14	1384.32	221.298	86.0891	56.504	4.01128	1.3489e-16
ENSMUSG00000038253	Hoxa5	169.777	60.7734	10.5194	2.56689	4.00293	7.9189e-19
ENSMUSG00000037035	Inhbb	791.356	75.6556	49.6676	48.8675	3.99954	1.01454e-08
ENSMUSG00000113996	Gm48455	4.62234	0.571632	0.274495	0.47544	3.99632	0.0200953
ENSMUSG00000058743	Kcnj14	4.61865	2.47713	0.303825	0.526241	3.99607	0.0307243
ENSMUSG00000034063	4930590J08Rik	25.7474	7.12316	1.69375	1.0181	3.99184	1.06121e-06
ENSMUSG00000083332	Gm7599	43.3151	6.26724	2.82106	1.85209	3.99056	3.60121e-08
ENSMUSG00000102997	Gm17244	8.58418	2.28668	0.548991	0.95088	3.9844	0.0265375
ENSMUSG00000113409	Gm8288	8.4279	6.0106	0.537107	0.477032	3.98087	0.00754705
ENSMUSG00000029913	Prdm5	4.53775	0.696641	0.274495	0.47544	3.98084	0.0144769
ENSMUSG00000037418	Best1	4.53959	1.22104	0.303825	0.526241	3.978	0.0321767
ENSMUSG00000085573	Gm15418	8.76809	5.89351	0.60765	1.05248	3.9776	0.00933438
ENSMUSG00000041920	Slc16a6	2009.15	734.489	127.853	15.7868	3.9759	1.74529e-60
ENSMUSG00000022824	Muc13	4.455	2.26724	0.274495	0.47544	3.95994	0.0276958
ENSMUSG00000046223	Plaur	270.2	68.6444	17.5528	7.85174	3.95876	1.7793e-23
ENSMUSG00000024857	Cabp2	27.6038	15.3427	1.67419	2.22505	3.94545	1.3541e-05
ENSMUSG00000044337	Ackr3	86.6488	22.4321	5.65745	2.9197	3.94318	7.08031e-15
ENSMUSG00000086962	Gm12248	12.8245	9.49098	0.882146	0.91289	3.93754	0.00312861
ENSMUSG00000034675	Dbn1	391.314	43.2526	25.7415	6.17319	3.9277	1.94474e-51
ENSMUSG00000029093	Sorcs2	49.2056	51.3161	3.31695	1.22908	3.91446	9.8172e-06
ENSMUSG00000073771	Btbd19	241.081	133.828	16.2173	13.156	3.91219	3.59224e-15
ENSMUSG00000038917	3930402G23Rik	69.5838	23.9968	4.68311	3.30485	3.91196	6.2535e-09
ENSMUSG00000045030	Or5b95	16.3442	1.32796	1.14476	1.42047	3.91113	0.000113809
ENSMUSG00000089999	Gm6485	31.7908	7.52258	2.1191	1.1225	3.89805	4.1919e-08
ENSMUSG00000121227		159.95	15.0249	11.1459	14.0304	3.88819	4.07845e-13
ENSMUSG00000028977	Casz1	157.649	28.5924	10.9503	7.11511	3.88559	2.52739e-24
ENSMUSG00000065036	Gm22362	7.60634	4.0277	0.466564	0.808113	3.87888	0.019465
ENSMUSG00000104126	Gm37486	543.374	23.4039	37.1325	15.9237	3.87677	5.88543e-63
ENSMUSG00000026822	Lcn2	24401.3	16529.3	1663.52	1209.83	3.87478	5.51034e-09
ENSMUSG00000036390	Gadd45a	1334.76	255.945	91.539	42.7007	3.86938	8.00122e-43
ENSMUSG00000104728	Gm42462	15.6084	3.53539	1.05677	1.27332	3.86825	0.00015287
ENSMUSG00000110540	Gm45743	4.20934	0.652907	0.233282	0.404056	3.86778	0.0330693
ENSMUSG00000039903	Eva1c	61.6034	9.16178	4.06778	2.54147	3.8649	1.3253e-13
ENSMUSG00000105199	Gm43581	12.0121	12.8572	0.840932	0.919629	3.86168	0.0134411
ENSMUSG00000075031	H2bc3	4.05011	1.88135	0.274495	0.47544	3.78785	0.0331582
ENSMUSG00000022895	Ets2	6901.44	1766.45	501.221	74.1469	3.78444	1.67525e-83
ENSMUSG00000027456	Sdcbp2	21.327	9.94252	1.44091	1.8295	3.77489	5.07676e-05
ENSMUSG00000025515	Muc2	14.5503	6.80378	1.05677	1.27332	3.76098	0.00080354
ENSMUSG00000042918	Mamstr	29.5463	2.16235	2.28395	2.09535	3.75733	1.27058e-06
ENSMUSG00000078787	Cyp2t4	39.9135	33.6641	2.96635	3.14583	3.75577	2.81425e-06
ENSMUSG00000021453	Gadd45g	3743	1562.82	277.67	293.382	3.75387	2.62201e-07
ENSMUSG00000105941	Gm42809	60.908	61.8119	4.50713	1.94511	3.7536	0.000436544
ENSMUSG00000106751	Gm42467	7.01054	7.04355	0.507778	0.444072	3.7517	0.0135645
ENSMUSG00000087049	Bach2it1	3.88094	1.00715	0.303825	0.526241	3.74849	0.0246913
ENSMUSG00000000078	Klf6	3599.88	1306.12	267.982	33.7711	3.74781	1.39915e-47
ENSMUSG00000021278	Amn	3.87726	0.984825	0.274495	0.47544	3.74687	0.0489637
ENSMUSG00000110221	Gm36210	29.6957	19.1212	2.28952	2.84094	3.74043	0.000192206
ENSMUSG00000114664	Gm48639	14.0362	3.81234	1.04488	0.310406	3.72307	0.00253767
ENSMUSG00000097180	2700038G22Rik	61.6043	16.1962	4.94784	4.71832	3.72131	5.68505e-12
ENSMUSG00000083907	Plk-ps1	35.5298	11.9998	2.72119	1.93396	3.71883	4.75417e-08
ENSMUSG00000022651	Retnlg	102.198	21.2324	7.87642	5.1649	3.71742	4.78342e-19
ENSMUSG00000109893	Gm9655	6.69097	5.20798	0.466564	0.808113	3.70763	0.0498364
ENSMUSG00000046108	Il17c	10.6429	3.46274	0.852816	0.825052	3.70316	0.00333868
ENSMUSG00000120705		6.85316	6.08949	0.537107	0.477032	3.69193	0.0178037
ENSMUSG00000071192	Wfikkn1	54.7851	8.80152	4.2382	2.24501	3.68808	2.7219e-10
ENSMUSG00000111709	Gm3776	26.7524	21.044	2.07789	1.83968	3.676	0.000291399
ENSMUSG00000057722	Lepr	2869.45	1274.52	226.445	73.657	3.66456	1.11625e-17
ENSMUSG00000025172	Ankrd2	162.635	39.8984	12.862	1.97541	3.66293	4.00526e-13
ENSMUSG00000098980	Mir6397	16.9139	6.36705	1.38992	0.604067	3.65499	0.000116196
ENSMUSG00000102856	Gm37084	13.738	10.5632	1.09798	1.90176	3.65374	0.00550669
ENSMUSG00000110404	Rnf223	6.68471	0.400764	0.537107	0.477032	3.64628	0.0149312
ENSMUSG00000097133	Gm26628	26.7761	11.3083	2.13098	0.324897	3.63746	5.26015e-06
ENSMUSG00000115389	Gm48936	13.1466	6.54864	1.00367	1.0528	3.6367	0.00123053
ENSMUSG00000115003	Gm48933	6.35447	0.489557	0.466564	0.808113	3.63601	0.0422355
ENSMUSG00000044707	Ccnjl	19.7394	3.53837	1.56455	1.65315	3.62663	9.58543e-05
ENSMUSG00000001627	Ifrd1	3039.22	905.239	246.573	20.5846	3.62426	2.10454e-72
ENSMUSG00000119946		19.1554	2.13165	1.47024	1.8153	3.61875	0.000136647
ENSMUSG00000112105	Rps7-ps2	6.67846	5.85537	0.578321	0.502769	3.61801	0.0367675
ENSMUSG00000106928	Gm43860	88.8144	1.41135	7.26953	4.40511	3.61701	2.05793e-20
ENSMUSG00000020423	Btg2	3950.24	1948.14	322.187	146.702	3.6167	4.60447e-13
ENSMUSG00000033453	Adamts15	225.23	44.3879	18.8003	10.2535	3.61303	1.87695e-27
ENSMUSG00000074183	Gsta1	37.2076	30.4617	2.91114	3.54	3.61268	1.02497e-05
ENSMUSG00000021750	Fam107a	32.5241	9.59343	2.67997	1.25253	3.61254	7.87638e-11
ENSMUSG00000098198	Gm9169	6.26251	4.08687	0.466564	0.808113	3.61009	0.0317308
ENSMUSG00000087445	Gm14286	98.5536	36.1663	8.19845	2.28383	3.60944	3.93559e-15
ENSMUSG00000089829	Gm16565	10.0034	5.34783	0.840932	0.919629	3.60714	0.0057315
ENSMUSG00000039154	Shd	19.8129	6.95242	1.64697	2.85264	3.60365	0.00030573
ENSMUSG00000113737	BB123696	13.4275	8.85741	1.2153	2.10496	3.60052	0.00130557
ENSMUSG00000030022	Adamts9	405.515	179.053	33.3938	4.45788	3.59907	2.99934e-22
ENSMUSG00000074647	Fam83c	9.58597	5.46951	0.770389	0.710432	3.59731	0.00795177
ENSMUSG00000029641	Rasl11a	16.4189	2.36424	1.43114	1.28099	3.59479	0.000164127
ENSMUSG00000025723	Nmb	32.605	6.94151	2.79173	2.12112	3.59179	8.93768e-08
ENSMUSG00000022346	Myc	1439.95	471.603	119.976	55.1174	3.59135	8.61272e-34
ENSMUSG00000028794	A3galt2	16.4362	3.16986	1.43114	1.28099	3.58548	0.000277371
ENSMUSG00000085939	Cd63-ps	37.499	16.7799	3.06411	1.62164	3.579	2.39055e-07
ENSMUSG00000027313	Chac1	1197.95	253.573	100.65	38.9536	3.5786	3.87993e-40
ENSMUSG00000038295	Atg9b	58.4983	9.46862	5.04003	2.81761	3.5759	4.98493e-10
ENSMUSG00000020642	Rnf144a	965.058	439.426	80.823	22.6476	3.57406	3.50601e-25
ENSMUSG00000003032	Klf4	355.773	170.828	30.0803	10.5372	3.5727	8.94597e-20
ENSMUSG00000022893	Adamts1	1785.06	490.191	151.456	41.7581	3.56207	1.27884e-41
ENSMUSG00000035394	Cfap53	15.5311	7.96482	1.27817	0.712688	3.55967	0.000542366
ENSMUSG00000044927	H1f10	13.1565	9.56187	1.15664	1.00554	3.5591	0.00556575
ENSMUSG00000027171	Prrg4	92.1278	59.4714	7.97285	5.41282	3.55721	5.22397e-08
ENSMUSG00000030827	Fgf21	247.958	176.156	21.2595	16.3755	3.54893	0.000580421
ENSMUSG00000047109	Cldn14	2933.07	631.732	254.99	38.5234	3.52447	5.50895e-64
ENSMUSG00000020649	Rrm2	1302.65	758.393	113.56	33.0502	3.52192	1.75799e-14
ENSMUSG00000041313	Slc7a1	242.81	100.825	21.2232	1.36203	3.51972	1.1188e-26
ENSMUSG00000058392	Rrp1b	1289.47	87.6653	112.967	34.7888	3.51679	7.85035e-72
ENSMUSG00000005131	4930550C14Rik	12.7917	2.5565	1.18597	1.40279	3.51447	0.00659178
ENSMUSG00000020627	Klhl29	40.6731	5.87047	3.74442	3.24613	3.51061	2.49924e-08
ENSMUSG00000114584	Gm47694	142.557	49.3076	12.7307	4.82528	3.50777	9.40961e-18
ENSMUSG00000072660	Gm6288	5.77783	5.29745	0.466564	0.808113	3.50256	0.038137
ENSMUSG00000077711	AF357399	9.06187	5.71079	0.811603	0.106314	3.50236	0.0239511
ENSMUSG00000072612	Gm10382	96.952	47.1081	8.53582	2.67447	3.50084	1.29985e-13
ENSMUSG00000117452	Gm6764	5.93043	5.47835	0.507778	0.444072	3.49835	0.0468636
ENSMUSG00000120528		9.06445	6.06024	0.840932	0.919629	3.48038	0.0129715
ENSMUSG00000108368	Gm45053	143.086	60.2486	13.0387	2.9752	3.46137	4.02446e-20
ENSMUSG00000015957	Wnt11	53.5885	29.4083	4.94648	5.03176	3.45416	1.04856e-06
ENSMUSG00000031762	Mt2	15622.9	3215.75	1431.46	1043.34	3.44843	2.10313e-12
ENSMUSG00000074206	Adh6b	26.0122	9.6812	2.36427	0.496803	3.44381	2.14513e-06
ENSMUSG00000090582	Gm17024	162.461	101.798	14.9351	8.65991	3.44028	5.13959e-11
ENSMUSG00000006542	Prkag3	86.3358	26.1429	8.13138	7.62157	3.44003	1.5598e-06
ENSMUSG00000095061	E030018B13Rik	44.312	27.2559	4.25776	3.42195	3.42896	1.53964e-06
ENSMUSG00000092358	Gm20430	8.91811	1.03715	0.882146	0.91289	3.4257	0.0121936
ENSMUSG00000048029	Eno4	16.9584	10.8889	1.52333	1.33222	3.42538	0.0019443
ENSMUSG00000016529	Il10	45.6684	9.14127	4.19699	2.95085	3.42359	6.10267e-09
ENSMUSG00000055320	Tead1	3362.16	1240.28	315.255	20.4	3.415	1.70715e-36
ENSMUSG00000120996		327.323	202.894	30.8429	32.786	3.41424	0.00020406
ENSMUSG00000085894	Gm15832	374.256	124.193	35.6812	4.36581	3.3964	1.57009e-22
ENSMUSG00000085403	Gm13068	5.54396	4.04666	0.466564	0.808113	3.39211	0.0290176
ENSMUSG00000037613	Tnfrsf23	133.18	115.425	12.6741	2.29316	3.3914	1.0284e-09
ENSMUSG00000055116	Arntl	345.415	135.556	33.0091	22.0583	3.38857	2.00038e-18
ENSMUSG00000059195	Gm12715	16.9183	0.780431	1.66442	0.895889	3.3879	4.67111e-05
ENSMUSG00000062991	Nrg1	49.4427	25.8386	4.68732	1.4152	3.38361	8.37724e-08
ENSMUSG00000071637	Cebpd	1212.48	104.145	116.842	71.3533	3.38315	1.52094e-29
ENSMUSG00000118671	Eppk1	1546.52	371.942	148.84	30.9902	3.37803	4.29307e-64
ENSMUSG00000109141	Gm30692	17.0392	13.4051	1.73496	1.50831	3.3773	0.000780151
ENSMUSG00000055494	Gm14168	8.43232	3.78496	0.811603	0.106314	3.37394	0.00704636
ENSMUSG00000061482	H4c4	5.68845	4.45476	0.578321	0.502769	3.37187	0.0483135
ENSMUSG00000034762	Glis1	27.6292	13.2896	2.7093	0.5976	3.36078	1.50089e-05
ENSMUSG00000032802	Srxn1	6607.05	2671.54	650.515	41.8886	3.34439	6.3897e-38
ENSMUSG00000074398	Gm15441	32.3428	19.9895	3.19331	2.06013	3.32715	8.64809e-06
ENSMUSG00000115276	9930017N22Rik	26.7543	3.11144	2.63876	0.748536	3.32356	5.15988e-07
ENSMUSG00000058672	Tubb2a	3056.45	413.582	305.127	85.6171	3.32286	3.69341e-30
ENSMUSG00000047330	Kcne4	55.5545	33.3993	5.52825	1.44143	3.32281	1.52366e-08
ENSMUSG00000120503		13.3007	16.9983	1.33126	1.73538	3.32078	0.019389
ENSMUSG00000050359	Sprr1a	8.41059	6.20297	0.911476	1.57872	3.31566	0.0382258
ENSMUSG00000034472	Rasd2	21.4333	16.0018	2.1191	1.1225	3.3137	0.000100336
ENSMUSG00000028300	C9orf72	1652.05	1122.2	167.259	20.0638	3.30472	7.54987e-12
ENSMUSG00000029377	Ereg	25.5672	7.05356	2.45646	2.44949	3.30443	5.90808e-06
ENSMUSG00000032078	Zpr1	9765.09	4507.37	992.04	116.023	3.29949	3.15037e-35
ENSMUSG00000022270	Retreg1	19209.2	4727.44	1952.69	398.296	3.29823	1.22722e-71
ENSMUSG00000052560	Cpne8	457.2	103.154	46.6957	14.0266	3.29686	3.86108e-18
ENSMUSG00000111497	Gm38431	11.1559	7.35744	1.2153	2.10496	3.29353	0.0101759
ENSMUSG00000047671	Dynlt4	38.9124	19.3768	4.15368	5.87547	3.28646	9.40519e-05
ENSMUSG00000047821	Trim16	23.4382	4.08655	2.38803	3.00661	3.28424	3.81487e-05
ENSMUSG00000065637	Gm26397	7.85568	6.48505	0.811603	0.106314	3.28311	0.0189201
ENSMUSG00000024529	Lox	28.926	10.7981	2.97824	4.5658	3.28126	0.00011962
ENSMUSG00000085836	Gm13074	7.84647	1.67906	0.811603	0.106314	3.28115	0.0314963
ENSMUSG00000045730	Adrb2	292.707	94.1341	30.6956	5.96309	3.26799	7.71099e-37
ENSMUSG00000000567	Sox9	403.255	178.147	42.0454	14.4216	3.2664	1.29613e-19
ENSMUSG00000045973	Slc25a51	14546.4	3597.16	1514.98	141.384	3.2635	3.51383e-54
ENSMUSG00000005824	Tnfsf14	72.0381	17.7103	7.73325	7.51201	3.26122	3.61727e-09
ENSMUSG00000085030	2810455O05Rik	15.8658	5.31069	1.73496	1.50831	3.25948	0.000595153
ENSMUSG00000116739	Gm49733	10.8639	10.2157	1.2153	2.10496	3.24228	0.0462409
ENSMUSG00000028633	Ctps	665.969	21.8719	70.5995	26.1708	3.2419	2.761e-50
ENSMUSG00000022863	Btg3	237.127	55.4187	25.1898	8.45529	3.24153	1.05055e-29
ENSMUSG00000117679	Apbb3	2662.33	367.055	282.379	45.1466	3.2388	7.07342e-54
ENSMUSG00000028341	Nr4a3	37.6216	27.2611	3.97559	1.31462	3.23566	4.3479e-05
ENSMUSG00000105140	Gm43127	31.9518	9.43672	3.35605	2.4008	3.22579	7.91277e-06
ENSMUSG00000109498	Gm45222	25.1315	11.2484	2.69742	1.00336	3.21799	3.43962e-06
ENSMUSG00000041608	Entpd3	9.88969	4.49318	1.07421	0.954065	3.21504	0.0316476
ENSMUSG00000091021	Gm17300	25.9574	11.2797	2.95026	3.21711	3.21113	3.38649e-05
ENSMUSG00000023034	Nr4a1	355.659	276.9	38.5874	16.319	3.20778	7.75071e-07
ENSMUSG00000097615	Gm2061	101.8	30.3434	11.2423	8.44179	3.20745	6.1547e-11
ENSMUSG00000040451	Sgms1	2876.02	640.186	312.035	46.2719	3.2031	5.92435e-43
ENSMUSG00000055978	Fut2	14.6823	7.69862	1.61132	1.4311	3.20216	0.00319648
ENSMUSG00000109122	A230103L15Rik	9.76067	7.78833	1.04488	0.310406	3.20104	0.0249327
ENSMUSG00000063919	Srrm4	2127.28	855.466	231.838	76.5303	3.1999	6.22844e-27
ENSMUSG00000068466	Gm5518	12.3052	5.06693	1.36059	0.966979	3.19405	0.00302867
ENSMUSG00000120933		16.741	7.58202	1.79783	1.66757	3.19111	0.000364062
ENSMUSG00000049916	2610318N02Rik	7.51181	6.3655	0.882146	0.91289	3.19079	0.0238832
ENSMUSG00000102964	9430034N14Rik	20.9059	11.9157	2.14075	3.0229	3.18982	0.000322846
ENSMUSG00000031538	Plat	64.0343	42.4477	6.89861	3.72792	3.18771	7.15747e-08
ENSMUSG00000053113	Socs3	4063.29	367.05	447.936	412.286	3.18199	6.9218e-07
ENSMUSG00000078937	Cpt1b	14.5205	12.546	1.63509	1.4405	3.17975	0.00174051
ENSMUSG00000020108	Ddit4	881.864	206.997	97.4021	4.09048	3.1797	2.62965e-41
ENSMUSG00000038393	Txnip	15207	5904.68	1691.09	896.999	3.16888	2.48195e-12
ENSMUSG00000086837	Gm16618	22.4821	10.7168	2.57589	1.93093	3.16699	0.000503046
ENSMUSG00000086695	Gm15247	11.8057	6.09216	1.3075	1.14074	3.16296	0.00885024
ENSMUSG00000027360	Hdc	1189.05	402.75	133.045	41.8741	3.16257	1.0193e-27
ENSMUSG00000021898	Asb14	16.4399	4.88572	1.78594	0.951596	3.16209	0.00200331
ENSMUSG00000044244	Il20rb	157.794	31.3487	17.9139	3.47246	3.15613	1.34444e-28
ENSMUSG00000025432	Avil	21.5771	9.64682	2.40548	0.781764	3.15581	0.00029379
ENSMUSG00000024843	Chka	3445.18	1352.59	387.33	65.6069	3.15254	8.23083e-29
ENSMUSG00000082122	Gm11809	7.08039	5.25233	0.811603	0.106314	3.14969	0.0385113
ENSMUSG00000060716	Plekhh1	38.321	16.6871	4.37928	2.82673	3.14961	2.31435e-06
ENSMUSG00000042607	Asb4	56.3716	2.97124	6.32797	2.68514	3.14623	4.61441e-09
ENSMUSG00000032648	Pygm	119.721	30.7203	13.5032	1.65242	3.14293	7.39658e-15
ENSMUSG00000091993	B930036N10Rik	7.25878	2.04188	0.911476	1.57872	3.13528	0.0170941
ENSMUSG00000031765	Mt1	57523.2	15203.9	6552.38	3132.03	3.13419	7.96176e-29
ENSMUSG00000026582	Sele	22.7936	10.7355	2.73443	4.73617	3.12466	0.00665555
ENSMUSG00000046160	Olig1	155.748	25.9346	17.9789	4.06338	3.12143	5.45365e-09
ENSMUSG00000105161	Gm42595	69.9529	12.046	8.05105	3.52861	3.11833	8.26536e-15
ENSMUSG00000027654	Fam83d	31.3605	8.22774	3.46013	3.16187	3.11769	5.10236e-06
ENSMUSG00000086513	Gvin-ps1	8.76625	5.09123	0.933128	1.61623	3.10992	0.02796
ENSMUSG00000040663	Clcf1	209.427	30.6735	23.9681	7.22155	3.10537	7.64549e-30
ENSMUSG00000040511	Pvr	1146.35	532.436	133.319	28.1371	3.10499	3.53702e-24
ENSMUSG00000025351	Cd63	451.32	206.098	52.625	3.54857	3.0996	3.82242e-22
ENSMUSG00000105843	Gm19439	2.47905	1.4889	0.303825	0.526241	3.09835	0.0481953
ENSMUSG00000047881	Rell1	2124.58	472.707	248.347	43.0375	3.09619	1.95741e-45
ENSMUSG00000032300	1700017B05Rik	1019.9	278.763	119.283	24.7907	3.09515	5.70235e-28
ENSMUSG00000045725	Prr15	35.2121	15.081	4.22287	3.36825	3.08527	4.20997e-05
ENSMUSG00000027435	Cd93	1173.54	244.591	138.39	17.7066	3.08486	9.46059e-35
ENSMUSG00000079677	Fdx2	9.06924	6.6837	1.11543	0.615844	3.08094	0.0127082
ENSMUSG00000083994	Gm16465	21.7109	6.09783	2.48579	2.12194	3.0638	8.10871e-05
ENSMUSG00000042724	Map3k9	11.5483	7.56242	1.46047	1.37672	3.06286	0.0111265
ENSMUSG00000030254	Rad18	215.245	40.5138	25.7932	2.69657	3.05536	2.57955e-23
ENSMUSG00000104693	Gm42941	13.5651	8.47498	1.65254	0.98024	3.05287	0.00415659
ENSMUSG00000089820	Gm15775	11.1662	9.18318	1.34871	0.501679	3.05267	0.0132485
ENSMUSG00000057359	Gm17494	51.3044	13.4882	6.18343	3.92583	3.05045	5.10901e-08
ENSMUSG00000031530	Dusp4	130.754	49.8094	15.734	1.51495	3.0486	2.0895e-16
ENSMUSG00000057604	Lmcd1	42.0824	4.20114	5.2321	2.61261	3.03774	1.83486e-08
ENSMUSG00000050896	Rtn4rl2	39.5904	10.1383	4.86962	0.637884	3.03589	2.05776e-07
ENSMUSG00000120054		10.8305	5.99527	1.27817	0.712688	3.03524	0.00709464
ENSMUSG00000028680	Plk3	5478.69	755.291	669.16	334.779	3.0348	2.85897e-27
ENSMUSG00000003752	Itpkc	515.457	197.44	62.8539	17.5708	3.0339	7.78367e-26
ENSMUSG00000089988	Gm16238	17.4022	4.02191	2.13098	0.324897	3.03202	0.000225554
ENSMUSG00000113387	Gm31508	8.81621	4.6345	1.15664	1.00554	3.02676	0.00858444
ENSMUSG00000046056	Sbsn	35.4474	26.0641	4.41494	2.24756	3.02531	6.42466e-05
ENSMUSG00000117975	Itprip	308.624	99.7405	38.3144	14.5257	3.01738	8.86823e-16
ENSMUSG00000053581	Zfand2a	1528.41	746.267	188.952	18.8318	3.0162	1.23578e-23
ENSMUSG00000057606	Colq	10.7577	7.94181	1.3075	1.14074	3.0126	0.0163972
ENSMUSG00000120910		18.0572	5.79424	2.36006	3.4992	3.00973	0.00278899
ENSMUSG00000046688	Tifa	2785.05	1743.56	346.594	145.813	3.0069	7.92323e-07
ENSMUSG00000022952	Runx1	149.157	29.4622	18.7723	6.00981	3.00507	2.76841e-22
ENSMUSG00000050295	Foxc1	8.49886	6.46027	1.07421	0.954065	3.0029	0.0210346
ENSMUSG00000031024	Denn2b	2694.03	166.183	337.846	60.7629	2.9967	2.34492e-50
ENSMUSG00000026567	Adcy10	17.4184	9.1321	2.25462	2.49858	2.98347	0.0010078
ENSMUSG00000050503	Fbxl22	59.128	9.1713	7.41407	2.18803	2.98274	1.39338e-11
ENSMUSG00000097989	Gm4335	6.34894	3.4417	0.811603	0.106314	2.98067	0.0309414
ENSMUSG00000084974	Gm15567	64.2938	14.8565	8.03781	3.09887	2.97703	1.47771e-11
ENSMUSG00000115025	Gm4240	173.561	64.101	22.2583	3.7275	2.97092	1.6228e-14
ENSMUSG00000001473	Tubb6	1294.52	61.5473	166.504	26.2458	2.96117	3.25981e-36
ENSMUSG00000087433	Gm14167	12.112	7.48117	1.51145	1.11625	2.95882	0.00660281
ENSMUSG00000097195	Snhg5	511.796	275.95	65.809	11.5157	2.95637	6.63127e-21
ENSMUSG00000020848	Doc2b	14.4576	7.97305	1.86837	1.25849	2.9504	0.00058106
ENSMUSG00000052212	Cd177	13.0972	9.17778	1.79362	2.42864	2.94835	0.0155843
ENSMUSG00000121121		12.4843	5.90804	1.59388	0.797426	2.94683	0.00216606
ENSMUSG00000038276	Asic3	39.3853	11.8258	5.20277	1.80962	2.9431	1.48369e-07
ENSMUSG00000032332	Col12a1	189.623	65.4195	25.1241	12.0422	2.93715	6.23148e-17
ENSMUSG00000038555	Reep2	12.5342	3.68002	1.72308	1.66636	2.93161	0.00421008
ENSMUSG00000116657	Gm49774	14.5312	1.56149	1.96824	1.10637	2.92929	0.00131453
ENSMUSG00000100157	2310034O05Rik	271.936	65.8194	35.4737	9.98449	2.92562	3.28268e-22
ENSMUSG00000026020	Nop58	2286.64	198.587	302.373	64.3584	2.92117	7.72525e-66
ENSMUSG00000069763	Tmem100	51.3086	12.2126	6.99639	4.21898	2.91781	5.2954e-10
ENSMUSG00000048644	Ctxn1	34.3907	11.749	4.63633	1.01953	2.91689	1.07564e-06
ENSMUSG00000040473	Cfap69	91.0338	16.3354	12.3403	7.53902	2.91586	7.71119e-13
ENSMUSG00000035049	Rrp12	674.305	17.6456	90.2478	19.1759	2.91055	6.56352e-63
ENSMUSG00000071076	Jund	3383.63	465.717	450.263	22.2719	2.91041	2.69349e-95
ENSMUSG00000041930	Fam222a	494.751	91.7202	66.2016	13.8168	2.905	2.19798e-20
ENSMUSG00000020176	Grb10	493.564	295.719	66.0695	3.97694	2.90308	2.6893e-19
ENSMUSG00000014353	Tmem87b	5010.73	94.1446	670.575	91.3504	2.90284	6.73052e-128
ENSMUSG00000064339	mt-Rnr2	72399.7	14138.8	9707.91	1946.66	2.8987	1.88967e-31
ENSMUSG00000026614	Slc30a10	3884.99	682.847	522.087	64.95	2.8963	2.01332e-40
ENSMUSG00000115249	Gm49085	14.2874	2.23392	2.00946	1.76258	2.89126	0.00128123
ENSMUSG00000043782	Bicdl2	6.03527	4.95911	0.840932	0.919629	2.89068	0.0378196
ENSMUSG00000042622	Maff	704.249	318.131	95.2061	10.8056	2.88919	3.27156e-22
ENSMUSG00000048856	Slc25a47	68172.7	6014.6	9250.41	1645.83	2.88168	2.76447e-80
ENSMUSG00000115518	Gm10791	9.97981	3.41039	1.41925	1.14065	2.88001	0.00919014
ENSMUSG00000092300	Cdk3	12.3088	7.0177	1.76429	1.82578	2.87847	0.00906067
ENSMUSG00000001520	Nrip2	28.6402	0.907963	3.79329	2.82851	2.8731	3.36751e-05
ENSMUSG00000003541	Ier3	190.422	49.9629	26.2897	15.3674	2.86891	1.21691e-11
ENSMUSG00000005800	Mmp8	45.479	13.6467	6.34753	3.20972	2.86431	2.44021e-08
ENSMUSG00000019320	Noxo1	29.0248	10.8921	3.98747	0.29861	2.86227	3.91006e-05
ENSMUSG00000110710	C78859	11.6502	6.95989	1.61132	1.4311	2.86045	0.00670449
ENSMUSG00000024816	Frmd8	2102.87	1090.6	290.868	40.8099	2.85457	6.46926e-26
ENSMUSG00000039376	Synpo2l	7.68724	3.20411	1.01556	0.888145	2.85159	0.0184341
ENSMUSG00000071552	Tigit	10.9798	8.51077	1.47024	1.8153	2.85096	0.0343074
ENSMUSG00000041617	Ccdc74a	25.0734	19.3102	3.58724	4.85728	2.85096	0.00711854
ENSMUSG00000107509	Gm44941	15.6694	8.15577	2.21341	1.74193	2.84985	0.0127803
ENSMUSG00000026068	Il18rap	50.1627	9.20368	7.02993	1.02639	2.84865	1.3006e-08
ENSMUSG00000120990		7.94027	6.1981	1.14476	1.42047	2.84832	0.0289805
ENSMUSG00000020419	Hormad2	21.9944	14.2281	3.18354	2.9066	2.84547	0.00164658
ENSMUSG00000026180	Cxcr2	66.033	2.02205	9.35434	7.83868	2.83935	2.21107e-08
ENSMUSG00000056071	S100a9	352.371	46.9007	49.7919	31.8684	2.83615	4.10811e-16
ENSMUSG00000048967	Yjefn3	30.155	8.28516	4.36952	4.30933	2.83443	0.000443465
ENSMUSG00000024235	Map3k8	569.23	242.18	80.1572	26.5515	2.83259	6.89892e-18
ENSMUSG00000030787	Lyve1	1743.75	113.93	245.489	87.0409	2.83197	1.16245e-30
ENSMUSG00000061126	Cyp4f39	26.3248	6.65606	3.65988	2.51097	2.82725	3.95384e-05
ENSMUSG00000042659	Arrdc4	2980.8	587.287	420.578	78.3288	2.82647	6.81391e-43
ENSMUSG00000054200	Ffar4	17.0992	5.99106	2.39359	0.647409	2.82381	0.0011911
ENSMUSG00000038059	Smim3	30.4088	9.57087	4.2913	0.234022	2.81858	1.25063e-06
ENSMUSG00000104671	Gm43062	24.2488	7.51178	3.39727	1.64017	2.81835	4.18916e-05
ENSMUSG00000097994	Gm26982	100.117	27.7022	14.3344	1.92664	2.81299	8.20884e-11
ENSMUSG00000029360	Gm9754	5.6995	1.56417	0.823486	1.42632	2.81176	0.0382258
ENSMUSG00000028982	Slc25a33	1080.74	498.733	154.388	43.1199	2.80951	3.64235e-17
ENSMUSG00000085156	Snhg15	205.022	34.4545	29.0528	8.43944	2.80784	1.22123e-27
ENSMUSG00000074607	Tox2	35.9465	13.213	5.156	2.02361	2.80778	2.09786e-06
ENSMUSG00000047515	BC049715	38.1963	15.4963	5.64212	3.70419	2.80566	2.61169e-06
ENSMUSG00000021789	Sftpa1	169.963	83.4625	24.3515	6.2466	2.80449	3.8192e-09
ENSMUSG00000077167	Gm24119	19.0745	4.51355	2.83294	2.88346	2.8038	0.000171233
ENSMUSG00000098708	Gm27252	534.691	340.425	76.864	17.9074	2.8024	4.15927e-14
ENSMUSG00000028613	Lrp8	24.119	7.99803	3.46225	2.05263	2.79491	7.89563e-05
ENSMUSG00000081249	Gm11517	10.9694	4.91356	1.54078	1.42086	2.79462	0.00547613
ENSMUSG00000028655	Mfsd2a	11648	2107.29	1684.04	387.371	2.79066	1.20013e-45
ENSMUSG00000011305	Plin5	3112.26	242.661	451.69	151.585	2.78708	3.23333e-44
ENSMUSG00000120807		9.31932	2.6821	1.38992	0.604067	2.78572	0.0199648
ENSMUSG00000102595	Gm30097	10.9014	4.55191	1.55266	0.59962	2.78173	0.00420538
ENSMUSG00000064602	Snora41	19.864	8.2332	2.87204	0.914319	2.7804	0.000394023
ENSMUSG00000085667	Gm12992	31.4314	10.2276	4.63633	1.01953	2.7769	0.000386896
ENSMUSG00000106547	B230303O12Rik	27.5869	9.95874	4.05801	0.53157	2.77485	2.89369e-05
ENSMUSG00000044258	Ctla2a	175.684	46.7447	26.0215	12.2217	2.77219	7.08455e-13
ENSMUSG00000089886	Gm16184	32.484	14.4822	4.70476	2.75635	2.76967	0.000109727
ENSMUSG00000044646	Zbtb7c	36.3145	7.46576	5.30685	0.654325	2.76541	4.87793e-07
ENSMUSG00000102370	Gm37973	18.5468	16.4395	2.72119	1.93396	2.76529	0.00779268
ENSMUSG00000120755		17.1011	5.74656	2.59334	3.35347	2.7645	0.00712743
ENSMUSG00000054321	Taf4b	410.724	48.1933	61.2885	20.3337	2.75509	7.06639e-32
ENSMUSG00000039579	Grin3a	9.25388	4.02298	1.43114	1.28099	2.7491	0.0165622
ENSMUSG00000067879	Vxn	14.7676	2.60051	2.25462	2.49858	2.745	0.0112212
ENSMUSG00000092193	Cd9-ps	17.4806	6.53993	2.56822	1.43845	2.74352	0.00133918
ENSMUSG00000101904	Gm29427	14.1892	3.97155	2.13098	0.324897	2.74012	0.00184937
ENSMUSG00000007659	Bcl2l1	3566.33	792.477	535.25	15.663	2.73675	1.64152e-71
ENSMUSG00000025804	Ccr1	40.0065	16.2056	6.08492	2.65	2.73374	7.45619e-06
ENSMUSG00000072720	Myo18b	17.7325	3.99355	2.67997	1.25253	2.73285	0.000906296
ENSMUSG00000061589	Dot1l	2862.97	1280.96	434.295	90.6037	2.72163	8.05961e-23
ENSMUSG00000038729	Pakap	7.33784	3.09634	1.18597	1.40279	2.72067	0.0416457
ENSMUSG00000108709	4933431G14Rik	46.6416	31.378	7.1298	2.50975	2.72047	1.48059e-05
ENSMUSG00000042874	D930007J09Rik	7.2724	2.53186	1.14476	1.42047	2.72015	0.0325388
ENSMUSG00000071073	Lrrc73	12.4644	6.36609	1.90958	1.91498	2.71987	0.0365903
ENSMUSG00000020255	Nopchap1	2203.02	578.404	334.692	40.1616	2.71954	7.24944e-26
ENSMUSG00000113898	Gm19144	42.7816	21.4009	6.57525	2.11116	2.71935	5.5299e-06
ENSMUSG00000048782	Insc	1006.62	134.737	153.542	9.98113	2.71563	8.27795e-69
ENSMUSG00000042041	2010003K11Rik	1944.28	743.82	296.628	118.491	2.71445	3.28268e-22
ENSMUSG00000040187	Arntl2	139.205	36.8924	21.5913	11.942	2.71066	6.06815e-14
ENSMUSG00000106678	Gm43457	28.1783	13.1658	4.39117	1.72572	2.70005	5.69454e-05
ENSMUSG00000120101		15.3756	9.59115	2.32305	1.02239	2.69991	0.00800266
ENSMUSG00000111368	Gm47889	24.3899	12.8266	3.88339	2.16866	2.6926	0.000201342
ENSMUSG00000032902	Slc16a1	3967.25	712.18	614.364	43.8192	2.69145	1.58331e-40
ENSMUSG00000070806	Zmynd12	10.5645	7.43356	1.65254	0.98024	2.6914	0.0212689
ENSMUSG00000030867	Plk1	25.4031	9.81798	3.87571	1.51821	2.69101	0.000792255
ENSMUSG00000109390	Gm45718	61.8525	38.4451	9.68825	3.68768	2.68885	1.59471e-06
ENSMUSG00000000915	Hip1r	2921.28	939.22	454.342	43.1167	2.68558	3.47974e-34
ENSMUSG00000113722	Snhg10	22.2442	16.7016	3.4448	4.27908	2.68276	0.0149319
ENSMUSG00000056054	S100a8	182.493	25.5327	28.7845	24.0671	2.67891	1.79544e-09
ENSMUSG00000004100	Ppan	974.729	172.449	152.315	3.90178	2.67832	8.03821e-74
ENSMUSG00000120276		8.41869	1.30581	1.27817	0.712688	2.67788	0.0113269
ENSMUSG00000030847	Bag3	2222.38	611.172	348.075	59.9038	2.67676	5.11432e-40
ENSMUSG00000026358	Rgs1	302.699	57.9826	47.8195	41.1409	2.67542	9.99456e-10
ENSMUSG00000001227	Sema6b	693.818	36.6142	109.748	34.5687	2.67005	3.31182e-39
ENSMUSG00000024589	Nedd4l	4388.95	921.216	691.151	113.62	2.66773	1.18421e-48
ENSMUSG00000027829	Ccnl1	4945.61	1785.81	778.87	101.831	2.66722	1.22969e-30
ENSMUSG00000028359	Orm3	1535.28	324.368	242.255	127.528	2.66544	9.54228e-16
ENSMUSG00000036672	Cenpt	147.668	48.6574	23.5518	9.58211	2.66196	2.48195e-12
ENSMUSG00000032515	Csrnp1	1409.31	591.182	223.641	48.4141	2.6573	8.16293e-24
ENSMUSG00002076268	Gm54668	25.3874	21.0016	4.03425	2.87756	2.65638	0.00597469
ENSMUSG00000024732	Ccdc86	730.11	153.163	116.222	14.0391	2.65559	2.82686e-44
ENSMUSG00000032840	Spring1	1057.16	385.67	167.901	15.2155	2.655	1.76308e-22
ENSMUSG00000064177	Ghrl	18.2658	9.28269	3.00892	4.51725	2.65429	0.0249818
ENSMUSG00000028978	Nos3	342.705	12.8952	54.4709	8.6896	2.65291	2.52038e-30
ENSMUSG00000057465	Saa2	41663.6	50362.6	6626.23	3485.16	2.65254	0.0194497
ENSMUSG00000028644	Ermap	6.8631	4.27916	1.11543	0.615844	2.65117	0.0420942
ENSMUSG00000086443	4933421A08Rik	47.9308	11.343	7.91555	9.03493	2.65031	1.37926e-05
ENSMUSG00000018238	Gdf9	18.3158	6.18231	2.94259	0.306015	2.64703	0.000546532
ENSMUSG00000029372	Ppbp	12.7847	10.8198	1.9899	1.79843	2.64239	0.00993535
ENSMUSG00000086765	Gm11827	50.5732	14.1652	8.42332	8.61042	2.64228	1.57089e-06
ENSMUSG00000040751	Lat2	31.415	14.0704	4.94993	1.8832	2.63745	3.01101e-05
ENSMUSG00000117739	Gm36787	118.031	22.5317	18.9329	7.15505	2.63573	3.23844e-15
ENSMUSG00000035179	Ppp1r32	16.8455	2.69371	2.75052	1.35894	2.63378	0.00073492
ENSMUSG00000021696	Elovl7	19.5555	6.03674	3.06411	1.62164	2.63248	0.000421327
ENSMUSG00000031980	Agt	70550.1	15845.9	11396.8	1266.8	2.63003	3.73509e-37
ENSMUSG00000077737	Snord72	9.83052	3.47874	1.52333	1.33222	2.62618	0.009972
ENSMUSG00000028755	Cda	689.526	231.971	111.782	9.25903	2.6256	2.40444e-22
ENSMUSG00000079076	Gm3086	15.1979	4.19202	2.5228	2.75889	2.61856	0.0100918
ENSMUSG00000030683	Sez6l2	41.2848	9.58703	7.01595	7.02599	2.61804	5.05184e-06
ENSMUSG00000103560	Gm38070	9.57308	1.49301	1.48212	1.40695	2.61413	0.0113047
ENSMUSG00000026832	Cytip	233.582	75.3804	38.3081	3.83306	2.61207	2.84738e-19
ENSMUSG00000018868	Pnpla5	24.2572	7.15997	3.95258	4.63798	2.61036	0.000783317
ENSMUSG00000029135	Fosl2	1321.56	363.244	217.54	132.999	2.60628	1.80734e-15
ENSMUSG00000050075	Gpr171	16.2523	4.40076	2.69742	1.00336	2.59867	0.00383728
ENSMUSG00000022462	Slc38a2	17178.6	2124.76	2838.41	741.2	2.59797	6.28653e-52
ENSMUSG00000004902	Slc25a18	30.7864	6.83899	5.13223	1.14935	2.59788	6.42993e-06
ENSMUSG00000060240	Cend1	12.9701	3.16415	2.14287	1.72736	2.59111	0.00803913
ENSMUSG00000026773	Pfkfb3	1445.64	143.415	240.329	23.0028	2.58901	2.8661e-30
ENSMUSG00000022849	Hspbap1	228.97	69.0266	38.308	5.6342	2.5727	2.05589e-20
ENSMUSG00000034520	Gjc1	25.2907	10.0441	4.17954	1.24162	2.57051	8.01903e-05
ENSMUSG00000113497	Gm18030	10.9187	7.76304	1.79783	1.66757	2.56812	0.040044
ENSMUSG00000013419	Zfp651	84.2484	74.9106	14.305	1.51672	2.56377	1.73815e-05
ENSMUSG00000085185	BC028777	21.982	7.98627	3.6662	2.84189	2.56318	0.00138245
ENSMUSG00000024539	Ptpn2	1288.13	269.486	218.252	39.3273	2.56302	1.17045e-34
ENSMUSG00000024215	Spdef	14.2984	7.62302	2.41736	2.19905	2.56247	0.0058052
ENSMUSG00000098346	Mir6986	18.543	8.32403	3.10532	1.19924	2.56193	0.00137811
ENSMUSG00000102553	D930036K23Rik	11.2534	8.07019	1.86837	1.25849	2.56117	0.00638411
ENSMUSG00000097016	Gm26708	47.0803	31.4325	8.01615	0.925171	2.55637	2.07006e-05
ENSMUSG00000048655	Ccdc169	9.25204	3.05033	1.52333	1.33222	2.55501	0.0231595
ENSMUSG00000020692	Nle1	291.714	26.1075	49.5238	5.45325	2.55439	7.09327e-23
ENSMUSG00000120422		25.426	5.8302	4.40305	1.41368	2.54865	8.30813e-05
ENSMUSG00000041046	Ramp3	27.4769	14.3278	4.87729	3.91326	2.54693	0.0004418
ENSMUSG00000064647	Gm23301	12.9638	5.2075	2.34261	2.28138	2.54529	0.00669367
ENSMUSG00000020399	Havcr2	36.2668	13.5842	6.27142	2.0201	2.5431	2.78328e-05
ENSMUSG00000031502	Col4a1	3945.41	733.269	678.817	71.818	2.53939	3.53209e-33
ENSMUSG00000021253	Tgfb3	79.4708	11.3644	13.7735	3.332	2.53676	1.15506e-08
ENSMUSG00000111390	Gm48796	22.1375	5.53724	3.89527	1.69561	2.53493	0.000364873
ENSMUSG00000020363	Gfpt2	50.1139	16.0096	8.75857	5.65345	2.53445	2.18657e-06
ENSMUSG00000008734	Gprc5b	46.7676	11.4032	8.15168	4.4136	2.5319	3.19533e-05
ENSMUSG00000112368	Gm49376	47.2653	15.0547	8.25155	4.07682	2.53075	1.9218e-06
ENSMUSG00000052656	Rnf103	9631.02	1378.82	1667.3	242.75	2.52967	2.66563e-71
ENSMUSG00000030708	Dnajb13	21.2432	8.90956	3.82052	4.60933	2.52797	0.00248496
ENSMUSG00000062825	Actg1	1794.94	216.238	311.727	6.50044	2.5259	4.465e-23
ENSMUSG00000029314	Gpat3	762.515	263.942	132.747	26.3726	2.52468	7.01697e-25
ENSMUSG00000040435	Ppp1r15a	999.077	236.502	174.798	23.2877	2.51792	4.12277e-36
ENSMUSG00000028152	Tspan5	51.1112	12.9461	8.96884	1.70793	2.51755	5.50663e-09
ENSMUSG00000112008	Gm47218	26.9945	1.47217	4.58744	2.6058	2.51654	7.26921e-05
ENSMUSG00000042510	AA986860	182.312	89.804	32.0528	9.64152	2.51597	1.38407e-10
ENSMUSG00000022951	Rcan1	2438.31	496.145	428.239	200.635	2.51124	8.34415e-19
ENSMUSG00000028766	Alpl	1789.54	642.269	314.858	89.6237	2.50923	1.34222e-20
ENSMUSG00000105804	Gm43654	19.7696	12.9344	3.45036	0.692796	2.50698	0.00845719
ENSMUSG00000020656	Grhl1	146.747	65.5184	25.775	4.60815	2.50596	3.00193e-11
ENSMUSG00000052557	Gan	1855.82	366.521	327.899	149.068	2.50366	9.70474e-23
ENSMUSG00000048807	Slc35e4	22.392	10.1364	3.8345	2.13806	2.50156	0.000724553
ENSMUSG00000047446	Arl4a	1863.99	312.961	329.666	35.1129	2.49995	2.02863e-59
ENSMUSG00000040270	Bach2	451.979	276.297	80.0685	16.8482	2.49423	1.22823e-10
ENSMUSG00000041817	Fam169a	38.7689	11.8106	6.80085	2.81562	2.49412	1.53964e-06
ENSMUSG00000103621	Gm38366	28.9896	5.01845	5.20277	1.80962	2.49369	2.95522e-05
ENSMUSG00000001739	Cldn15	16.5954	3.03247	2.9838	1.0318	2.48898	0.000761179
ENSMUSG00000021250	Fos	373.159	249.088	66.6189	80.6813	2.48868	0.0155119
ENSMUSG00000035372	1810055G02Rik	5135.28	287.496	915.815	155.102	2.48864	2.58317e-82
ENSMUSG00000006462	A530013C23Rik	22.5634	11.355	3.99935	1.57569	2.48846	0.000270867
ENSMUSG00000101741	Gm28055	11.9749	4.53034	2.14843	1.90813	2.48644	0.00535556
ENSMUSG00000032080	Apoa4	8878.18	2394.62	1585.89	415.401	2.48537	3.48257e-21
ENSMUSG00000086359	9630013K17Rik	14.8887	9.16344	2.60943	1.6114	2.48316	0.0152507
ENSMUSG00000030413	Pglyrp1	15.3671	6.39382	2.79173	2.12112	2.481	0.0047015
ENSMUSG00000001670	Tat	107342	19208.9	19237.3	2505.55	2.48025	3.94001e-40
ENSMUSG00000027381	Bcl2l11	840.199	359.228	150.897	37.827	2.47792	8.8135e-17
ENSMUSG00000024889	Rce1	996.863	155.1	179.712	50.2068	2.47582	1.05255e-34
ENSMUSG00000032113	Chek1	80.0001	28.689	14.4517	4.94181	2.4738	8.57856e-07
ENSMUSG00000117869	Snhg4	67.9776	15.3808	12.2306	4.17394	2.47297	1.60181e-07
ENSMUSG00000029075	Tnfrsf4	32.6068	7.8151	5.89706	2.03179	2.47151	1.10181e-05
ENSMUSG00000028494	Plin2	23990.2	2394.47	4329.66	620.13	2.4702	7.9751e-32
ENSMUSG00000031825	Crispld2	45.4044	24.188	8.38632	4.6549	2.4694	8.83097e-06
ENSMUSG00000032098	Treh	22.4368	6.97762	4.29897	3.51138	2.46645	2.43347e-05
ENSMUSG00000092887	Snord53	10.3292	5.02449	1.85649	0.228139	2.46571	0.0109658
ENSMUSG00000120501		8.828	1.95369	1.58199	0.671285	2.46481	0.00316024
ENSMUSG00000053175	Bcl3	3184.44	731.246	577.724	321.278	2.46414	3.08837e-16
ENSMUSG00000115637	Gm30970	31.9345	9.69932	5.74965	3.01375	2.46357	3.21972e-05
ENSMUSG00000049382	Krt8	12213.4	1833.28	2214.62	86.0687	2.4634	3.23333e-44
ENSMUSG00000112612	Gm7775	29.546	25.982	5.43605	1.65395	2.46056	0.001039
ENSMUSG00000053907	Mat2a	6229.64	1411.06	1132.55	59.0214	2.45968	6.5073e-45
ENSMUSG00000087528	9830144P21Rik	188.204	49.8233	34.4624	9.65806	2.4529	2.00777e-18
ENSMUSG00000016356	Col20a1	241.059	89.623	44.2331	7.33604	2.44916	9.54011e-15
ENSMUSG00000019027	Dnah1	29.7496	20.8949	5.37528	3.38863	2.4471	0.00112211
ENSMUSG00000038564	Ift172	1890.9	522.502	347.314	42.4276	2.44467	5.36476e-25
ENSMUSG00000016520	Lnx2	1576.32	781.233	290.077	22.7692	2.44313	1.35702e-19
ENSMUSG00000112096	A430103D13Rik	11.4571	5.45	2.08977	0.620812	2.44255	0.00876898
ENSMUSG00000032417	Rwdd2a	42.6215	19.9554	7.96517	2.683	2.43943	1.37569e-05
ENSMUSG00000044813	Shb	3893.62	573.477	719.095	116.092	2.43816	3.79285e-56
ENSMUSG00000109157	Gm44829	52.7934	17.9641	9.94666	7.35078	2.43738	3.72034e-06
ENSMUSG00000109424	Gm44658	14.1027	4.78228	2.58566	1.69271	2.43349	0.013246
ENSMUSG00000036091	Hyal3	22.8973	13.6872	4.20887	1.59301	2.43258	0.00403131
ENSMUSG00000105572	Gm43300	49.1166	24.9342	8.90039	5.17732	2.42973	2.64913e-05
ENSMUSG00000043889	Gm8399	111.133	9.64852	20.6386	5.95847	2.42941	2.07114e-09
ENSMUSG00000064193	Gm4735	14.4337	4.94065	2.69742	1.00336	2.42877	0.00721439
ENSMUSG00000021493	Pdlim7	451.928	30.8705	83.5944	20.3864	2.42783	1.2719e-25
ENSMUSG00000031845	Bco1	1301.13	360.205	242.82	30.6266	2.42475	2.53215e-37
ENSMUSG00000056531	Ccdc18	21.3972	14.0949	3.97002	2.41711	2.42429	0.00159511
ENSMUSG00000041548	Hspb8	16149	1296.5	3018.19	190.994	2.4199	2.64839e-113
ENSMUSG00000111147	Gm33699	11.8083	1.62942	2.26019	2.01018	2.41894	0.0316102
ENSMUSG00000025509	Pnpla2	6515.63	252.187	1223.05	145.73	2.41391	1.5366e-52
ENSMUSG00000040297	Suco	1910.03	734.885	359.795	63.2231	2.40892	8.92158e-23
ENSMUSG00000121248		33.4225	7.67602	6.1932	3.84536	2.40823	0.000249746
ENSMUSG00000063652	Slc22a21	75.0117	11.1805	14.3595	6.50982	2.4082	3.2214e-10
ENSMUSG00000060950	Trmt61a	317.218	106.896	60.053	8.3711	2.40757	1.95577e-21
ENSMUSG00000049608	Gpr55	20.9603	3.68022	3.8876	1.78816	2.40756	0.000188665
ENSMUSG00000037820	Tgm2	10137.2	1446.44	1915.69	182.593	2.40406	3.36387e-51
ENSMUSG00000042417	Ccno	81.2578	22.009	15.6279	8.04138	2.40253	1.79471e-08
ENSMUSG00000029188	Slc34a2	123.481	53.4702	23.6295	14.7655	2.39936	3.66e-07
ENSMUSG00000043439	Epop	405.846	45.5103	77.6826	32.2004	2.39348	4.32251e-19
ENSMUSG00000107019	Gm43682	14.2992	6.0253	2.72119	1.93396	2.39314	0.00763971
ENSMUSG00000025912	Mybl1	66.999	7.08479	12.7502	2.53639	2.39209	1.28921e-07
ENSMUSG00000022094	Slc39a14	36059.8	372.823	6898.8	1762.67	2.38612	8.7858e-39
ENSMUSG00000102752	Gm7694	951.991	983.741	182.616	56.4282	2.38219	0.012772
ENSMUSG00000019326	Aoc3	8.42237	3.1012	1.65254	0.98024	2.3821	0.0217506
ENSMUSG00000003721	Insig2	7806.59	720.736	1498.75	282.832	2.38075	6.14232e-35
ENSMUSG00000044365	Cxxc4	42.523	13.4102	8.29833	3.0903	2.37634	0.000124519
ENSMUSG00000086754	Gm16098	10.9033	5.52686	2.07789	1.83968	2.37351	0.0240813
ENSMUSG00000097819	Gm26813	32.6711	4.98204	6.2281	2.57563	2.37314	8.92351e-05
ENSMUSG00000109032	Gm7972	22.4214	10.848	4.46171	2.46338	2.37127	0.00119685
ENSMUSG00000024190	Dusp1	2372.9	550.65	460.073	254.543	2.3686	4.02379e-14
ENSMUSG00000042549	Map2k3os	97.6894	29.6744	19.0272	4.52902	2.36788	7.96758e-12
ENSMUSG00000001419	Mef2d	2567.72	724.237	497.844	48.8252	2.36635	1.94861e-33
ENSMUSG00000108137	Gm44053	29.2507	8.90584	5.6931	1.61785	2.36374	2.33395e-05
ENSMUSG00000090248	Gm14027	14.4422	8.15438	2.71907	2.52086	2.36333	0.0128101
ENSMUSG00000043079	Synpo	744.46	178.007	144.879	23.7431	2.36327	5.21717e-30
ENSMUSG00000008307	1700109H08Rik	127.701	65.1598	24.816	9.57216	2.35787	6.16889e-08
ENSMUSG00000118449	Gm3625	12.546	4.0019	2.47602	0.973205	2.3578	0.0121599
ENSMUSG00000089726	Mir17hg	161.422	33.294	31.4192	4.94728	2.3577	3.0274e-12
ENSMUSG00000073867	AA474408	54.6292	10.9557	10.7722	1.86636	2.34709	2.9593e-08
ENSMUSG00000035969	Rusc2	2198.82	1400.48	433.042	38.3363	2.34439	3.59629e-08
ENSMUSG00000020250	Txnrd1	11329.1	3587.05	2231.48	222.578	2.34408	2.09373e-31
ENSMUSG00000010067	Rassf1	205.362	14.8282	40.5487	2.78382	2.34235	1.74143e-20
ENSMUSG00000087263	Gm15726	8.42053	2.16453	1.75241	2.45425	2.34138	0.038031
ENSMUSG00000020077	Srgn	900.617	93.0758	177.884	6.06235	2.33991	6.4632e-32
ENSMUSG00000043953	Ccrl2	155.106	54.3567	30.7236	4.0028	2.33936	5.36955e-12
ENSMUSG00000015837	Sqstm1	27825.6	8077.17	5505.46	192.73	2.33749	2.45239e-35
ENSMUSG00000099556	Gm28857	29.3228	11.9539	6.00461	4.34275	2.33582	0.000138704
ENSMUSG00000118295	Gm8437	27.6741	6.52061	5.59459	4.8	2.33541	0.000195622
ENSMUSG00000067780	Pi15	15.7761	16.5406	3.10532	1.19924	2.33394	0.029441
ENSMUSG00000052632	Asap2	672.233	205.877	133.583	39.1043	2.33058	2.70179e-19
ENSMUSG00000028833	Ncdn	826.143	96.6207	164.75	27.6235	2.33019	5.9685e-47
ENSMUSG00000057110	Cntrl	2411.01	373.4	480.888	70.8957	2.32703	1.39673e-31
ENSMUSG00000057561	Eif1a	4301.83	236.991	858.481	193.691	2.32574	9.82159e-51
ENSMUSG00000052727	Map1b	49.5579	11.4296	9.71199	5.07183	2.32161	6.85239e-06
ENSMUSG00000028869	Gnl2	2295.57	431.544	460.688	32.9446	2.31793	9.32442e-44
ENSMUSG00000031595	Pdgfrl	17.4299	12.8196	3.55024	0.906586	2.31789	0.00246576
ENSMUSG00000103553	Gm38218	36.6989	17.3786	7.24365	2.82195	2.31662	0.000120141
ENSMUSG00000026064	Ptp4a1	197.839	101.124	39.8502	9.92593	2.31515	1.22933e-09
ENSMUSG00000045538	Ddx28	773.22	27.9405	155.836	27.6865	2.3093	4.66156e-40
ENSMUSG00000035299	Mid1	111.932	9.65124	22.8583	10.755	2.30714	7.31304e-08
ENSMUSG00000020023	Tmcc3	1335.68	577.779	270.005	17.4594	2.30634	5.79225e-07
ENSMUSG00000020658	Efr3b	53.8296	20.23	10.9056	1.00816	2.30594	1.71051e-05
ENSMUSG00000106139	Gm30648	37.2291	7.24733	7.37706	4.18196	2.30442	5.01978e-05
ENSMUSG00000024486	Hbegf	134.978	47.1817	27.13	10.6275	2.30258	5.00022e-08
ENSMUSG00000037202	Prf1	10.1501	9.29188	2.03111	1.77629	2.29794	0.0438004
ENSMUSG00000004328	Hif3a	14.604	3.31983	3.0599	3.19813	2.29573	0.00507833
ENSMUSG00000006221	Hspb7	16.0269	5.60856	3.30507	1.96048	2.29295	0.0271614
ENSMUSG00000062515	Fabp4	463.788	71.4021	94.9401	12.2867	2.29234	1.08093e-27
ENSMUSG00000033107	Rnf125	3801.24	1996.34	776.987	163.207	2.29018	6.2799e-08
ENSMUSG00000112771	Gm47718	35.3713	12.9698	7.16334	0.693116	2.29004	8.83172e-05
ENSMUSG00000114277	Gm48583	25.4142	3.90653	5.0889	4.90996	2.28908	0.00089543
ENSMUSG00000025190	Got1	18885.2	2075.21	3865.42	1643.96	2.28854	2.82388e-19
ENSMUSG00000059866	Tnip2	727.038	192.058	149.617	32.5337	2.28335	1.09597e-22
ENSMUSG00000102719	Gm37760	14.7295	11.235	3.03057	2.3313	2.28323	0.0143096
ENSMUSG00000024430	Cabyr	272.41	53.1924	56.1578	6.86654	2.28232	4.48037e-12
ENSMUSG00000015619	Gata3	10.2317	1.47244	2.04856	1.35206	2.2823	0.012514
ENSMUSG00000120025		16.3781	11.6446	3.45804	2.84379	2.27957	0.0187354
ENSMUSG00000052415	Tchh	39.4547	26.4158	8.29833	3.0903	2.27622	0.000107202
ENSMUSG00000083161	Gm11427	18.885	5.86588	3.8345	2.13806	2.27137	0.00278137
ENSMUSG00000079014	Serpina3i	37.4225	16.2387	7.96653	7.32328	2.2666	0.000808192
ENSMUSG00000086320	Gm12840	12.4725	3.177	2.48579	2.12194	2.26588	0.0127232
ENSMUSG00000064348	mt-Tn	24.6172	18.1148	5.06589	3.64042	2.26035	0.00313852
ENSMUSG00000064349	mt-Tc	353.841	59.6559	73.596	23.1387	2.25892	4.72224e-16
ENSMUSG00000028906	Epb41	12640.2	2711.42	2644.02	215.907	2.25745	7.76402e-44
ENSMUSG00000024036	Slc37a1	671.585	9.01475	141.003	97.1744	2.25728	9.85269e-11
ENSMUSG00000025591	Tma16	374.25	26.8168	78.4697	12.6345	2.25558	5.77967e-26
ENSMUSG00000026525	Opn3	91.299	3.29075	19.3842	10.4367	2.25537	1.10582e-06
ENSMUSG00000029149	Krtcap3	66.4964	21.2774	13.9251	4.36963	2.25431	1.82531e-08
ENSMUSG00000023571	C1qtnf12	51.7949	14.2158	10.9231	3.04233	2.24027	4.64987e-07
ENSMUSG00000109342	Gm32983	11.1379	2.16676	2.32305	1.02239	2.238	0.0110266
ENSMUSG00000022000	Zc3h13	2001.03	1287.61	424.431	99.4398	2.23765	2.9163e-07
ENSMUSG00000057691	Zfp746	1489.46	199.986	316.949	67.3081	2.23501	8.11622e-35
ENSMUSG00000031497	Tnfsf13b	16.5307	7.2586	3.47969	0.17679	2.23481	0.00444506
ENSMUSG00000120369		151.681	71.2307	32.1777	6.50176	2.23403	1.05835e-09
ENSMUSG00000023805	Synj2	538.9	161.623	114.604	8.35803	2.23336	3.03975e-21
ENSMUSG00000038594	Cep85l	3781.99	1423.37	804.185	137.712	2.23307	7.24081e-21
ENSMUSG00000048240	Gng7	81.5032	55.2664	17.2386	9.2304	2.2328	0.000132112
ENSMUSG00000034271	Jdp2	176.605	56.9714	37.794	13.4479	2.23205	8.43731e-08
ENSMUSG00000041438	Utp4	973.444	136.779	207.637	24.562	2.23061	8.63525e-42
ENSMUSG00000044037	Als2cl	2106.91	413.287	449.515	23.2205	2.22862	3.25984e-38
ENSMUSG00000069806	Cacng7	15.5182	1.14953	3.41683	2.62172	2.22792	0.0101947
ENSMUSG00000016528	Mapkapk2	4756.58	394.589	1018.98	77.1524	2.22243	5.06891e-50
ENSMUSG00000028525	Pde4b	1691.05	665.343	363.215	90.2277	2.21903	4.77424e-18
ENSMUSG00000026121	Sema4c	371.581	96.0874	79.9883	12.9427	2.21891	1.3856e-12
ENSMUSG00000051495	Irf2bp2	2348.26	672.017	505.351	125.247	2.21678	7.537e-20
ENSMUSG00000110588	Gm45774	420.079	40.1491	90.8419	58.4577	2.21469	1.20099e-10
ENSMUSG00000091784	Gm17022	50.1863	1.18247	11.0013	5.61257	2.21271	1.23704e-07
ENSMUSG00000061039	Or8b53	33.4626	10.9128	7.13957	2.65521	2.21225	7.51091e-05
ENSMUSG00000031917	Nip7	692.972	102.052	149.956	17.1105	2.21144	8.4237e-37
ENSMUSG00000053862	Slc51b	36.0901	20.5216	7.76331	2.9981	2.21079	0.00254072
ENSMUSG00000042688	Mapk6	3274.07	608.57	707.504	41.0323	2.20977	1.87066e-54
ENSMUSG00000037465	Klf10	3684.86	1021.81	797.624	292.391	2.2084	3.24047e-12
ENSMUSG00000120926		18.1665	2.15104	3.84638	1.90245	2.20754	0.00499548
ENSMUSG00000034059	Ypel4	20.4282	12.6069	4.49104	3.2191	2.20176	0.0285361
ENSMUSG00000106665	Gm43389	14.8824	7.78827	3.21708	0.780403	2.2014	0.0076371
ENSMUSG00000111013	Gm32468	44.6577	22.808	9.8922	3.11626	2.19678	0.000122019
ENSMUSG00000037876	Jmjd1c	4063.17	587.33	887.961	17.0494	2.19413	2.36661e-42
ENSMUSG00000030595	Nfkbib	1673.28	235.838	367.874	28.5525	2.1867	1.90043e-52
ENSMUSG00000026072	Il1r1	5376.1	541.312	1181.91	611.312	2.18612	3.66129e-14
ENSMUSG00000029762	Akr1b8	228.6	37.7372	50.5212	3.61205	2.18323	8.05961e-23
ENSMUSG00000029055	Plch2	14.5349	3.51501	3.19331	2.06013	2.18323	0.00807019
ENSMUSG00000025161	Slc16a3	61.4618	17.4864	13.6171	3.43936	2.18231	5.45483e-07
ENSMUSG00000052837	Junb	5437.78	1203.88	1198.76	737.952	2.18183	1.19508e-06
ENSMUSG00000005836	Gata6	513.433	144.423	113.653	52.8278	2.18127	6.82731e-14
ENSMUSG00000040875	Osbpl10	46.572	6.21506	10.5075	6.91153	2.18101	3.22459e-05
ENSMUSG00000070604	Vsig10l	79.3778	15.9228	17.5689	2.94881	2.17834	1.72711e-10
ENSMUSG00000108101	Gm45738	11.6546	4.64543	2.45646	2.44949	2.17614	0.0312306
ENSMUSG00000024330	Col11a2	51.4642	14.3915	11.5978	4.62518	2.17127	6.51032e-06
ENSMUSG00000020812	Snhg16	136.392	14.3138	30.5112	5.17491	2.16419	4.96348e-16
ENSMUSG00000042215	Bag2	158.414	84.5537	35.5303	5.92576	2.16243	8.14224e-09
ENSMUSG00000108414	Snhg1	374.663	158.464	83.7898	23.0586	2.15997	2.18004e-13
ENSMUSG00000002578	Ikzf4	106.801	4.6456	24.2168	7.77524	2.15909	4.49443e-12
ENSMUSG00000113536	Gm49327	45.1539	12.389	10.1471	1.24435	2.15671	7.82147e-07
ENSMUSG00000074240	Cib3	81.5284	6.5354	18.2444	9.93311	2.15639	0.000126359
ENSMUSG00000042354	Gnl3	2046.8	148.384	459.958	34.037	2.15425	8.54706e-54
ENSMUSG00000079036	Alkbh1	550.2	22.0798	123.832	15.2601	2.15339	2.3568e-43
ENSMUSG00000021360	Gcnt2	2008.57	73.3175	452.626	9.50294	2.15015	8.69529e-74
ENSMUSG00000040591	Cstpp1	128.01	22.1517	29.0578	13.3805	2.1474	5.89201e-09
ENSMUSG00000000385	Tmprss2	754.681	241.469	170.783	35.4643	2.14613	2.05589e-20
ENSMUSG00000041653	Pnpla3	144.957	25.1152	32.4759	22.9717	2.14525	1.56018e-05
ENSMUSG00000121271		10.6595	5.48293	2.40548	0.781764	2.14479	0.0228436
ENSMUSG00000029591	Ung	874.978	25.8829	198.875	80.5083	2.14134	6.84474e-17
ENSMUSG00000104344	Gm38077	115.15	72.0665	25.9797	11.7555	2.1326	1.80563e-05
ENSMUSG00000110393	Gm36445	63.9847	31.5223	14.4839	4.9759	2.13103	1.37569e-05
ENSMUSG00000051225	Fam83a	27.2125	14.2504	6.12822	3.24328	2.13039	0.00974177
ENSMUSG00000030303	Far2	86.9169	23.8036	19.7334	0.57787	2.12989	2.4671e-11
ENSMUSG00000020185	E2f7	52.2855	21.4172	12.0755	6.42357	2.12866	4.88012e-05
ENSMUSG00000111329	A830035O19Rik	23.04	5.03083	5.21254	2.62333	2.12516	0.00100032
ENSMUSG00000013483	Card14	16.609	5.26738	3.81917	3.82996	2.12469	0.0185332
ENSMUSG00000012428	Steap4	20513.8	17237.7	4714.28	2679.94	2.12153	0.00385704
ENSMUSG00000001131	Timp1	29.2797	6.54092	6.67089	5.563	2.12065	0.0103914
ENSMUSG00000050900	Gm7327	22.0356	4.20602	5.11478	1.28827	2.11846	0.000242733
ENSMUSG00000025235	Bbs4	188.169	42.6447	43.3991	4.37996	2.11655	5.14356e-10
ENSMUSG00000073802	Cdkn2b	11.3835	3.71654	2.60943	1.6114	2.116	0.0438745
ENSMUSG00000028889	Yrdc	759.583	60.6075	175.322	27.7608	2.11571	3.17593e-52
ENSMUSG00000030411	Nova2	89.0679	31.4536	20.5331	1.42715	2.11451	1.31013e-05
ENSMUSG00000107086	Gm43808	32.0574	13.1529	7.36097	4.29138	2.11059	0.000279676
ENSMUSG00000067786	Nnat	33.9602	12.6555	7.84153	1.12181	2.11047	2.87532e-05
ENSMUSG00000079906	Gm15846	8.00754	3.36492	1.85649	0.228139	2.10958	0.047146
ENSMUSG00000090213	Peds1	845.409	122.521	196.12	28.4514	2.10918	1.74611e-33
ENSMUSG00000020805	Slc13a5	389.668	104.72	90.5944	37.2548	2.10915	7.02939e-07
ENSMUSG00000073406	H2-Bl	44.7441	21.6974	10.2784	4.63031	2.10841	5.31218e-05
ENSMUSG00000055491	Pprc1	1101.11	183.041	256.179	53.9953	2.10773	1.28904e-32
ENSMUSG00000089542	Gm25835	23.0418	6.01416	5.34806	1.08722	2.10618	0.00488109
ENSMUSG00000091144	Phf11c	446.317	289.68	103.998	23.6114	2.10205	0.0017601
ENSMUSG00000061024	Rrs1	1071.62	68.5728	250.28	27.878	2.10152	1.08568e-49
ENSMUSG00000015533	Itga2	13.9461	5.27129	3.28762	1.05558	2.09966	0.00661167
ENSMUSG00000041449	Serpina3h	58.7674	26.041	13.9558	4.49358	2.09818	1.98908e-07
ENSMUSG00000025473	Adam8	49.2376	12.4605	11.6565	4.78278	2.09491	3.70139e-05
ENSMUSG00000087658	Hotairm1	13.796	4.24403	3.2052	0.640514	2.09486	0.0122513
ENSMUSG00000034765	Dusp5	110.201	52.7466	26.0453	11.05	2.09209	8.98625e-06
ENSMUSG00000070639	Lrrc8b	172.921	70.6269	40.4998	2.0225	2.08947	2.5979e-09
ENSMUSG00000111264	E030022I16Rik	39.3097	29.299	9.11202	2.75892	2.08771	0.00227025
ENSMUSG00000041959	S100a10	4505.06	1066.6	1061.14	66.2812	2.08613	2.38559e-35
ENSMUSG00000072963	Gm10447	78.2491	13.7588	18.4616	5.45929	2.0859	4.72084e-09
ENSMUSG00000039911	Spsb1	108.249	37.4901	25.4907	3.894	2.08415	9.54235e-11
ENSMUSG00000032192	Gnb5	36.0112	13.9704	8.4415	1.26574	2.08391	4.43589e-05
ENSMUSG00000112794	Gm48878	77.9789	51.4284	18.5041	3.60913	2.08379	2.47356e-05
ENSMUSG00000018566	Slc2a4	41.7509	28.7041	9.97808	3.97939	2.07882	0.000544809
ENSMUSG00000111394	Gm49759	68.5264	7.97766	16.0476	4.00035	2.07872	2.21502e-09
ENSMUSG00000021318	Gli3	24.7074	8.10627	5.7853	1.93451	2.07857	0.00647879
ENSMUSG00000082361	Btc	120.946	34.8169	28.4634	7.88657	2.07524	2.66743e-08
ENSMUSG00000020604	Arsg	901.821	135.178	215.029	33.1623	2.06934	1.43286e-18
ENSMUSG00000042331	Specc1	275.849	64.494	66.0471	15.7445	2.06789	8.6187e-11
ENSMUSG00000106874	Gm20186	252.302	80.2037	60.4147	9.65338	2.06365	5.3212e-13
ENSMUSG00000082860	Gm13204	15.7775	3.54457	3.78352	0.677997	2.06282	0.00442745
ENSMUSG00000073460	Pnldc1	54.6068	13.6866	12.9368	1.8909	2.06188	1.70428e-07
ENSMUSG00000043807	Ly6g5b	10.1626	3.09789	2.43481	0.318942	2.05964	0.0343074
ENSMUSG00000038542	Pcid2	892.62	310.347	214.869	26.2996	2.05682	7.64509e-19
ENSMUSG00000109841	E330011O21Rik	41.8905	11.9944	10.2254	3.71012	2.04946	2.38444e-05
ENSMUSG00000015357	Clpx	6469.68	983.616	1564.45	46.2452	2.04765	1.07655e-55
ENSMUSG00000029596	Sdsl	549.262	84.3207	133.214	15.1297	2.04606	2.03932e-22
ENSMUSG00000055148	Klf2	541.459	68.1688	131.507	23.5389	2.04557	1.93781e-24
ENSMUSG00000108331	Gm5322	12.2904	3.07639	3.05434	1.45223	2.0432	0.012492
ENSMUSG00000061458	Nol10	459.044	14.8072	111.404	20.8876	2.04222	5.30427e-32
ENSMUSG00000040260	Daam2	299.2	17.6932	72.7481	4.94151	2.04213	4.2793e-16
ENSMUSG00000046962	Zbtb21	537.163	50.7867	131.061	28.2193	2.04175	3.76941e-28
ENSMUSG00000033917	Gde1	2384.88	326.854	580.491	183.239	2.04026	7.0742e-25
ENSMUSG00000056501	Cebpb	3042.49	97.0333	741.071	124.593	2.03859	4.46871e-31
ENSMUSG00000018648	Dusp14	77.4333	36.4842	19.2605	9.38718	2.03833	5.42743e-07
ENSMUSG00000041180	Hectd2	122.407	76.247	29.9308	8.04373	2.0361	2.17052e-05
ENSMUSG00000041673	Lrrc18	18.3456	7.88052	4.54414	2.96603	2.03524	0.0250953
ENSMUSG00000049670	Morn4	31.7172	14.0146	7.74166	0.473022	2.0345	0.0036038
ENSMUSG00000020075	Ddx21	2812.21	244.298	686.935	50.0526	2.03348	4.29643e-40
ENSMUSG00000026639	Lamb3	200.737	89.6853	49.3723	13.9696	2.03202	4.38205e-08
ENSMUSG00000099875	Rbm3-ps	36.9522	11.4022	9.00794	1.54593	2.03201	4.42322e-05
ENSMUSG00000032369	Plscr1	985.409	102.018	241.271	50.7702	2.032	2.61913e-18
ENSMUSG00000022864	D16Ertd472e	862.155	177.544	211.463	26.0873	2.03001	6.27867e-28
ENSMUSG00000032939	Nup93	446.149	100.869	109.506	7.63758	2.02598	3.93569e-25
ENSMUSG00000033987	Dnah17	37.2162	3.15407	9.26078	2.25762	2.02426	1.60457e-05
ENSMUSG00000086219	Srrm4os	53.8518	11.6856	13.0876	3.2254	2.02385	1.5953e-06
ENSMUSG00000031586	Rbpms	1388.27	190.392	341.913	69.6345	2.02305	4.02606e-28
ENSMUSG00000007872	Id3	2491.05	198.669	614.168	206.236	2.02169	7.75848e-23
ENSMUSG00000022565	Plec	5605.64	419.746	1380.48	93.2621	2.02162	8.9998e-47
ENSMUSG00000021874	4933413J09Rik	12.446	5.46544	2.98168	2.91569	2.02086	0.0339557
ENSMUSG00000030219	Erp27	29.2168	6.45164	7.16334	0.693116	2.02046	0.000717377
ENSMUSG00000066363	Serpina3f	418.469	27.8173	103.601	42.1513	2.02023	8.77258e-12
ENSMUSG00000027954	Efna1	2364.14	526.452	583.037	189.755	2.01973	1.05676e-10
ENSMUSG00000003153	Slc2a3	41.3767	12.9625	10.2589	1.98731	2.01915	4.22037e-06
ENSMUSG00000022500	Litaf	5273.14	1265.34	1302.26	514.379	2.01831	1.45181e-16
ENSMUSG00000043024	Gm16433	15.185	8.86913	3.73042	2.53356	2.01735	0.020793
ENSMUSG00000020644	Id2	7292.79	1260.56	1803.8	687.427	2.01592	7.08202e-18
ENSMUSG00000066235	Pomgnt2	137.267	90.796	33.9246	4.12514	2.01485	7.37008e-05
ENSMUSG00000111793	Gm47950	14.2101	5.99937	3.55024	0.906586	2.01454	0.0166265
ENSMUSG00000106181	Gm9523	55.7273	33.3122	13.8126	4.83437	2.01453	0.000162737
ENSMUSG00000025340	Rabgef1	925.124	341.316	229.442	34.0501	2.01309	3.10734e-16
ENSMUSG00000047798	Cd300lf	226.314	30.9681	56.4329	20.287	2.01289	4.97153e-10
ENSMUSG00000058260	Serpina9	33.3665	30.5929	8.3451	4.61409	2.01024	0.0451932
ENSMUSG00000079111	Kdelr2	5080.73	692.806	1263.62	123.981	2.00784	2.2679e-47
ENSMUSG00000027806	Tsc22d2	1583.38	425.23	393.952	50.5058	2.00705	1.39575e-27
ENSMUSG00000015176	Nolc1	1384.83	312.165	345.241	68.7256	2.00664	2.31224e-27
ENSMUSG00000086841	2410006H16Rik	415.936	117.734	103.482	14.9324	2.0057	6.70208e-14
ENSMUSG00000038347	Tcte2	40.6398	10.6181	10.1234	1.64065	2.00116	0.00016202
ENSMUSG00000050244	Heatr1	1368.73	103.022	343.436	52.0745	1.99631	1.00817e-33
ENSMUSG00000023043	Krt18	8831.92	741.485	2215.99	240.524	1.99478	5.75417e-36
ENSMUSG00000039981	Zc3h12d	264.874	46.8403	66.599	10.5107	1.99449	4.90087e-19
ENSMUSG00000035285	Nat14	18.9634	6.13712	4.76974	1.06514	1.99435	0.00432643
ENSMUSG00000078713	Tomm5	445.046	123.68	111.998	0.809039	1.99133	5.81818e-16
ENSMUSG00000021226	Acot2	269.547	88.9721	68.0154	16.6979	1.98984	1.33061e-09
ENSMUSG00000078492	1700045H11Rik	21.8808	4.15443	5.62467	5.00456	1.98893	0.00210931
ENSMUSG00000025489	Ifitm5	10.6502	0.707534	2.69742	1.00336	1.98791	0.0159405
ENSMUSG00000028541	B4galt2	25.4356	15.1779	6.43972	2.09945	1.98785	0.00838627
ENSMUSG00000035621	Midn	3639.93	455.796	919.309	139.393	1.98609	2.53477e-41
ENSMUSG00000121069		790.335	294.673	200.003	17.948	1.98299	5.14616e-12
ENSMUSG00000029161	Cgref1	52.789	13.8068	13.448	4.93136	1.98234	9.18621e-06
ENSMUSG00000022947	Cbr3	35.709	39.27	9.07849	1.44827	1.98116	0.0148234
ENSMUSG00000116614	Gm46610	35.1699	22.7199	8.89619	2.72172	1.98105	0.00203729
ENSMUSG00000027346	Gpcpd1	13092.3	3585.36	3318.11	96.642	1.98034	4.91333e-23
ENSMUSG00000014846	Tppp3	17.6534	4.76583	4.48336	1.15419	1.97641	0.00584955
ENSMUSG00000027613	Eif6	1954.45	495.313	497.528	83.2643	1.97556	5.91724e-25
ENSMUSG00000056498	Tmem154	24.6536	7.81689	6.19877	2.51812	1.97504	0.00174384
ENSMUSG00000053604	Rpia	306.327	92.9902	78.428	20.0414	1.97363	8.78869e-13
ENSMUSG00000037336	Mfsd2b	46.3035	0.886527	12.0483	6.52567	1.97239	2.00751e-05
ENSMUSG00000029178	Klf3	4029.43	2206.52	1028.28	129.198	1.97059	2.17731e-11
ENSMUSG00000055202	Zfp811	38.3391	13.6482	9.98787	7.51998	1.96959	0.00108501
ENSMUSG00000097488	4732487G21Rik	47.4465	16.2849	12.0839	2.38424	1.96886	5.37312e-06
ENSMUSG00000030208	Emp1	65.0802	27.7473	16.5499	3.47762	1.96665	1.63738e-06
ENSMUSG00000025787	Tgm4	16.8473	2.70781	4.32063	1.09254	1.96558	0.0110529
ENSMUSG00000105517	Gm42436	19.3911	6.68608	4.9206	1.81486	1.96315	0.00264989
ENSMUSG00000045679	Pqlc3	51.3407	1.56235	13.2483	1.95906	1.963	1.42135e-07
ENSMUSG00000019854	Reps1	1215.88	380.518	312.776	19.6323	1.95878	2.00038e-18
ENSMUSG00000020475	Pgam2	25.8563	9.32727	6.53192	2.49374	1.9585	0.0011721
ENSMUSG00000018339	Gpx3	193.195	28.7979	50.0343	12.7327	1.95826	2.99908e-17
ENSMUSG00000106943	Dancr	88.3342	48.0777	22.9365	5.38082	1.9582	5.89534e-06
ENSMUSG00000048827	Pkd1l3	36.205	20.0678	9.28244	1.1407	1.95629	0.0012141
ENSMUSG00000115667	Gm10389	13.6379	6.82097	3.53835	1.91124	1.95468	0.0196067
ENSMUSG00000019235	Rps6kl1	106.004	13.671	27.3654	2.75817	1.95247	6.39133e-12
ENSMUSG00000108551	Gm20274	29.1106	16.0059	7.48461	2.23185	1.94781	0.00182303
ENSMUSG00000027397	Slc20a1	3069.36	879.338	796.611	26.9778	1.94573	3.0384e-23
ENSMUSG00000031578	Mak16	294.804	29.056	76.7329	12.6514	1.94571	1.55567e-26
ENSMUSG00000038500	Prr3	376.737	46.2292	98.0599	13.7047	1.94157	1.27495e-24
ENSMUSG00000017861	Mybl2	16.5252	7.64254	4.2382	2.24501	1.94043	0.0069255
ENSMUSG00000025532	Crcp	1671.08	100.642	435.821	24.4171	1.94011	2.6979e-47
ENSMUSG00000107198	Gm19619	87.5571	19.3681	22.7235	6.08297	1.93884	1.33912e-09
ENSMUSG00000059108	Ifitm6	23.9067	9.23657	6.35941	2.51127	1.93782	0.00404932
ENSMUSG00000002006	Pdzd4	12.9793	7.0232	3.26806	2.34375	1.93738	0.025908
ENSMUSG00000109325	Krt8-ps	10.3991	3.86208	2.75052	1.35894	1.93264	0.0462409
ENSMUSG00000039960	Rhou	4724.6	1037.04	1237.72	191.741	1.93215	2.70109e-27
ENSMUSG00000032280	Tle3	972.081	206.427	255.458	66.3984	1.93056	3.32202e-16
ENSMUSG00000031681	Smad1	936.413	29.6221	245.991	4.13008	1.92905	3.27568e-32
ENSMUSG00000021838	Samd4	308.669	63.4735	80.6672	13.6838	1.9274	9.92746e-18
ENSMUSG00000025450	Gm9752	79.4697	5.38195	20.6309	13.2615	1.92568	6.38072e-06
ENSMUSG00000107355	AI839979	20.1572	9.44479	5.27196	4.98429	1.92547	0.0186659
ENSMUSG00000031490	Eif4ebp1	2150.49	380.518	567.125	41.726	1.9241	1.85442e-35
ENSMUSG00000000204	Slfn4	56.3793	22.3887	15.1278	11.7494	1.92291	0.00130998
ENSMUSG00000092203	1110038B12Rik	410.674	299.192	108.544	17.6534	1.91989	2.78231e-06
ENSMUSG00000074580	4931440P22Rik	52.4484	24.1028	14.0144	6.05429	1.91947	9.99448e-05
ENSMUSG00000006050	Sra1	2925.16	530.585	774.213	40.767	1.91824	2.43298e-20
ENSMUSG00000112650	Gm5184	26.1501	8.32458	6.90073	1.38559	1.9163	0.000571731
ENSMUSG00000041057	Wdr43	1464.53	72.2931	388.005	22.815	1.91502	9.19036e-65
ENSMUSG00000021765	Fst	98.0113	18.059	26.2318	9.37619	1.90953	0.000330419
ENSMUSG00000032184	Lysmd2	68.9669	12.3297	18.7744	7.03571	1.90436	7.6779e-08
ENSMUSG00000115789	Gm18147	25.6128	11.0432	6.7652	2.8597	1.90407	0.00502827
ENSMUSG00000072573	Gm10369	10.1582	5.12575	2.79173	2.12112	1.90104	0.0364767
ENSMUSG00000095315	Gm10130	77.7751	12.0858	20.9619	7.39205	1.90098	2.44491e-06
ENSMUSG00000032440	Tgfbr2	1862.48	161.396	500.2	19.2672	1.89729	1.06587e-65
ENSMUSG00000022122	Ednrb	773.436	169.912	207.973	42.3108	1.89718	4.14171e-18
ENSMUSG00000104515	Gm37163	25.8875	11.8236	7.08514	5.90615	1.89716	0.0272616
ENSMUSG00000016552	Foxred2	23.3048	10.0827	6.33008	2.01451	1.8948	0.00286279
ENSMUSG00000103030	E330011M16Rik	12.8829	7.8693	3.50902	1.04349	1.89334	0.0125283
ENSMUSG00000040711	Sh3pxd2b	70.3138	27.7591	19	3.43157	1.89299	1.03236e-05
ENSMUSG00000031939	Taf1d	863.357	162.194	232.271	26.3581	1.89277	6.87202e-19
ENSMUSG00000025017	Pik3ap1	6410.34	793.782	1726.59	116.74	1.89247	5.88665e-54
ENSMUSG00000057440	Mpp7	420.112	111.383	113.246	7.50237	1.88951	1.35083e-12
ENSMUSG00000052928	Ctif	2026.68	653.581	548.707	117.279	1.88594	4.79185e-16
ENSMUSG00000003848	Nob1	482.005	14.8871	130.85	15.5627	1.88509	1.41281e-36
ENSMUSG00000051335	Gfod1	225.607	53.0843	61.2405	21.8748	1.88228	1.01031e-08
ENSMUSG00000013275	Slc41a1	581.059	223.188	158.19	74.5258	1.88107	3.87963e-08
ENSMUSG00000078249	Hmga1b	59.8205	17.5906	16.0777	5.72612	1.88063	5.2636e-06
ENSMUSG00000018143	Mafk	1361.37	284.427	370.459	22.2416	1.87803	4.64268e-31
ENSMUSG00000021338	Carmil1	538.936	135.198	146.73	20.6522	1.87729	1.97111e-10
ENSMUSG00000071691	Gm960	25.5863	4.48311	7.02993	1.02639	1.87519	0.00153313
ENSMUSG00000051396	Gm45902	82.6589	16.8992	22.6152	5.03934	1.87516	6.48664e-07
ENSMUSG00000029229	Chic2	965.691	253.43	263.367	32.4038	1.87455	2.39016e-21
ENSMUSG00000019082	Slc25a22	12543.3	2615.85	3429.72	478.24	1.87074	2.89047e-22
ENSMUSG00000001542	Ell2	5130.63	1868.08	1403.15	136.207	1.87063	2.70527e-18
ENSMUSG00000082676	Gm11843	115.547	85.5162	31.6582	19.7618	1.87058	0.00109499
ENSMUSG00000054364	Rhob	1605.21	102.261	439.777	145.32	1.86985	7.8875e-16
ENSMUSG00000097039	Pvt1	56.0865	14.7169	15.2773	3.32646	1.86965	1.17348e-06
ENSMUSG00000032567	Aste1	218.285	47.3578	59.5194	6.13403	1.86894	6.79286e-13
ENSMUSG00000014602	Kif1a	21.2535	15.4612	5.77341	1.22057	1.86858	0.0391222
ENSMUSG00000015243	Abca1	11499	682.498	3152.5	54.4823	1.86696	1.16121e-64
ENSMUSG00000053310	Nrgn	22.1147	1.95526	6.02414	2.57068	1.86501	0.0024843
ENSMUSG00000030142	Clec4e	21.48	12.4859	6.0395	6.63512	1.86483	0.0304085
ENSMUSG00000071078	Nr2c2ap	50.7273	19.0781	13.8427	3.21269	1.86425	0.00042588
ENSMUSG00000071723	Gspt2	78.6499	3.62224	21.8203	10.3153	1.86073	3.51561e-06
ENSMUSG00000043085	Tmem82	514.194	16.766	141.701	15.6417	1.85977	1.60455e-21
ENSMUSG00000038473	Nos1ap	229.895	189.93	63.36	24.2283	1.85965	0.0130551
ENSMUSG00000021477	Ctsl	36378.8	7500.48	10029	476.431	1.85892	2.74815e-29
ENSMUSG00000027245	Hypk	64.5465	3.3293	17.7247	8.20217	1.85763	4.80691e-07
ENSMUSG00000120390		25.9389	19.3742	7.21644	2.34529	1.8548	0.00726063
ENSMUSG00000024776	Stambpl1	156.204	60.7214	42.9562	13.2093	1.85453	4.8802e-07
ENSMUSG00000034158	Lrrc58	2703.22	515.744	747.495	102.929	1.8545	3.07956e-20
ENSMUSG00000035686	Thrsp	23186.9	12275.6	6418.3	1437	1.8531	4.90735e-10
ENSMUSG00000019232	Etnppl	4189.05	993.676	1160.73	275.444	1.85128	8.60603e-11
ENSMUSG00000030779	Rbbp6	3368.44	208.682	934.928	118.46	1.85009	1.59633e-57
ENSMUSG00000044167	Foxo1	2134.06	341.038	592.862	43.8762	1.84826	2.41422e-39
ENSMUSG00000084797	Gm14321	19.1583	11.056	5.34806	1.08722	1.84579	0.0125704
ENSMUSG00000103009	Gm56350	32.7922	7.24661	9.10781	2.25551	1.84361	0.000860749
ENSMUSG00000031861	Lpar2	93.6097	25.9634	26.1047	2.00224	1.84076	7.94681e-06
ENSMUSG00000030124	Lag3	12.1268	3.13084	3.33861	1.53847	1.83951	0.0296619
ENSMUSG00000027076	Timm10	552.558	190.709	154.591	5.35362	1.8389	6.99621e-13
ENSMUSG00000018900	Slc22a5	1496.13	416.609	418.427	78.428	1.83869	7.3808e-11
ENSMUSG00000026821	Ralgds	188.255	113.34	52.6968	7.28715	1.83783	3.24707e-05
ENSMUSG00000027603	Ggt7	10.3891	3.19038	2.91326	1.15147	1.83662	0.03192
ENSMUSG00000033323	Ctdp1	578.811	59.6763	162.361	15.453	1.8349	1.23537e-34
ENSMUSG00000085385	Snhg17	844.709	36.006	236.878	17.5808	1.83404	2.55772e-44
ENSMUSG00000058806	Col13a1	496.64	45.1555	139.983	16.2319	1.82797	2.48458e-12
ENSMUSG00000112023	Lilrb4b	341.555	51.8098	96.3102	53.4865	1.82786	0.00532781
ENSMUSG00000110639	Gm6831	10.242	11.8183	2.90137	0.534318	1.82674	0.0387435
ENSMUSG00000029467	Atp2a2	9774.39	2195.45	2765.08	245.906	1.82179	8.14942e-27
ENSMUSG00000028010	Gar1	260.15	88.7721	73.8468	7.7474	1.81934	1.82769e-09
ENSMUSG00000035891	Cerk	397.375	123.749	112.846	26.1237	1.81731	6.97331e-14
ENSMUSG00000079055	Slc8a3	11.4762	2.40519	3.27018	2.88101	1.81719	0.0379221
ENSMUSG00000081189	Hspd1-ps4	16.3225	7.74009	4.80675	3.10971	1.81608	0.0176311
ENSMUSG00000050234	Gja4	388.582	92.7286	110.745	27.7706	1.81379	1.1526e-13
ENSMUSG00000103041	Gm37305	184.08	15.0226	52.1682	5.75853	1.81286	4.42059e-14
ENSMUSG00000113491	Gm19221	65.7448	35.6943	18.5942	2.71617	1.8123	0.000205583
ENSMUSG00000044916	1700029I15Rik	69.2398	5.13693	19.5315	5.78656	1.81156	5.47391e-07
ENSMUSG00000022074	Tnfrsf10b	28.3938	5.45251	8.21034	3.31495	1.8098	0.000705856
ENSMUSG00000075296	Aldh3b2	10.0607	2.67368	2.83083	1.22837	1.80889	0.0478836
ENSMUSG00000053801	Grwd1	392.173	117.201	112.146	10.4955	1.80854	3.29856e-17
ENSMUSG00000087006	Gm13889	97.105	18.838	27.6832	5.82442	1.80752	2.29466e-07
ENSMUSG00000030748	Il4ra	1640.84	68.6277	469.388	59.7338	1.80708	9.16924e-41
ENSMUSG00000025283	Sat1	3054.57	1047.15	873.214	12.8929	1.80691	2.49435e-19
ENSMUSG00000108701	Gm44616	30.08	18.9905	8.51761	3.81701	1.80516	0.00423676
ENSMUSG00000002897	Il17ra	1354.97	134.853	388.36	94.2178	1.80458	6.3845e-20
ENSMUSG00000061613	U2af1	1393.41	384.507	399.434	15.6075	1.80343	4.29567e-21
ENSMUSG00000027630	Tbl1xr1	2349.29	147.671	674.758	97.7488	1.80132	9.9828e-37
ENSMUSG00000040414	Slc25a28	1216.03	443.203	349.654	60.859	1.79822	9.58038e-12
ENSMUSG00000052934	Fbxo31	3204.62	734.435	923.316	273.422	1.79599	1.61063e-14
ENSMUSG00000002799	Jag2	24.5331	14.6928	7.00481	3.77193	1.79527	0.0165939
ENSMUSG00000032251	Irak1bp1	83.4138	19.0321	24.2266	4.81377	1.79483	4.00416e-08
ENSMUSG00000048109	Rbm15	854.3	24.8815	246.94	16.8432	1.79376	1.17104e-52
ENSMUSG00000084998	Gm16279	34.7272	7.45151	10.0528	1.8314	1.78888	0.000240063
ENSMUSG00000028211	Trp53inp1	5292.99	2709.99	1531.98	150.27	1.78878	3.63877e-09
ENSMUSG00000047040	Prr15l	27.2696	16.3778	7.83385	2.19218	1.78827	0.0143147
ENSMUSG00000039220	Ppp1r10	1525.73	642.294	442.055	185.586	1.78795	5.7711e-05
ENSMUSG00000083097	Gm14494	18.1628	1.57903	5.36762	3.43685	1.78777	0.021573
ENSMUSG00000001056	Nhp2	718.175	202.007	209.358	42.26	1.78167	3.59224e-15
ENSMUSG00000035673	Sbno2	2020.7	328.749	588.167	158.722	1.78138	2.99524e-20
ENSMUSG00000047407	Tgif1	754.043	185.458	219.831	34.8284	1.77775	4.21259e-13
ENSMUSG00000097057	Gm17638	16.0923	2.58302	4.80119	3.81162	1.77482	0.0486131
ENSMUSG00000037608	Bclaf1	3170.42	205.832	926.002	50.1436	1.77455	1.34543e-64
ENSMUSG00000037111	Setd7	544.386	219.533	159.299	13.6361	1.77173	1.68437e-08
ENSMUSG00000026012	Cd28	25.661	7.56168	7.63202	2.91811	1.77103	0.00153391
ENSMUSG00000037126	Psd	95.2975	21.2732	28.1358	2.05512	1.76656	1.89988e-08
ENSMUSG00000039384	Dusp10	203.764	73.191	60.0852	17.3587	1.76609	3.54344e-08
ENSMUSG00000042677	Zc3h12a	419.808	28.4304	124.051	59.8513	1.76531	6.33778e-09
ENSMUSG00000029171	Pgm2	428.843	83.5825	126.35	10.6758	1.76471	3.06289e-17
ENSMUSG00000034681	Rnps1	799.95	45.2421	235.696	35.9837	1.76468	3.52437e-37
ENSMUSG00000003762	Coq8b	827.148	242.672	243.922	9.76996	1.76285	6.3643e-17
ENSMUSG00000017144	Rnd3	1301.54	167.328	384.511	100.433	1.76113	5.95023e-19
ENSMUSG00000109865	Hspa14	706.903	140.845	208.946	14.6336	1.76084	5.53642e-20
ENSMUSG00000105895	Gm42829	13.6379	6.82097	3.99935	1.57569	1.7602	0.0243872
ENSMUSG00000022009	Nufip1	439.66	69.4766	129.743	9.67082	1.75923	9.13557e-27
ENSMUSG00000089789	Rdh1	24.6894	6.55494	7.15566	3.99257	1.75916	0.00531408
ENSMUSG00000089809	Rasgef1b	1216.7	655.106	359.726	134.385	1.75874	5.29696e-07
ENSMUSG00000051146	Camk2n2	61.0723	6.85364	18.2674	9.10885	1.75829	0.000109614
ENSMUSG00000022637	Cblb	631.694	233.611	186.85	18.435	1.75747	6.25913e-12
ENSMUSG00000026566	Mpzl1	177.711	53.2256	52.7047	19.5845	1.7559	9.15234e-08
ENSMUSG00000028069	Gpatch4	521.192	168.681	155.38	26.1544	1.75009	7.90744e-15
ENSMUSG00000026475	Rgs16	7115.44	1703.26	2115.64	652.981	1.75008	9.24766e-13
ENSMUSG00000021091	Serpina3n	62021.6	36769.6	18451.8	9320.95	1.74902	0.00117464
ENSMUSG00000047710	Champ1	462.938	36.7873	138.309	27.8215	1.74616	1.2135e-18
ENSMUSG00000027412	Lpin3	366.069	48.9125	109.462	19.7204	1.74611	3.32383e-16
ENSMUSG00000021485	Mxd3	25.3858	13.1548	7.66135	2.53528	1.74563	0.00857797
ENSMUSG00000042507	Mideas	769.412	223.316	230.119	1.82057	1.74073	1.62367e-14
ENSMUSG00000022146	Osmr	334.934	6.02082	100.742	21.0683	1.74019	4.61025e-17
ENSMUSG00000037536	Fbxo34	993.187	205.327	297.518	24.756	1.73833	3.74233e-23
ENSMUSG00000054717	Hmgb2	194.435	14.3399	58.7923	8.70686	1.73173	7.40835e-17
ENSMUSG00000041328	Pcf11	1916.03	551.725	577.342	32.0647	1.73036	3.81378e-18
ENSMUSG00000050846	Zfp623	603.388	168.84	181.681	12.3993	1.72986	1.17277e-16
ENSMUSG00000006784	Odad4	56.5274	34.2217	17.2413	10.6496	1.72966	0.00987788
ENSMUSG00000018217	Pmp22	242.683	13.3764	73.3496	19.1423	1.72933	4.06323e-11
ENSMUSG00000039361	Picalm	7320.31	1900.87	2209.44	221.794	1.72832	1.6573e-22
ENSMUSG00000033272	Slc35a4	892.539	9.90826	270.477	20.9743	1.72351	1.04689e-25
ENSMUSG00000023852	Chd1	2372.32	791.002	718.646	39.0877	1.7234	1.19959e-17
ENSMUSG00000025041	Nt5c2	1204.37	209.718	365.979	26.9616	1.71902	3.85635e-23
ENSMUSG00000085977	Gm5970	190.153	6.47774	57.9445	12.9516	1.71881	5.91473e-14
ENSMUSG00000030483	Cyp2b10	1000.74	235.417	304.39	31.7517	1.71711	6.87473e-12
ENSMUSG00000004951	Hspb1	238.277	145.063	72.8459	37.0831	1.71641	0.000212997
ENSMUSG00000028796	Phc2	1224.32	19.7794	373.02	16.9869	1.7136	1.60616e-50
ENSMUSG00000032501	Trib1	3144.14	630.871	960.237	234.543	1.71227	9.77123e-19
ENSMUSG00000030533	Unc45a	574.037	100.083	175.688	31.5394	1.71012	2.24067e-17
ENSMUSG00000020029	Nudt4	8881.81	615.742	2715.74	160.966	1.70963	2.77702e-72
ENSMUSG00000004508	Gab2	235.734	73.0196	72.2221	14.8758	1.70893	1.09178e-10
ENSMUSG00000021067	Sav1	621.914	127.813	189.983	8.32614	1.7089	1.71937e-21
ENSMUSG00000050860	Phospho1	18.1746	5.89223	5.64212	3.70419	1.70786	0.0297723
ENSMUSG00000021728	Emb	45.7582	21.0922	14.113	2.52596	1.70663	0.000292173
ENSMUSG00000081157	Gm13552	35.4764	19.1272	11.0446	7.02137	1.70367	0.00966828
ENSMUSG00000024579	Pcyox1l	87.032	37.8552	26.6481	5.55985	1.70345	0.00029921
ENSMUSG00000029597	Sds	7171.14	2007.7	2204.22	726.362	1.70206	2.04991e-09
ENSMUSG00000000305	Cdh4	94.4605	28.4134	29.2722	8.6778	1.69785	7.8229e-05
ENSMUSG00000022237	Ankrd33b	1945.27	1022.55	599.754	37.4663	1.69757	2.41744e-08
ENSMUSG00000021265	Slc25a29	159.592	35.518	49.2871	12.0148	1.69679	1.43134e-08
ENSMUSG00000010095	Slc3a2	2304.61	708.549	712.131	76.4348	1.6953	4.74481e-19
ENSMUSG00000030341	Tnfrsf1a	5487.28	1333.83	1694.63	126.586	1.69528	8.21971e-24
ENSMUSG00000079105	C7	21.4498	6.40631	6.64368	1.48857	1.69517	0.0166962
ENSMUSG00000038668	Lpar1	35.6096	11.2089	11.1131	6.16469	1.69341	0.00153907
ENSMUSG00000037003	Tns2	4527.51	921.757	1400.22	49.8242	1.6929	3.4335e-31
ENSMUSG00000020806	Rhbdf2	631.758	122.125	196.533	57.5373	1.68885	3.86963e-14
ENSMUSG00000021196	Pfkp	178.122	22.8667	55.1359	5.17778	1.68765	5.55267e-12
ENSMUSG00000036057	Ptpn23	1063.65	129.108	330.153	4.97755	1.68734	2.69989e-25
ENSMUSG00000050271	Prag1	49.0065	10.7336	15.3443	3.8648	1.68628	2.82056e-05
ENSMUSG00000028961	Pgd	2216.84	1522.65	689.193	14.1508	1.68569	0.00015935
ENSMUSG00000070420	Zscan25	294.788	31.0601	91.8801	2.91436	1.68432	2.15529e-16
ENSMUSG00000061086	Myl4	17.0165	4.68513	5.15388	2.21612	1.6841	0.0120082
ENSMUSG00000025995	Wdr75	633.52	60.8256	196.551	26.3969	1.68389	4.83874e-31
ENSMUSG00000019487	Trip10	373.111	56.1282	115.881	8.13321	1.68288	5.34571e-17
ENSMUSG00000018387	Shroom1	1655.97	191.05	516.961	94.1337	1.67976	1.47797e-22
ENSMUSG00000036062	Phf24	19.9141	6.17135	6.20644	2.04448	1.67856	0.00727278
ENSMUSG00000120084		235.015	29.3351	73.9669	20.9484	1.67853	6.23896e-13
ENSMUSG00000035356	Nfkbiz	980.083	402.174	306.627	195.746	1.67782	0.000528572
ENSMUSG00000032215	Rsl24d1	488.835	80.7136	152.734	8.43414	1.67722	6.96627e-24
ENSMUSG00000014907	Naf1	290.016	84.5044	90.5441	12.8721	1.6763	7.03998e-12
ENSMUSG00000040463	Mybbp1a	2281.64	362.451	714.277	23.2405	1.67598	1.51997e-33
ENSMUSG00000029086	Prom1	220.809	194.184	69.156	13.3304	1.67553	0.0185498
ENSMUSG00000026857	Ntmt1	321.28	104.761	101.072	15.3029	1.67365	1.67219e-11
ENSMUSG00000022096	Hr	23.7123	6.94737	7.30863	3.25761	1.67332	0.00390218
ENSMUSG00000007476	Lrrc8a	519.919	76.3261	163.532	12.5418	1.67143	6.88809e-17
ENSMUSG00000084224	Gm12337	16.1769	1.49323	5.1029	0.317621	1.671	0.0125195
ENSMUSG00000021025	Nfkbia	2327.22	417.047	732.108	171.7	1.66996	2.96529e-21
ENSMUSG00000007817	Zmiz1	2415.63	905.707	759.795	47.8491	1.66825	1.72087e-11
ENSMUSG00000001305	Rrp15	447.972	89.0306	140.9	15.5727	1.66817	4.46242e-20
ENSMUSG00000092384	Gm4189	19.0726	3.52928	5.91239	3.68377	1.66588	0.0167001
ENSMUSG00000024883	Rin1	13.8707	1.06311	4.46171	2.46338	1.66509	0.0281233
ENSMUSG00000026377	Nifk	1164.33	143.335	367.49	14.2382	1.66464	4.88821e-37
ENSMUSG00000020932	Gfap	16.196	5.52086	5.09101	1.60462	1.66453	0.0243266
ENSMUSG00000113328	Gm47260	79.026	33.3868	24.9502	4.78852	1.66243	7.98357e-05
ENSMUSG00000060860	Ube2s	301.091	78.6871	95.6093	19.5104	1.66066	7.91603e-10
ENSMUSG00000048490	Nrip1	873.906	289.896	276.564	37.0237	1.66003	4.56679e-12
ENSMUSG00000027635	Dsn1	47.3561	17.3825	14.9343	0.417829	1.65743	0.00278254
ENSMUSG00000024049	Myom1	72.1565	8.10553	22.9637	4.78557	1.6564	0.000107421
ENSMUSG00000035851	Ythdc1	1568.22	90.1722	498.385	32.2047	1.65549	4.16567e-55
ENSMUSG00000020300	Cpeb4	3167.35	1475.03	1006.47	76.7696	1.65385	2.64236e-08
ENSMUSG00000115801	Gm55330	17.4251	3.19737	5.47515	3.46542	1.65357	0.0257629
ENSMUSG00000041096	Tspyl2	437.374	54.4758	139.147	7.56665	1.65172	6.75504e-28
ENSMUSG00000030342	Cd9	495.784	23.2948	158.464	43.839	1.64824	8.53306e-07
ENSMUSG00000032350	Gclc	8754.69	3303.49	2794.54	480.585	1.64738	2.15568e-08
ENSMUSG00000020547	Bzw2	382.576	62.4038	122.664	32.1602	1.64697	3.9946e-12
ENSMUSG00000042745	Id1	405.978	84.4851	129.654	33.7719	1.64683	1.82743e-10
ENSMUSG00000022848	Slc49a4	1431.34	103.027	457.717	35.7648	1.64581	1.6951e-23
ENSMUSG00000042406	Atf4	3759.47	1449.67	1202	40.0688	1.64531	1.73357e-13
ENSMUSG00000035640	Cbarp	103.799	66.9801	33.3616	11.6394	1.64271	0.00510632
ENSMUSG00000024927	Rela	1973.13	242.684	633.071	83.5932	1.64164	1.66135e-32
ENSMUSG00000028917	Plekhm2	770.243	42.2331	246.63	16.9308	1.64164	4.95743e-29
ENSMUSG00000028195	Ccn1	323.903	129.927	103.865	11.8325	1.64056	0.00012372
ENSMUSG00000063785	Utp14a	763.509	201.245	244.765	43.0771	1.63933	2.24974e-16
ENSMUSG00000039756	Dnttip2	1047.85	149.089	336.649	24.8873	1.63873	6.71892e-35
ENSMUSG00000044534	Ackr2	121.623	37.5399	39.0869	9.22656	1.63747	1.13274e-07
ENSMUSG00000027787	Nmd3	1317.04	118.41	423.855	47.6464	1.635	5.93781e-32
ENSMUSG00000034614	Pik3ip1	47.3024	3.71599	15.1502	2.27631	1.63487	9.73883e-06
ENSMUSG00000032656	Marchf3	53.9709	6.5747	17.2616	4.7986	1.63336	1.29308e-05
ENSMUSG00000002250	Ppard	507.003	165.387	163.834	32.1924	1.63329	2.30388e-10
ENSMUSG00000030521	Mphosph10	520.738	30.9606	168.535	16.1059	1.63322	5.22444e-34
ENSMUSG00000049690	Nckap5	20.9713	8.53943	6.84418	5.55333	1.63137	0.0193629
ENSMUSG00000024270	Slc39a6	186.712	54.3037	60.4811	13.0249	1.6304	2.03359e-08
ENSMUSG00000057897	Camk2b	499.62	215.771	161.712	32.4949	1.62996	5.85454e-08
ENSMUSG00000031503	Col4a2	1266.36	156.418	409.176	61.1337	1.6292	8.08149e-19
ENSMUSG00000070002	Ell	2198.39	42.3212	712.459	134.6	1.62703	1.46256e-34
ENSMUSG00000025173	Wdr45b	1871.53	52.9911	608.401	101.264	1.62197	4.15089e-27
ENSMUSG00000026074	Map4k4	655.73	109.157	213.153	33.7154	1.62127	1.30899e-15
ENSMUSG00000085376	Gm14508	41.9566	18.273	13.7986	8.01098	1.62025	0.0099734
ENSMUSG00000040675	Mthfd1l	82.051	18.1849	26.9763	9.22452	1.61737	4.80732e-06
ENSMUSG00000024949	Sf1	4796.08	226.24	1564.26	110.95	1.61583	2.43394e-64
ENSMUSG00000005125	Ndrg1	582.025	76.5718	189.748	30.3665	1.61574	1.04967e-21
ENSMUSG00000121092		231.942	77.694	75.845	11.78	1.61547	1.5565e-07
ENSMUSG00000022204	Ngdn	746.384	163.587	244.38	23.138	1.61312	4.04641e-18
ENSMUSG00000021109	Hif1a	2226.59	334.964	727.74	92.2697	1.61302	3.53393e-18
ENSMUSG00000018932	Map2k3	3548.17	858.005	1161.35	124.083	1.61165	2.30383e-18
ENSMUSG00000036002	Atosb	938.292	432.35	307.364	17.931	1.60971	1.581e-07
ENSMUSG00000046432	Bex3	31.9625	5.82913	10.4216	1.70653	1.6084	0.000494897
ENSMUSG00000026827	Gpd2	2110.73	332.078	692.214	49.9951	1.60825	1.46005e-19
ENSMUSG00000021645	Smn1	286.475	61.6287	94.5092	14.596	1.60715	4.50314e-15
ENSMUSG00000029415	Sdad1	689.497	12.4814	226.473	6.15622	1.60474	9.35168e-41
ENSMUSG00000022434	Fam118a	157.694	31.103	51.5319	16.9336	1.60377	3.92221e-06
ENSMUSG00000044471	Lncpint	32.203	13.5981	10.4705	5.55623	1.60255	0.0104357
ENSMUSG00000046675	Tmem251	240.216	19.618	79.076	10.6172	1.60151	7.04355e-16
ENSMUSG00000030695	Aldoa	2848.69	1067.03	939.292	68.9181	1.60069	7.20626e-12
ENSMUSG00000051537	Gm5124	27.2037	10.0153	9.17415	6.42697	1.59859	0.0101715
ENSMUSG00000020561	Polr1f	707.583	114.774	233.848	6.54167	1.59664	3.13758e-24
ENSMUSG00000104882	Gm43096	15.1751	6.38243	4.97926	2.30336	1.59626	0.0369516
ENSMUSG00000072969	Armcx5	115.763	14.0062	38.13	2.42197	1.59587	1.01575e-10
ENSMUSG00000097080	1700086O06Rik	73.8407	17.58	24.3969	3.70793	1.59425	2.87712e-05
ENSMUSG00000006585	Cdt1	139.671	4.1069	46.4164	11.1462	1.59403	6.52227e-05
ENSMUSG00000022003	Slc25a30	952.046	122.691	315.84	115.078	1.59314	4.75785e-07
ENSMUSG00000031990	Jam3	19.7338	3.89691	6.37339	3.53659	1.59288	0.0159491
ENSMUSG00000028901	Gmeb1	296.137	30.4861	98.5524	12.6517	1.59174	3.43213e-17
ENSMUSG00000045817	Zfp36l2	2284.18	1000.56	758.232	107.549	1.59068	9.15234e-08
ENSMUSG00000063406	Tmed5	4908.66	506.266	1630.1	217.209	1.59059	1.22076e-28
ENSMUSG00000021958	Pinx1	114.631	28.9487	38.4156	8.38473	1.59018	5.16324e-07
ENSMUSG00000051435	Fhad1	186.75	45.4279	62.4451	20.9214	1.58953	6.4071e-07
ENSMUSG00000027551	Zfp64	438.878	66.0944	146.108	6.99561	1.58926	6.36306e-21
ENSMUSG00000044786	Zfp36	4742.21	1000.02	1576.55	282.375	1.58898	1.04906e-18
ENSMUSG00000037262	Kin	542.964	39.8712	180.96	4.82786	1.58496	2.78575e-25
ENSMUSG00000044562	Rasip1	170.366	23.9841	57.2159	9.13059	1.58347	7.12914e-11
ENSMUSG00000030655	Smg1	3635.82	1999.09	1213.73	146.56	1.58274	0.00034047
ENSMUSG00000027079	Clp1	609.628	77.0133	204.035	76.2133	1.58174	1.09534e-07
ENSMUSG00000044339	Alkbh2	125.449	26.8705	42.0392	6.91548	1.57933	7.32188e-08
ENSMUSG00000029552	Tes	75.6161	44.7313	25.4503	11.4561	1.57703	0.0126467
ENSMUSG00000102780	Gm38253	26.7971	16.098	8.93951	1.85963	1.5768	0.0306582
ENSMUSG00000024498	Tcerg1	841.624	103.138	282.404	37.8636	1.57562	2.66477e-22
ENSMUSG00000024042	Sik1	1684.47	756.34	566.399	289.507	1.57323	0.000396467
ENSMUSG00000036478	Btg1	1688.16	396.178	567.408	93.9844	1.57232	2.70624e-17
ENSMUSG00000024750	Zfand5	2100.46	245.147	706.879	61.4961	1.57071	9.02371e-38
ENSMUSG00000072244	Trim6	38.7521	13.0856	13.0974	2.95375	1.5702	0.0056806
ENSMUSG00000025008	Tctn3	46.5912	11.4548	15.8556	6.85268	1.56993	0.00141556
ENSMUSG00000004609	Cd33	115.63	19.4949	39.0993	9.17974	1.56883	1.19344e-08
ENSMUSG00000020211	Sf3a2	763.201	230.698	257.439	14.5321	1.56867	1.42628e-14
ENSMUSG00000011257	Pabpc4	1372.09	88.1194	462.489	39.8474	1.5686	2.46367e-44
ENSMUSG00000055629	B4galnt4	26.202	12.9087	8.97231	8.32515	1.56661	0.0480899
ENSMUSG00000041769	Ppp2r2d	1294.34	176.636	437.332	32.1861	1.56575	6.27867e-28
ENSMUSG00000118506	Cfap141	68.1233	32.5722	22.984	4.1209	1.56528	0.000229994
ENSMUSG00000111521	Gm48529	30.2903	6.51297	10.2763	1.41738	1.56343	0.00486104
ENSMUSG00000028028	Alpk1	334.851	116.504	113.702	33.9499	1.56298	3.8399e-06
ENSMUSG00000032497	Lrrfip2	1765.69	130.655	598.302	43.9579	1.56252	7.80457e-29
ENSMUSG00000041747	Utp15	558.498	82.4532	189.139	12.1133	1.55918	1.83186e-21
ENSMUSG00000055044	Pdlim1	1196.74	148.334	407.186	17.8994	1.55763	2.48161e-33
ENSMUSG00000030556	Lrrc28	1224.51	554.693	416.411	88.9338	1.5575	6.69172e-09
ENSMUSG00000108614	2610306O10Rik	16.9146	2.50409	5.85164	2.91643	1.55552	0.0499574
ENSMUSG00000114362	4933433G19Rik	18.2418	4.64971	6.22389	4.24299	1.55539	0.0476285
ENSMUSG00000032712	Resf1	1302.23	616.51	443.337	54.591	1.55443	8.28903e-08
ENSMUSG00000111740	Gm49783	31.0969	22.1513	10.5138	2.79961	1.55324	0.031301
ENSMUSG00000047123	Ticam1	733.976	38.8951	250.028	50.6133	1.5517	3.59201e-21
ENSMUSG00000036840	Siah1a	271.317	23.8683	92.5416	11.4862	1.55037	2.85269e-17
ENSMUSG00000034437	Gm9761	76.0135	3.74013	25.9985	3.50471	1.54992	2.33282e-07
ENSMUSG00000039804	Ncoa5	566.158	85.7433	193.778	7.70238	1.54814	1.54722e-24
ENSMUSG00000005251	Ripk4	370.974	63.6031	126.913	12.4299	1.54703	2.24974e-16
ENSMUSG00000002289	Angptl4	4291	1399.37	1469.21	288.677	1.54641	1.11088e-08
ENSMUSG00000033285	Wdr3	765.089	54.2758	262.805	38.7147	1.54604	3.80742e-28
ENSMUSG00000085492	Trmt61b	149.317	21.7267	51.3489	1.89036	1.54209	6.5244e-10
ENSMUSG00000038156	Spon1	44.4026	17.4372	15.2011	3.79179	1.54192	0.000778939
ENSMUSG00000101970	Chaserr	334.373	96.2896	114.81	8.11731	1.54106	7.48449e-12
ENSMUSG00002076304	Gm55882	20.6164	7.15518	7.0928	1.49041	1.54023	0.0124372
ENSMUSG00000035184	Fam124a	529.643	148.658	182.053	9.18088	1.53934	9.70983e-13
ENSMUSG00000035828	Pim3	4863.11	1810.34	1675.92	668.423	1.53711	0.000308528
ENSMUSG00000028111	Ctsk	21.2343	11.4213	7.37497	1.75828	1.5364	0.0350559
ENSMUSG00000113399	Gm48199	63.5497	35.1931	22.1479	15.0839	1.5355	0.0388316
ENSMUSG00000068264	Ap5s1	572.25	51.8166	197.405	19.3463	1.53494	4.72532e-27
ENSMUSG00000115662	Gm7232	39.8942	18.359	13.784	4.93078	1.53414	0.00246166
ENSMUSG00000022897	Dyrk1a	1004.41	227.453	346.454	39.1196	1.53378	1.41532e-17
ENSMUSG00000081788	Gm5898	27.8168	5.22173	9.53949	2.13029	1.53272	0.00197022
ENSMUSG00000021392	Nol8	694.76	72.3916	240.144	6.8546	1.53203	1.88889e-23
ENSMUSG00000024535	Snx24	489.887	60.8451	169.283	3.78907	1.53187	7.23936e-19
ENSMUSG00000046808	Atp10d	214.418	96.8702	74.2702	29.8195	1.53064	0.000108576
ENSMUSG00000021752	Kctd6	342.61	108.327	118.457	22.1689	1.52946	4.97312e-10
ENSMUSG00000057933	Gsta2	618.645	216.423	214.464	120.4	1.52843	0.0433191
ENSMUSG00000050953	Gja1	327.07	45.5626	113.689	16.785	1.52762	9.73779e-09
ENSMUSG00000022723	Crybg3	759.955	300.362	263.617	22.1446	1.5276	3.39928e-09
ENSMUSG00000054855	Rnd1	715.048	342.1	249.27	71.9642	1.52206	7.69235e-05
ENSMUSG00000046711	Hmga1	313.566	95.535	109.097	11.6023	1.52133	1.56459e-10
ENSMUSG00000022629	Kif21a	3211.45	726.741	1118.6	99.7041	1.5211	4.9185e-16
ENSMUSG00000049878	Rlf	811.319	129.547	283.153	15.2842	1.51863	1.80995e-21
ENSMUSG00000030199	Etv6	1027.95	106.127	358.709	30.7915	1.51816	2.28055e-30
ENSMUSG00000040729	Cep126	14.6239	5.84031	5.03236	0.526682	1.51753	0.0427597
ENSMUSG00000030306	Tmtc1	90.2448	52.7425	31.5323	8.13978	1.51664	0.00346554
ENSMUSG00000093904	Tomm20	1807.48	80.0792	633.192	66.4909	1.51552	4.10778e-46
ENSMUSG00000020657	Dnajc27	55.3337	18.9444	19.6489	4.64732	1.515	0.000169232
ENSMUSG00000048752	Prss50	12.2132	2.47577	4.32063	1.09254	1.51461	0.0453458
ENSMUSG00000015451	C4a	250.522	54.6667	87.4721	19.7908	1.51448	2.60836e-08
ENSMUSG00000018427	Ypel2	973.942	503.957	341.306	46.6832	1.51314	7.43174e-06
ENSMUSG00000047281	Sfn	33.2662	0.65448	11.8073	3.55666	1.51223	0.00122621
ENSMUSG00000046352	Gjb2	19712.4	2098.35	6918.3	1043.44	1.51071	2.91596e-19
ENSMUSG00000041845	Rhod	692.855	100.952	243.171	16.3249	1.51039	3.98498e-20
ENSMUSG00000015647	Lama5	216.552	43.1057	75.6446	8.71981	1.51021	7.29215e-11
ENSMUSG00000027999	Pla2g12a	475.122	75.9219	167.007	22.3967	1.51017	6.01629e-20
ENSMUSG00000042116	Vwa1	28.211	10.6125	9.87053	3.59543	1.50993	0.0232225
ENSMUSG00000033543	Gtf2a2	1653.36	129.051	581.236	81.4516	1.50955	1.4233e-28
ENSMUSG00000039236	Isg20	119.299	20.8876	41.9365	4.23553	1.5094	4.49615e-07
ENSMUSG00000109536	9330162G02Rik	37.2898	7.12945	13.3635	9.97229	1.50938	0.00813991
ENSMUSG00000041235	Chd7	1148.62	40.0007	404.097	76.0798	1.5087	9.73792e-23
ENSMUSG00000118537	Shld3	48.423	20.932	16.73	4.3383	1.50802	0.000496786
ENSMUSG00000022807	Osbpl11	871.382	127.407	306.62	9.16915	1.50799	8.08879e-17
ENSMUSG00000020653	Klf11	561.893	105.52	198.527	25.6113	1.50151	2.6978e-07
ENSMUSG00000019850	Tnfaip3	349.181	87.9332	123.923	85.305	1.50038	0.000201342
ENSMUSG00000056537	Rlim	1543.7	90.2993	546.357	76.2903	1.50009	7.64523e-24
ENSMUSG00000032508	Myd88	643.147	321.882	227.999	70.0979	1.49849	7.97098e-06
ENSMUSG00000106496	Gm7733	15.6756	2.8499	5.55202	1.88317	1.49611	0.0313619
ENSMUSG00000090137	Uba52	76.8292	18.9416	27.5435	15.0897	1.49573	0.000649909
ENSMUSG00000111082	Gm30934	28.2353	4.29947	9.88873	5.70221	1.49365	0.0100634
ENSMUSG00000027395	Polr1b	671.634	94.3097	238.758	41.771	1.49324	1.9213e-19
ENSMUSG00000034135	Sik3	2848.37	645.164	1011.66	55.539	1.49308	1.20972e-20
ENSMUSG00000044949	Ubtd2	42.7058	12.7957	15.0915	4.00996	1.49243	0.00109408
ENSMUSG00000091586	Cyp4f17	474.279	118.305	168.69	26.9086	1.49187	2.105e-06
ENSMUSG00000005846	Rsl1d1	1806.41	219.726	642.434	70.731	1.49052	4.02321e-30
ENSMUSG00000086290	Snhg12	255.399	122.41	90.9274	26.716	1.48768	4.31893e-06
ENSMUSG00000009535	Rnmt	617.703	33.3592	220.238	10.4879	1.4875	8.73112e-29
ENSMUSG00000030188	Magohb	74.0084	9.01119	26.3694	4.06894	1.48551	0.000573898
ENSMUSG00000021748	Pdhb	4909.2	1367.84	1756.15	136.494	1.48324	7.18899e-18
ENSMUSG00000024661	Fth1	55385.6	18815.8	19814.3	1408	1.48299	6.33546e-13
ENSMUSG00000079671	2610203C22Rik	61.2128	26.8474	21.7484	9.20422	1.48161	0.00249185
ENSMUSG00000003882	Il7r	46.509	12.7357	16.8104	2.6058	1.48108	0.00144317
ENSMUSG00000028271	Gtf2b	872.272	19.5332	312.473	16.6517	1.48019	4.92337e-26
ENSMUSG00000026458	Ppfia4	76.2692	24.6021	27.0756	6.87608	1.47902	0.00010819
ENSMUSG00000062093	Gm10110	25.9883	3.94385	9.33553	1.26782	1.47856	0.00348245
ENSMUSG00000026272	Agxt	13531.5	923.875	4861.31	1037.66	1.47674	6.77964e-16
ENSMUSG00000072623	Zfp9	127.046	26.6356	45.7549	9.16628	1.47526	9.56713e-07
ENSMUSG00000027361	Gabpb1	421.408	14.8985	151.464	14.2128	1.47386	9.76812e-26
ENSMUSG00000107200	Gm43039	20.4745	3.06096	7.28486	2.24708	1.47378	0.0183354
ENSMUSG00000031970	Dbndd1	38.7837	20.8139	13.9558	4.49358	1.47339	0.00780996
ENSMUSG00000057666	Gapdh	1582.88	325.384	570.686	39.1046	1.4729	2.03072e-22
ENSMUSG00000033294	Noc4l	421.009	95.5638	152.14	39.0173	1.47272	1.01845e-09
ENSMUSG00000036327	Qsox2	309.775	47.6569	111.848	21.8501	1.47266	9.76128e-11
ENSMUSG00000084839	Gm14097	259.455	130.261	93.733	21.4424	1.47213	1.38711e-05
ENSMUSG00000031812	Map1lc3b	4245.52	118.062	1530.83	239.544	1.47201	8.29988e-16
ENSMUSG00000020018	Snrpf	22.8443	5.94217	8.29621	2.24119	1.47193	0.0125129
ENSMUSG00000059796	Eif4a1	7756.72	2026.05	2799.84	144.994	1.47026	1.97354e-19
ENSMUSG00000029166	Mapre3	1308.2	120.868	471.815	50.3242	1.46927	2.66477e-22
ENSMUSG00000020130	Tbc1d15	3238.21	758.401	1169.48	20.0802	1.46896	6.06964e-20
ENSMUSG00000002825	Qtrt1	115.393	27.0186	41.4902	6.07075	1.46825	3.97906e-06
ENSMUSG00000041143	Tmco4	906.05	66.6035	327.081	40.4624	1.46783	1.04775e-15
ENSMUSG00000031066	Usp11	46.1222	13.3762	16.5443	5.86918	1.46752	0.000925649
ENSMUSG00000026941	Mamdc4	53.953	19.8675	19.7208	11.3681	1.46616	0.00180357
ENSMUSG00000034708	Grn	11243.7	659.972	4075.15	810.937	1.46448	9.01718e-22
ENSMUSG00000105909	Gm43189	79.2817	59.1431	28.7372	10.499	1.46443	0.0214279
ENSMUSG00000022617	Chkb	62.2933	18.9954	22.6676	7.2181	1.46397	0.00177664
ENSMUSG00000103133	Gm37303	42.3212	22.7783	15.5357	9.92976	1.4609	0.0218216
ENSMUSG00000071350	Setdb2	866.562	532	314.852	92.0479	1.46072	0.0123917
ENSMUSG00000027670	Ocstamp	30.7132	11.4696	11.2053	4.65982	1.45955	0.0107615
ENSMUSG00000053600	Zfp472	150.408	31.3496	54.3802	9.99474	1.45851	9.74267e-09
ENSMUSG00000041734	Kirrel	82.6527	32.9687	30.3352	7.53548	1.45742	0.00011616
ENSMUSG00000035498	Cdcp1	252.502	46.3547	92.3475	24.1006	1.45705	1.74458e-07
ENSMUSG00000045268	Zfp691	216.342	92.0851	78.7423	12.95	1.45701	2.32893e-05
ENSMUSG00000049515	Espnl	14.1164	1.56628	5.22654	2.31553	1.45535	0.03682
ENSMUSG00000018697	Aatf	466.579	95.7491	169.96	22.0537	1.4549	9.10238e-15
ENSMUSG00000026826	Nr4a2	23.8844	13.0535	8.76489	2.33343	1.45478	0.0449012
ENSMUSG00000120226		89.7962	29.3874	32.9608	8.23062	1.45427	0.000481764
ENSMUSG00000108350	Gm44950	106.732	41.1973	39.0127	13.316	1.45405	0.000963407
ENSMUSG00000030677	Kif22	33.6335	13.5654	12.3976	4.13782	1.4531	0.045264
ENSMUSG00000031971	Ccsap	14.6757	6.19268	5.43605	1.65395	1.4529	0.0294222
ENSMUSG00000043284	Tmem11	729.936	67.8629	266.11	52.7937	1.4527	1.97988e-14
ENSMUSG00000039552	Rsph4a	117.153	59.2644	43.0086	7.7747	1.45074	0.000121447
ENSMUSG00000027843	Ptpn22	68.2031	21.5768	25.1066	3.51666	1.45054	8.80606e-06
ENSMUSG00000020593	Lpin1	13163.6	3505.5	4827.11	1333.33	1.44753	3.85096e-11
ENSMUSG00000105987	AI506816	212.981	11.4993	78.1115	7.22748	1.44731	2.76999e-06
ENSMUSG00000040302	Rbm48	216.213	28.3706	79.3421	13.1733	1.44389	5.93885e-11
ENSMUSG00000028967	Errfi1	46866.4	6061.29	17229.8	6205.92	1.44369	1.7885e-10
ENSMUSG00000083139	Gm12418	14.4374	2.99339	5.29497	1.10094	1.44267	0.0461086
ENSMUSG00000038859	Baiap2l1	1756.71	874.133	646.365	40.6573	1.44247	1.15313e-06
ENSMUSG00000022385	Gtse1	38.9201	13.0015	14.3951	5.47961	1.44172	0.013906
ENSMUSG00000026435	Slc45a3	843.569	38.9499	311.176	84.7065	1.44083	3.76057e-09
ENSMUSG00000093545	Gm5871	23.0227	4.54746	8.48272	1.03155	1.44066	0.0203839
ENSMUSG00000015501	Hivep2	799.663	257.772	294.536	7.5942	1.44061	7.20211e-09
ENSMUSG00000051316	Taf7	240.847	19.1148	88.4305	16.6748	1.43997	1.04909e-11
ENSMUSG00000053560	Ier2	1071.21	358.625	395.462	64.5207	1.43933	4.10293e-10
ENSMUSG00000038335	Tsr1	539.473	29.886	199.219	13.0309	1.43891	1.22955e-22
ENSMUSG00000026608	Kctd3	521.193	78.4251	191.947	31.5742	1.43831	1.46602e-11
ENSMUSG00000033257	Ttll4	1288.16	128.849	475.802	34.9405	1.43767	4.39357e-23
ENSMUSG00000027405	Nop56	513.743	29.4191	190.142	17.9071	1.43712	1.33774e-21
ENSMUSG00000034664	Itga2b	119.075	14.4378	44.1478	6.98406	1.43545	1.73238e-07
ENSMUSG00000097184	4632428C04Rik	32.1103	18.5257	11.8919	1.68333	1.43474	0.0153987
ENSMUSG00000034837	Gnat1	633.766	99.5378	234.758	25.9785	1.43417	3.08923e-09
ENSMUSG00000053293	Pom121	688.043	64.161	255.156	39.1472	1.43351	1.67699e-21
ENSMUSG00000026784	Pdss1	141.041	11.4662	52.7283	13.0539	1.43082	6.53232e-09
ENSMUSG00000021890	Eaf1	2014.1	165.244	747.019	41.4977	1.43051	8.07202e-34
ENSMUSG00000078817	Nlrp12	1229.1	327.052	456.518	204.299	1.4295	0.00600916
ENSMUSG00000023025	Larp4	2514.46	370.761	933.364	60.9287	1.42929	4.32501e-27
ENSMUSG00000036636	Clcn7	2214.39	299.378	822.558	56.939	1.42923	6.79596e-22
ENSMUSG00000052253	Zfp622	888.205	72.4657	329.807	18.3473	1.42818	7.34649e-33
ENSMUSG00000025612	Bach1	2663.6	113.882	990.608	197.274	1.42776	6.67616e-21
ENSMUSG00000053740	Gm6457	49.3474	4.2066	18.3197	3.16721	1.42679	0.000140823
ENSMUSG00000004038	Gstm3	1987.6	960.082	739.497	169.716	1.42645	0.0043907
ENSMUSG00000031584	Gsr	2447.09	507.806	910.773	80.8853	1.42617	3.01055e-14
ENSMUSG00000090115	Usp49	170.508	40.637	63.634	12.7098	1.42469	1.47444e-08
ENSMUSG00000002728	Naa20	408.314	76.3681	152.194	12.7993	1.42421	2.10508e-12
ENSMUSG00000071477	Zfp777	459.986	69.3236	171.93	23.5981	1.42372	8.70333e-18
ENSMUSG00000024785	Rcl1	5555.18	826.055	2075.9	200.304	1.41976	8.38275e-29
ENSMUSG00000021108	Prkch	347.019	13.1918	130.287	44.4277	1.419	1.64942e-08
ENSMUSG00000034761	Map4k5	785.824	144.79	293.915	11.3936	1.41837	7.00637e-15
ENSMUSG00000028016	Ints12	294.156	46.0118	109.936	17.1084	1.4177	1.79e-13
ENSMUSG00000000384	Tbrg4	1477.78	390.785	553.925	67.9994	1.41705	1.11968e-13
ENSMUSG00000003573	Homer3	51.8545	13.5831	19.5456	8.42867	1.41566	0.000978542
ENSMUSG00000118125	Gm50387	27.6351	8.53812	10.5878	5.22467	1.41523	0.0149419
ENSMUSG00000066595	Flvcr1	211.839	27.6516	79.9484	15.3292	1.4144	9.86774e-12
ENSMUSG00000039747	Orai2	67.9265	19.3705	25.4321	2.18039	1.41423	6.0799e-05
ENSMUSG00000055835	Zfp1	261.312	38.2896	97.9461	23.1619	1.41171	2.59306e-10
ENSMUSG00000037736	Limch1	40.1855	4.54907	15.0265	2.37431	1.41066	0.000393917
ENSMUSG00000034731	Dgkh	272.838	157.578	102.718	17.8564	1.40871	0.000478675
ENSMUSG00000022247	Brix1	817.059	223.393	308.099	24.3992	1.40715	3.27861e-13
ENSMUSG00000036944	Tmem71	54.5803	5.93414	20.4808	5.48209	1.40604	6.39937e-05
ENSMUSG00000031776	Arl2bp	300.095	42.3459	113.466	4.20492	1.40339	7.36413e-14
ENSMUSG00000002477	Snrpd1	306.121	39.3389	115.826	13.3478	1.40015	1.97307e-11
ENSMUSG00000017009	Sdc4	16631	1099.71	6303.05	724.02	1.39995	2.92214e-25
ENSMUSG00000027660	Skil	757.741	143.466	288.247	82.7261	1.39835	4.28972e-11
ENSMUSG00000021699	Pde4d	246.651	119.007	93.6899	5.1728	1.39715	6.19213e-06
ENSMUSG00000026049	Tex30	106.78	13.5827	40.7471	2.63595	1.39587	2.62395e-08
ENSMUSG00000006445	Epha2	1104.38	386.292	420.225	140.677	1.3952	1.16292e-06
ENSMUSG00000004040	Stat3	8351.35	1116.56	3176.78	574.958	1.39471	5.56371e-17
ENSMUSG00000032220	Myo1e	2508.12	315.113	954.438	111.829	1.39444	9.041e-22
ENSMUSG00000021102	Glrx5	2184.11	172.271	831.524	103.14	1.39411	1.20983e-20
ENSMUSG00000092187	Gm20457	42.676	19.6709	16.4374	7.26641	1.39401	0.00551092
ENSMUSG00000036862	Dchs1	213.737	83.7089	81.4955	14.3401	1.39349	1.56296e-05
ENSMUSG00000020182	Ddc	1157.37	129.814	440.684	130.682	1.39221	9.79594e-13
ENSMUSG00000066554	Gm10167	48.0445	12.599	18.4238	5.75807	1.39155	0.00270937
ENSMUSG00000030499	Kctd15	253.096	18.0306	97.0634	18.6687	1.39142	2.36632e-12
ENSMUSG00000029695	Aass	14147	2903.45	5399.05	618.486	1.3897	3.21411e-11
ENSMUSG00000061079	Zfp143	296.96	17.6543	113.331	5.56582	1.38956	1.7926e-19
ENSMUSG00000024970	Spindoc	107.049	9.64297	41.0341	11.6164	1.38869	1.00454e-07
ENSMUSG00000090021	Gm6493	266.356	60.3158	102.269	60.9167	1.38848	0.000186274
ENSMUSG00000042348	Arl15	489.538	11.1243	187.588	37.4243	1.38736	3.25617e-16
ENSMUSG00000019558	Slc6a8	200.739	39.0394	76.9058	31.19	1.38603	0.000691293
ENSMUSG00000051339	2900026A02Rik	5120.29	2167.12	1959.4	100.549	1.3857	1.11073e-07
ENSMUSG00000008348	Ubc	5133.39	48.897	1964.69	400.1	1.38543	3.55412e-11
ENSMUSG00000081871	Gm11488	111.599	19.4959	42.6133	2.18374	1.38421	8.38465e-07
ENSMUSG00000029346	Srrd	137.92	41.8912	52.9533	13.9102	1.38381	4.04847e-05
ENSMUSG00000005374	Tbl2	880.119	248.291	337.781	68.0417	1.38297	3.79224e-11
ENSMUSG00000002222	Rmnd5a	8606.39	797.378	3303.85	324.571	1.38102	3.87617e-26
ENSMUSG00000030878	Cdr2	36.992	17.9993	14.1507	6.32859	1.37973	0.00593857
ENSMUSG00000041417	Pik3r1	3759.64	1554.21	1446.94	183.171	1.37796	1.06234e-06
ENSMUSG00000032435	Dync1li1	884.188	110.753	340.536	18.5936	1.37583	5.32787e-26
ENSMUSG00000071645	Tut1	440.616	88.8775	170.085	11.1684	1.37555	2.99812e-13
ENSMUSG00000000320	Alox12	29.8347	10.7247	11.5384	6.01282	1.37519	0.0271286
ENSMUSG00000021432	Slc35b3	558.827	73.6828	215.277	10.2961	1.37512	7.28659e-17
ENSMUSG00000015656	Hspa8	20855.3	5900.16	8042.06	394.851	1.3748	2.07711e-13
ENSMUSG00000039096	Rsad1	526.78	59.0791	203.307	16.5498	1.37386	2.30045e-08
ENSMUSG00000022704	Qtrt2	357.248	73.4352	137.947	10.4	1.37117	2.71579e-13
ENSMUSG00000020857	Nme2	34.3922	10.6583	13.3111	0.629146	1.37012	0.00312861
ENSMUSG00000042148	Cox10	499.116	269.994	193.232	15.7826	1.36974	2.87077e-05
ENSMUSG00000056749	Nfil3	809.833	165.833	314.008	221.629	1.36808	0.0187095
ENSMUSG00000032135	Mcam	243.044	42.8151	93.9852	3.07826	1.3678	1.21342e-07
ENSMUSG00000031723	Txnl4b	347.494	138.56	134.387	34.9533	1.36648	1.46561e-05
ENSMUSG00000019732	Calr3	63.2504	25.3469	24.5562	3.13178	1.36581	0.000922189
ENSMUSG00000080797	Gm15760	38.6998	9.98769	15.1718	6.93905	1.36463	0.00596837
ENSMUSG00000023052	Npff	21.0313	6.44543	8.19078	2.62439	1.36345	0.030198
ENSMUSG00000112300	Gm47976	51.55	12.6837	20.0275	2.80789	1.36283	0.000110274
ENSMUSG00000024773	Atg2a	2670.33	563.53	1038.3	92.6287	1.36214	3.13385e-16
ENSMUSG00000046201	Scaf8	862.28	119.845	335.583	24.8593	1.36198	5.84823e-19
ENSMUSG00000029513	Prkab1	1228.56	446.702	478.257	35.5808	1.36192	2.91187e-09
ENSMUSG00000063714	Sp3os	24.2307	10.7498	9.60582	2.91985	1.36126	0.0318907
ENSMUSG00000023868	Pde10a	41.1193	12.8934	16.026	3.20257	1.36125	0.00789276
ENSMUSG00000020227	Irak3	123.913	42.8057	48.615	40.0678	1.36001	0.0118769
ENSMUSG00000037443	Cep85	2683.9	56.2275	1045.74	95.8424	1.35972	2.50121e-09
ENSMUSG00000048895	Cdk5r1	27.5049	5.90576	10.6906	5.80639	1.3591	0.0345432
ENSMUSG00000048234	Rnf149	2714.96	492.522	1058.72	101.376	1.35859	6.06964e-20
ENSMUSG00000038459	Abhd17c	2270.78	467.985	885.568	35.546	1.35859	9.28195e-17
ENSMUSG00000016526	Dyrk3	55.3613	17.352	21.578	1.68542	1.35669	0.00167553
ENSMUSG00000068856	Sf3b4	322.815	35.0744	126.662	15.8481	1.35429	3.68962e-14
ENSMUSG00000000295	Hddc2	35.2583	8.40571	13.5954	3.45141	1.35408	0.00397073
ENSMUSG00000043702	Pde12	438.986	39.0999	172.011	32.964	1.35399	1.15112e-14
ENSMUSG00000026526	Fh1	7293.45	1564.6	2857.49	89.1035	1.35198	6.98162e-10
ENSMUSG00000081999	Gm13461	16.5053	1.46489	6.55148	2.2441	1.35146	0.0406018
ENSMUSG00000032077	Bud13	226.424	44.9828	89.2128	17.0731	1.35113	3.02294e-10
ENSMUSG00000022052	Ppp2r2a	745.251	36.3717	292.734	40.7546	1.35097	1.60447e-21
ENSMUSG00000097439	Gm16754	20.961	4.56296	8.14956	2.35441	1.35073	0.0365032
ENSMUSG00000024335	Brd2	3972.94	1386.85	1558.96	165.295	1.35004	2.05073e-10
ENSMUSG00000056091	St3gal5	9141.04	1611.68	3586.76	1232.02	1.34994	8.03677e-10
ENSMUSG00000035529	Prdm4	377.539	74.0911	148.342	21.842	1.34844	9.53977e-11
ENSMUSG00000036885	Arhgef26	2115.17	652.393	832.907	318.962	1.3452	8.19111e-07
ENSMUSG00000050440	Hamp	36533.2	15057.8	14379.5	5911.11	1.34519	0.00314871
ENSMUSG00000022538	Lsg1	750.586	75.5786	295.059	56.584	1.34446	6.85488e-16
ENSMUSG00000025134	Alyref	447.2	77.2516	176.642	8.53291	1.3409	1.00699e-14
ENSMUSG00000017868	Sgk2	1618.27	814.028	638.856	364.528	1.34074	0.0352453
ENSMUSG00000000776	Polr3d	390.123	66.1376	154.654	19.2044	1.33977	4.31168e-12
ENSMUSG00000063171	Rps4l	338.106	136.623	133.724	36.835	1.33816	0.00147659
ENSMUSG00000032349	Elovl5	20397.8	1905.62	8068.63	266.129	1.33798	2.32483e-22
ENSMUSG00000020407	Upp1	57.3019	19.6448	22.9191	5.32172	1.33749	0.00105445
ENSMUSG00000032425	Zfp949	307.211	46.2196	121.213	7.56529	1.33741	4.48809e-15
ENSMUSG00000067367	Lyar	433.493	106.48	171.476	15.1988	1.33717	8.13411e-10
ENSMUSG00000028134	Ptbp2	438.356	92.5428	172.889	22.5161	1.33702	5.6039e-13
ENSMUSG00000019996	Map7	1007.42	134.42	398.735	35.6357	1.33635	1.39379e-18
ENSMUSG00000037211	Spry1	192.175	58.9233	76.0922	7.33812	1.3348	1.91907e-06
ENSMUSG00000042377	Fam83g	120.272	52.6768	47.6185	4.42284	1.33338	0.00158533
ENSMUSG00000038806	Sde2	573.736	105.302	227.515	19.6532	1.33258	7.06727e-14
ENSMUSG00000022297	Fzd6	252.901	24.4908	100.357	2.51254	1.33253	6.10556e-13
ENSMUSG00000053158	Fes	361.27	139.134	143.566	23.3822	1.33188	1.02147e-05
ENSMUSG00000030232	Aebp2	1045.06	127.375	415.482	38.4863	1.32955	4.41742e-19
ENSMUSG00000042719	Naa25	630.692	78.7688	251.919	24.1652	1.32699	1.08124e-17
ENSMUSG00000038412	Higd1a	1193.64	95.4894	476.64	39.2413	1.32653	5.4238e-31
ENSMUSG00000029512	Ulk1	5698.52	389.32	2273.28	329.298	1.32607	2.21112e-23
ENSMUSG00000034321	Exosc1	313.464	58.1206	125.147	12.663	1.32596	9.19594e-09
ENSMUSG00000003810	Mast2	739.91	31.7887	295.61	20.2832	1.32555	1.30856e-30
ENSMUSG00000034543	Morc2a	879.204	161.834	350.825	13.0126	1.32529	8.76107e-18
ENSMUSG00000047648	Fbxo30	524.718	31.2362	209.48	19.7577	1.32425	1.05797e-18
ENSMUSG00000050213	Snip1	363.054	68.9547	145.356	23.5796	1.32302	4.85383e-09
ENSMUSG00000091811	Inafm1	170.291	17.2878	68.3702	15.0166	1.32207	7.15638e-07
ENSMUSG00000000787	Ddx3x	13339.1	1361.14	5336.91	551.272	1.32166	2.82332e-26
ENSMUSG00000028599	Tnfrsf1b	1480.91	352.785	593.232	64.9165	1.32076	2.28343e-14
ENSMUSG00000028820	Sfpq	2368	347.974	948.057	69.6114	1.32075	1.56882e-22
ENSMUSG00000027068	Dhrs9	51.4074	19.5401	20.5542	16.4317	1.32052	0.030119
ENSMUSG00000026577	Blzf1	436.137	69.8753	174.942	18.9661	1.32029	9.9903e-13
ENSMUSG00000007564	Ppp2r1a	2263.39	569.284	907.851	49.8857	1.31832	8.52678e-16
ENSMUSG00000058542	Gm15590	31.9132	12.1019	12.8208	2.56206	1.31823	0.0221189
ENSMUSG00000048572	Tmem252	53.1736	12.0787	21.145	2.79212	1.31737	0.000576966
ENSMUSG00000036053	Fmnl2	663.76	134.321	267.301	49.6778	1.31329	1.60571e-09
ENSMUSG00000020689	Itgb3	289.709	53.2091	117.12	36.8442	1.31105	1.12688e-07
ENSMUSG00000035725	Prkx	269.287	88.4492	108.681	26.3115	1.31093	1.55135e-05
ENSMUSG00000026819	Slc25a25	7547.38	1985.86	3042.85	1310.52	1.31079	1.58931e-05
ENSMUSG00000064254	Ethe1	938.556	243.09	378.441	109.713	1.30949	2.53081e-06
ENSMUSG00000120417		23.8258	8.21617	9.7099	1.18567	1.30937	0.0294844
ENSMUSG00000098923	Tmem185b	326.902	45.3629	132.164	23.9443	1.30924	5.60027e-12
ENSMUSG00000043487	Acot6	94.0651	40.7583	38.0386	15.988	1.30796	0.00344808
ENSMUSG00000026156	B3gat2	21.2494	12.8877	8.41218	1.79806	1.30739	0.0483933
ENSMUSG00000038530	Rgs4	40.9608	6.46457	16.51	5.7447	1.30731	0.00764965
ENSMUSG00000049792	Bag5	615.904	56.4644	248.829	24.582	1.30693	2.66198e-19
ENSMUSG00000081952	Gm12178	48.987	14.8557	19.9331	2.50193	1.30582	0.00116602
ENSMUSG00000111594	Gm3365	21.3196	6.91083	8.57071	1.77878	1.30529	0.020682
ENSMUSG00000023286	Ube2j2	944.386	105.787	381.72	48.089	1.30497	1.68029e-19
ENSMUSG00000038296	Galnt18	100.601	28.1826	40.6298	5.55743	1.30328	0.000862351
ENSMUSG00000020349	Ppp2ca	4254.4	277.874	1724.44	38.217	1.30302	1.00564e-52
ENSMUSG00000027333	Smox	129.195	46.0937	52.5111	1.92095	1.30281	1.68403e-05
ENSMUSG00000062232	Rapgef2	1074.5	319.315	436.107	34.1107	1.30119	8.00411e-10
ENSMUSG00000025971	Maip1	483.218	52.8022	196.263	1.75707	1.29948	1.21909e-18
ENSMUSG00000031781	Ciapin1	766.842	251.575	311.813	20.5968	1.29936	1.69023e-07
ENSMUSG00000040268	Plekha1	430.625	66.8486	175.104	20.6614	1.29848	1.29078e-10
ENSMUSG00000097000	Gm17435	25.7308	6.3549	10.6039	2.75395	1.29681	0.0155787
ENSMUSG00000005397	Nid1	955.083	218.252	388.534	17.6448	1.29665	2.06986e-09
ENSMUSG00000063558	Aox1	2474.74	437.655	1007.45	72.7183	1.2963	1.41877e-14
ENSMUSG00000112433	Gm30122	35.621	20.5095	14.6947	9.24963	1.29603	0.0370005
ENSMUSG00000031799	Tpm4	985.774	161.351	401.863	38.9698	1.29565	8.24655e-13
ENSMUSG00000056313	Tcim	859.66	212.959	351.318	71.4927	1.2946	6.46281e-11
ENSMUSG00000059669	Taf1b	192.675	32.065	78.5217	20.169	1.29421	5.17976e-08
ENSMUSG00000000296	Tpd52l1	234.478	58.2852	95.8019	14.3154	1.2939	5.5161e-09
ENSMUSG00000048439	Nupl2	165.821	22.2619	67.7242	7.81718	1.29268	1.98149e-09
ENSMUSG00000109336	Samd4b	916.017	117.279	374.634	52.7557	1.29224	2.27843e-15
ENSMUSG00000024812	Tjp2	675.083	183.933	275.15	27.3985	1.29198	1.89862e-10
ENSMUSG00000031568	Rwdd4a	859.051	64.3537	350.366	39.2695	1.29198	2.16534e-18
ENSMUSG00000031976	Urb2	327.534	26.9706	133.661	11.9299	1.29192	1.01641e-12
ENSMUSG00000028896	Rcc1	225.629	31.1648	92.4508	10.045	1.29179	6.08595e-08
ENSMUSG00000031545	Gpat4	4144.52	1011.64	1694.76	113.103	1.29031	1.08295e-09
ENSMUSG00000021385	Ippk	333.849	82.4619	136.889	5.93189	1.28998	2.34072e-11
ENSMUSG00000011148	Adssl1	652.896	188.026	267.272	57.1534	1.28792	9.96356e-06
ENSMUSG00000102602	A930004J17Rik	285.09	148.988	116.685	30.0278	1.28589	0.00483814
ENSMUSG00000041263	Rusc1	59.5945	23.9779	24.6086	3.55731	1.28557	0.000954291
ENSMUSG00000036120	Rfxank	263.59	36.2445	107.958	31.3906	1.28428	6.99919e-06
ENSMUSG00000039328	Rnf122	40.1933	16.7849	16.4786	8.33086	1.28415	0.0274686
ENSMUSG00000016619	Nup50	1664.32	90.0125	683.201	39.953	1.28357	5.19839e-29
ENSMUSG00000108402	9430064I24Rik	26.5771	6.1871	10.9643	2.40285	1.28327	0.0139505
ENSMUSG00000028709	Mob3c	732.628	121.805	301.897	43.1434	1.28289	1.37104e-14
ENSMUSG00000026436	Elk4	1636.32	69.9025	672.463	32.4458	1.28249	4.18464e-14
ENSMUSG00000041241	Mul1	1497.8	262.597	615.88	37.9052	1.28233	3.7976e-19
ENSMUSG00000026889	Rbm18	551.877	24.6404	226.784	23.2085	1.2801	8.51073e-21
ENSMUSG00000030103	Bhlhe40	6436.01	1405.34	2651.48	337.321	1.27954	1.13638e-09
ENSMUSG00000040761	Spen	1548.44	178.919	637.762	45.758	1.27933	1.483e-25
ENSMUSG00000029580	Actb	12178.8	691.487	5018.55	760.687	1.27927	3.20644e-18
ENSMUSG00000040843	Tiprl	685.766	120.851	282.619	18.115	1.27926	5.87666e-13
ENSMUSG00000020641	Rsad2	527.266	124.47	217.121	34.4256	1.27925	9.97264e-09
ENSMUSG00000036019	Tmtc2	491.555	173.09	202.638	38.4274	1.27838	5.14699e-06
ENSMUSG00000117814	Gm50431	46.9498	21.0454	19.4827	9.69073	1.27807	0.0148101
ENSMUSG00000032834	Pwp2	465.377	74.0517	192.058	19.8223	1.27761	8.08703e-15
ENSMUSG00000019979	Apaf1	228.143	1.97349	94.5817	25.4559	1.27731	1.72316e-08
ENSMUSG00000050708	Ftl1	17063.1	6254.79	7044.63	1230.88	1.27628	2.1024e-07
ENSMUSG00000051344	Plekhm3	158.81	25.5828	65.6917	17.689	1.27608	6.43963e-05
ENSMUSG00000034751	Mast4	226.91	54.8842	93.7075	29.4978	1.27556	1.81592e-06
ENSMUSG00000037434	Slc30a1	2006.32	145.966	829.727	124.278	1.2748	1.10324e-22
ENSMUSG00000022285	Ywhaz	2351.31	210.607	972.343	47.8454	1.27467	1.16273e-22
ENSMUSG00000029162	Khk	11871.9	3973.63	4908.28	252.745	1.27435	1.35686e-09
ENSMUSG00000063019	Manbal	222.369	23.3743	92.0883	5.71331	1.27332	6.64906e-12
ENSMUSG00000087590	Epb41l4aos	231.884	56.9694	95.6789	19.5717	1.2733	5.26229e-07
ENSMUSG00000052131	Akr1b7	41.3031	23.0346	17.33	2.98675	1.27264	0.0103433
ENSMUSG00000038894	Irs2	1247.17	591.839	516.32	166.561	1.27256	0.0306908
ENSMUSG00000074782	4833422C13Rik	50.215	23.8309	20.9278	7.97585	1.27195	0.0039698
ENSMUSG00000100826	Snhg14	119.72	33.7127	49.3122	7.87601	1.27175	0.000363089
ENSMUSG00000060733	Ipmk	3154.84	1016.42	1306.66	61.8344	1.27133	1.22471e-09
ENSMUSG00000021149	Gtpbp4	1317.2	128.889	546.038	67.1826	1.27093	6.77253e-16
ENSMUSG00000097729	2310015A10Rik	147.8	74.0443	61.3346	7.12113	1.26763	0.00139956
ENSMUSG00000003849	Nqo1	445.328	257.746	184.999	66.4227	1.26637	0.00163194
ENSMUSG00000046441	Cmtr2	140.242	29.5554	58.6156	7.19458	1.26421	2.05098e-05
ENSMUSG00000028017	Egf	62.7185	29.7293	25.9573	10.6106	1.26327	0.0159729
ENSMUSG00000027905	Ddx20	415.204	56.0993	173.344	18.8942	1.26274	4.06594e-15
ENSMUSG00000024542	Cep192	242.548	24.3705	101.392	8.12859	1.26163	3.57895e-10
ENSMUSG00000098234	Snhg6	354.538	115.617	148.165	30.0564	1.25787	1.93051e-06
ENSMUSG00000042363	Lgalsl	476.347	121.342	199.387	20.9331	1.25737	5.94718e-10
ENSMUSG00000028327	Stra6l	7309	935.089	3059.41	444.185	1.25628	7.86392e-18
ENSMUSG00000022682	Rrn3	656.845	92.0434	275.52	20.3096	1.25625	2.34087e-18
ENSMUSG00000026576	Atp1b1	2382.98	575.06	997.94	155.253	1.25575	1.74378e-06
ENSMUSG00000004891	Nes	123.894	11.2035	51.5634	14.7422	1.25501	2.18819e-05
ENSMUSG00000074925	Ptar1	819.546	121.555	343.193	41.2104	1.25386	6.48841e-11
ENSMUSG00000109244	Gm44751	40.9965	19.4361	17.2608	6.37764	1.25259	0.042331
ENSMUSG00000093798	Gm8355	23.5757	9.74072	9.89429	3.18682	1.25163	0.0354483
ENSMUSG00000049300	Prmt6	150.406	51.9062	62.9874	19.6795	1.25037	3.31044e-05
ENSMUSG00000071369	Map3k5	2098.14	735.542	882.216	219.986	1.25033	9.32275e-07
ENSMUSG00000002617	Zfp40	195.764	24.1195	82.1877	1.45473	1.24909	2.60305e-10
ENSMUSG00000030591	Psmd8	3648.01	501.91	1535.89	88.4552	1.24859	1.90469e-22
ENSMUSG00000019970	Sgk1	1081.48	277.918	455.192	110.491	1.24849	8.332e-07
ENSMUSG00000079311	Gm3222	17.3158	5.12387	7.21432	3.0193	1.24823	0.0445455
ENSMUSG00000038485	Socs7	634.209	131.595	267.623	59.4581	1.24767	8.27326e-10
ENSMUSG00000061825	Ces2c	640.358	236.687	269.541	101.437	1.24751	0.000595364
ENSMUSG00000030189	Ybx3	1026.43	67.4003	432.385	36.6346	1.24721	7.82347e-24
ENSMUSG00000046434	Hnrnpa1	1824.61	203.414	769.122	16.9356	1.2458	1.84023e-24
ENSMUSG00000026558	Uck2	651.516	110.355	274.568	7.65987	1.24564	7.20626e-12
ENSMUSG00000037788	Vopp1	188.503	12.8241	79.4421	9.8311	1.24532	3.78638e-07
ENSMUSG00000020611	Gna13	1477.29	178.542	623.145	25.4604	1.24449	4.22347e-21
ENSMUSG00000056025	Clca3a1	287.961	35.9662	122.005	27.8708	1.24304	2.49924e-08
ENSMUSG00000037242	Clic4	2756.09	556.413	1164.59	45.4623	1.24278	4.81594e-14
ENSMUSG00000021428	Riok1	251.231	28.8832	106.051	10.1062	1.24249	5.4282e-13
ENSMUSG00000027620	Rbm39	5036.35	213.269	2127.84	146.116	1.24238	2.51178e-43
ENSMUSG00000039943	Plcb4	179.166	19.7454	75.2779	13.603	1.24193	1.51116e-07
ENSMUSG00000027230	Creb3l1	47.4936	10.4148	20.1741	5.42587	1.2418	0.00407065
ENSMUSG00000005968	Tuft1	168.147	50.5308	71.0075	1.8239	1.24068	5.69211e-05
ENSMUSG00000049932	H2ax	221.035	105.449	93.7875	22.8926	1.24018	0.000148106
ENSMUSG00000025602	Zfp202	73.9449	3.76386	31.3989	9.0921	1.2391	0.00096553
ENSMUSG00000001946	Esam	451.752	101.281	191.624	21.7211	1.23817	7.84596e-08
ENSMUSG00000017999	Ddx27	776.377	134.081	329.519	6.3469	1.23701	9.25269e-15
ENSMUSG00000025959	Klf7	466.447	207.688	197.94	14.9144	1.23622	0.000198778
ENSMUSG00000025195	Dnmbp	1582.79	776.328	672.063	57.8596	1.23528	0.000137412
ENSMUSG00000078963	Hsbp1l1	56.918	13.3019	24.1652	14.6396	1.23407	0.00870346
ENSMUSG00000026271	Gpr35	44.2695	8.49828	18.6808	3.67739	1.23336	0.00670449
ENSMUSG00000034663	Bmp2k	441.021	99.3079	187.964	34.5736	1.23301	7.56916e-09
ENSMUSG00000100801	Gm15459	231.196	61.0611	98.1787	17.575	1.23272	8.26918e-07
ENSMUSG00000006362	Cbfa2t3	200.84	127.867	85.4767	14.6811	1.2316	0.0129093
ENSMUSG00000023988	Bysl	435.718	116.146	185.689	19.5026	1.23136	2.21225e-09
ENSMUSG00000037071	Scd1	236611	32733.9	100794	41164.4	1.2311	5.69211e-05
ENSMUSG00000028057	Rit1	414.304	120.629	176.383	36.1991	1.22991	4.26356e-07
ENSMUSG00000030315	Vgll4	888.428	176.356	379.853	48.7014	1.22676	3.50079e-12
ENSMUSG00000041506	Rrp9	325.093	62.3326	138.943	12.2988	1.22536	6.87234e-09
ENSMUSG00000025810	Nrp1	3102.6	678.861	1327.29	188.435	1.225	9.55493e-08
ENSMUSG00000038467	Chmp4b	2313.11	344.269	989.943	36.4941	1.2248	6.94668e-22
ENSMUSG00000026131	Dst	5187.78	1360.43	2221.31	313.695	1.22395	1.12318e-10
ENSMUSG00000028464	Tpm2	136.858	29.3263	58.6939	17.4485	1.22393	0.000190925
ENSMUSG00000026313	Hdac4	464.342	25.0103	198.822	8.97095	1.22384	1.38995e-09
ENSMUSG00000064337	mt-Rnr1	20538.4	3732.87	8800.19	1743.19	1.22271	1.783e-06
ENSMUSG00000032717	Mdfi	28.5773	7.95569	12.2509	5.33189	1.22207	0.0428195
ENSMUSG00000049550	Clip1	1621.48	216.316	695.18	32.9604	1.22179	2.97316e-18
ENSMUSG00000085006	BC021767	26.5704	5.40618	11.3429	1.72611	1.22004	0.0325331
ENSMUSG00000020846	Rflnb	53.4384	13.2074	22.8527	4.50861	1.21962	0.00118396
ENSMUSG00000067995	Gtf2f2	296.937	46.2696	127.523	22.5417	1.2171	1.73463e-10
ENSMUSG00000021692	Dimt1	133.078	29.7923	57.2717	15.9547	1.21639	0.000154468
ENSMUSG00000030942	Thumpd1	796.041	67.065	342.877	12.5413	1.21486	1.63934e-18
ENSMUSG00000046079	Lrrc8d	1492.88	335.445	643.193	44.8442	1.21443	1.05269e-08
ENSMUSG00000046876	Atxn1	508.012	220.442	219.121	24.5679	1.21409	0.000322133
ENSMUSG00000030790	Adm	51.5672	6.10726	22.4329	3.10425	1.21295	0.000223141
ENSMUSG00000101188	Eif4a-ps4	430.868	85.6511	185.891	25.7322	1.2128	1.5412e-10
ENSMUSG00000005683	Cs	3946.46	718.904	1702.72	111.435	1.21275	3.47841e-18
ENSMUSG00000100397	Gm28071	33.3909	12.7027	14.268	2.93362	1.21204	0.0264383
ENSMUSG00000037805	Rpl10a	2656.32	545.217	1147.25	46.9518	1.21187	3.27834e-16
ENSMUSG00000041645	Ddx24	1190.14	135.148	513.95	42.2285	1.21161	1.72404e-17
ENSMUSG00000022528	Hes1	337.723	45.2355	145.92	11.2744	1.21095	4.14931e-08
ENSMUSG00000035505	Cox18	246.382	32.3341	106.645	11.5997	1.21046	1.18924e-09
ENSMUSG00000027164	Traf6	893.072	157.431	385.188	36.1476	1.21027	4.24354e-15
ENSMUSG00000026670	Uap1	1415.8	208.786	613.127	46.2991	1.2079	2.87805e-20
ENSMUSG00000035041	Creb3l3	9975.7	441.3	4322.19	608.986	1.20686	1.35197e-17
ENSMUSG00000022369	Mtbp	79.1656	11.4218	34.213	1.79256	1.20682	0.000113771
ENSMUSG00000038510	Rpf2	268.268	33.4792	116.033	20.0756	1.20642	8.44636e-09
ENSMUSG00000038418	Egr1	1873.98	1118.33	812.495	416.975	1.20601	0.0365225
ENSMUSG00000041238	Rbbp8	304.645	29.279	132.347	17.0971	1.20601	3.2906e-11
ENSMUSG00000021007	Spata7	58.2707	16.1484	25.2281	3.01095	1.20565	0.000903678
ENSMUSG00000032593	Amigo3	111.622	7.54135	48.5257	4.52981	1.20391	1.23424e-05
ENSMUSG00000021270	Hsp90aa1	2864.27	207.112	1244.03	259.42	1.20385	5.57406e-10
ENSMUSG00000049657	Zbtb5	482.013	263.818	209.416	39.9365	1.20326	0.000582861
ENSMUSG00000028307	Aldob	161994	40107	70354.2	7724.11	1.20325	1.87968e-12
ENSMUSG00000026434	Nucks1	2255.24	222.279	980.256	122.869	1.20264	5.47242e-11
ENSMUSG00000019080	Mfsd3	289.564	21.3136	126.215	19.6215	1.20177	9.34719e-07
ENSMUSG00000020015	Cdk17	761.994	221.209	331.505	19.4329	1.20038	8.69585e-08
ENSMUSG00000063550	Nup98	900.3	99.2485	392.255	27.2305	1.1993	3.61367e-15
ENSMUSG00000034674	Tdg	265.065	11.5837	115.563	12.6725	1.19888	1.08328e-09
ENSMUSG00000032998	Foxj3	625.714	115.413	272.38	3.56592	1.19851	3.22837e-13
ENSMUSG00000034826	Nup54	478.52	97.8756	209.033	11.6108	1.19642	2.82726e-10
ENSMUSG00000020893	Per1	1756.5	314.147	766.799	151.132	1.19595	4.44044e-10
ENSMUSG00000032806	Slc10a3	146.857	26.5605	64.4022	11.3239	1.19582	2.05188e-06
ENSMUSG00000039196	Orm1	33750.4	13719.5	14748	1836.51	1.19441	1.9852e-06
ENSMUSG00000048706	Lurap1l	1746.64	623.009	763.768	109	1.19419	1.32097e-06
ENSMUSG00000038582	Pptc7	989.891	518.498	433.07	84.2952	1.19313	0.00024733
ENSMUSG00000021192	Golga5	1144.05	152.445	501.002	41.475	1.19194	8.32657e-15
ENSMUSG00000026037	Orc2	196.426	41.5237	85.5025	10.9629	1.19132	1.31341e-07
ENSMUSG00000056952	Tatdn2	1010.86	55.9623	442.87	67.6067	1.19112	4.13328e-16
ENSMUSG00000030057	Cnbp	7834.33	691.026	3433.93	187.584	1.18992	9.97608e-28
ENSMUSG00000031711	Zfp330	582.39	45.4194	254.927	33.5794	1.18985	2.27238e-14
ENSMUSG00000028266	Lmo4	236.8	26.8535	104.361	20.8066	1.18916	2.38477e-07
ENSMUSG00000005102	Eif2ak4	529.234	130.975	231.834	31.6575	1.18853	3.44953e-08
ENSMUSG00000081052	Gm6305	30.5717	9.50492	13.3468	4.2355	1.18816	0.0316224
ENSMUSG00000024501	Dpysl3	108.841	16.0039	47.8594	4.26235	1.18757	0.000160906
ENSMUSG00000027300	Ubox5	200.457	16.1144	88.4152	21.9309	1.18466	1.34184e-08
ENSMUSG00000079737	Bfar	76.7685	6.6342	33.7702	4.98677	1.18389	0.00044253
ENSMUSG00000040025	Ythdf2	689.539	59.5716	303.643	9.82255	1.18341	1.29069e-22
ENSMUSG00000024436	Mrps18b	446.572	92.1349	196.777	8.99545	1.182	4.22631e-10
ENSMUSG00000019842	Traf3ip2	78.2167	12.9883	34.3919	7.17136	1.18074	0.000111203
ENSMUSG00000029328	Hnrnpdl	2893.34	421.303	1276.43	11.4865	1.18067	2.994e-17
ENSMUSG00000025024	Smndc1	576.255	66.8304	254.109	28.5797	1.18	5.05593e-11
ENSMUSG00000038250	Usp38	719.823	36.6877	317.855	20.6734	1.17912	1.86601e-21
ENSMUSG00000017264	Exosc10	814.105	237.819	359.965	14.8035	1.17854	2.46314e-09
ENSMUSG00000001098	Kctd10	265.709	23.5672	117.518	7.29242	1.17716	5.05807e-10
ENSMUSG00000022797	Tfrc	694.108	200.713	307.523	38.9854	1.17357	2.86578e-05
ENSMUSG00000026094	Stk17b	336.991	75.4517	149.454	22.7092	1.17317	5.07349e-07
ENSMUSG00000009293	Ube2g2	910.756	83.0865	404.165	27.2009	1.1729	4.85779e-21
ENSMUSG00000024037	Wdr4	393.56	25.5398	174.486	12.9713	1.17211	1.63097e-14
ENSMUSG00000033732	Sf3b3	1252.54	127.897	556.355	56.4538	1.17183	5.48614e-17
ENSMUSG00000060477	Irak2	540.146	183.672	239.59	2.89096	1.17152	2.18281e-06
ENSMUSG00000030681	Mvp	1468.38	525.923	652.217	49.928	1.17101	7.73627e-07
ENSMUSG00000019866	Crybg1	1226.5	180.393	545.413	34.1289	1.1708	1.34421e-15
ENSMUSG00000038489	Polr2l	341.032	10.9109	152.477	32.8803	1.16445	3.72666e-08
ENSMUSG00000032525	Nktr	2207.12	837.869	985.361	38.8322	1.16314	4.47021e-06
ENSMUSG00000027998	Plrg1	812.1	110.553	362.897	1.84538	1.1625	1.42656e-13
ENSMUSG00000017132	Cyth1	2166.57	352.411	968.245	91.4063	1.16211	9.28096e-13
ENSMUSG00000042729	Wdr74	526.486	123.593	235.312	15.6301	1.1613	1.09093e-09
ENSMUSG00000050122	Vwa3b	27.7359	2.65038	12.4541	3.7056	1.16029	0.032434
ENSMUSG00000002052	Supt6	1923.72	125.398	862.183	62.051	1.15954	5.34481e-32
ENSMUSG00000016554	Eif3d	1206.41	345.454	540.432	79.8511	1.1582	4.19421e-09
ENSMUSG00000001785	Pwp1	572.017	127.874	256.639	33.7478	1.1574	5.93057e-09
ENSMUSG00000028051	Hcn3	464.112	211.191	208.063	1.48319	1.15737	0.00101066
ENSMUSG00000054027	Nt5dc3	663.216	154.483	297.256	27.137	1.15737	3.15423e-08
ENSMUSG00000049950	Rpp38	90.8689	33.64	41.0816	7.09073	1.15587	0.0028157
ENSMUSG00000042638	Gucy2c	127.715	30.1814	57.3205	17.317	1.1546	0.0196871
ENSMUSG00000030352	Tspan9	1471.33	431.319	661.601	39.663	1.15365	1.81626e-06
ENSMUSG00000022790	Igsf11	913.407	23.1778	411.301	31.1155	1.15214	8.05961e-23
ENSMUSG00000001707	Eef1e1	265.73	15.6341	119.776	25.1962	1.152	9.19727e-07
ENSMUSG00000056209	Npm3	348.974	38.3827	156.831	19.2362	1.15187	7.63151e-09
ENSMUSG00000038612	Mcl1	4417.44	344.545	1988.04	37.7551	1.15186	4.66988e-23
ENSMUSG00000059970	Hspa2	84.1995	49.2223	38.1565	9.17136	1.15172	0.00605916
ENSMUSG00000023079	Gtf2ird1	382.508	25.7373	171.893	62.2273	1.15131	1.2086e-06
ENSMUSG00000043962	Thrap3	2272.21	126.809	1022.24	115.268	1.15111	1.12737e-22
ENSMUSG00000026478	Lamc1	724.919	119.28	326.484	24.0475	1.15102	1.21019e-13
ENSMUSG00000029439	Sfswap	878.606	24.2398	395.663	22.1205	1.15087	1.2143e-27
ENSMUSG00000031167	Rbm3	898.274	229.308	404.933	60.1931	1.15031	2.80064e-07
ENSMUSG00000015755	Tab2	2179.45	201.145	982.542	33.1451	1.1488	2.21217e-18
ENSMUSG00000027185	Nat10	662.888	104.262	299.038	26.517	1.14732	2.37849e-09
ENSMUSG00000053684	Kics2	229.668	47.3055	103.745	19.9618	1.14711	1.47631e-05
ENSMUSG00000033860	Fgg	204905	43666.5	92566.1	14874.1	1.1464	1.09118e-08
ENSMUSG00000049580	Tsku	2005.11	1279.78	905.977	379.7	1.14639	0.0382609
ENSMUSG00000015757	Ppil4	635.008	42.7507	287.39	27.0664	1.14614	7.56926e-16
ENSMUSG00000045193	Cirbp	602.396	21.2293	271.764	57.6546	1.14568	3.79681e-12
ENSMUSG00000020601	Trib2	106.574	27.2022	48.092	6.36026	1.14516	0.000350891
ENSMUSG00000071172	Srsf3	2031.49	485.534	919.743	178.829	1.14449	6.52006e-10
ENSMUSG00000042606	Hirip3	110.007	26.4247	49.6565	4.7338	1.14241	2.23352e-05
ENSMUSG00000037339	Fam53a	744.866	74.7933	337.894	13.4679	1.14033	1.61414e-19
ENSMUSG00000044676	Zfp612	455.664	148.018	207.062	34.8105	1.13941	4.29933e-06
ENSMUSG00000074063	Osgin1	6489.62	4280.98	2946.16	685.864	1.13934	0.0309615
ENSMUSG00000095990	Zfp97	68.1266	19.0577	30.7151	11.371	1.13878	0.00268137
ENSMUSG00000021127	Zfp36l1	6261.48	503.209	2848.15	683.611	1.13675	4.89036e-08
ENSMUSG00000053964	Lgals4	432.623	104.86	197.089	87.5721	1.13606	0.00295897
ENSMUSG00000025646	Atrip	238.333	25.3484	108.32	3.39073	1.13533	4.69276e-10
ENSMUSG00000020694	Tlk2	823.011	8.75827	374.332	20.5799	1.1349	9.41874e-24
ENSMUSG00000097379	Gm26873	78.0204	6.84299	35.3501	2.98652	1.13472	5.23857e-05
ENSMUSG00000047547	Cltb	1942.13	381.481	885.048	63.1415	1.13464	1.21204e-13
ENSMUSG00000033106	Slc7a6os	628.342	39.7386	286.119	11.9902	1.13374	7.943e-14
ENSMUSG00000045216	Hs6st1	6024.13	450.186	2747.33	327.989	1.13292	2.24645e-25
ENSMUSG00000022858	Tra2b	953.697	7.12248	435.768	50.1119	1.13216	2.2784e-18
ENSMUSG00000009406	Elk1	307.69	40.09	140.491	18.3693	1.13075	7.64368e-10
ENSMUSG00000011114	Tbrg1	1325.88	237.653	606.349	54.5217	1.12969	3.21145e-13
ENSMUSG00000028480	Glipr2	46.5713	12.0859	21.2393	3.71433	1.12965	0.00622082
ENSMUSG00000046791	Riox1	137.223	16.7012	63.1108	6.50396	1.12935	6.666e-07
ENSMUSG00000038279	Nop2	527.903	154.815	241.642	26.9539	1.12856	8.64441e-08
ENSMUSG00000040740	Slc25a34	295.669	82.0037	135.278	15.0773	1.12587	0.00117464
ENSMUSG00000026502	Desi2	688.202	56.8427	315.865	34.3665	1.1243	3.67103e-17
ENSMUSG00000031785	Adgrg1	137.376	31.3159	63.2184	19.3411	1.12414	0.000504111
ENSMUSG00000023341	Mx2	351.666	57.6734	161.758	26.2176	1.12414	2.99246e-08
ENSMUSG00000033799	Tasor2	629.724	178.872	288.778	36.0893	1.12276	5.02003e-07
ENSMUSG00000021598	Med10	332.719	62.5191	153.097	14.4767	1.12211	8.13411e-10
ENSMUSG00000037313	Tacc3	67.0805	32.1754	31.0742	3.6759	1.12208	0.00565564
ENSMUSG00000022983	Scaf4	877.27	34.1016	403.542	25.4872	1.12182	8.92165e-25
ENSMUSG00000030428	Ttyh1	35.9111	14.4098	16.552	3.59938	1.1217	0.0230837
ENSMUSG00000035840	Lysmd3	1144.46	268.589	525.93	50.6961	1.12163	3.96127e-09
ENSMUSG00000047719	Ubiad1	351.234	43.9288	161.504	7.34252	1.12106	1.83365e-09
ENSMUSG00000034445	Cyb561a3	589.329	172.472	271.068	26.9207	1.12062	3.53098e-05
ENSMUSG00000089704	Galnt2	1894.07	39.3033	872.402	130.893	1.11911	2.06769e-18
ENSMUSG00000045671	Spred2	531.75	149.196	245.287	60.112	1.11749	3.41593e-06
ENSMUSG00000058638	Zfp110	1047.23	173.711	482.159	11.1347	1.11742	8.08703e-15
ENSMUSG00000003208	Yju2	144.061	27.3229	66.2846	8.98777	1.11703	7.8545e-06
ENSMUSG00000046727	Cystm1	235.759	27.712	109.122	23.7153	1.11664	5.26084e-05
ENSMUSG00000071359	Tbpl1	231.812	19.0663	107.414	9.5249	1.11617	5.01659e-11
ENSMUSG00000020034	Tcp11l2	1199.98	496.69	553.835	56.746	1.11519	2.48977e-05
ENSMUSG00000030762	Aqp8	2911.94	532.567	1344.28	406.371	1.11488	0.00112211
ENSMUSG00000028683	Eif2b3	306.889	126.092	142.139	20.6215	1.11358	5.27309e-05
ENSMUSG00000087396	4933407K13Rik	45.3592	13.6875	20.8718	6.07421	1.11312	0.0248919
ENSMUSG00000108763	Btnl12	59.1643	5.93357	27.0713	11.1271	1.11274	0.00465308
ENSMUSG00000069919	Hba-a1	765.819	249.589	354.377	169.957	1.11253	0.030584
ENSMUSG00000103922	Gm6123	430.235	135.707	199.578	7.74016	1.11167	1.52275e-07
ENSMUSG00000026580	Selp	63.3821	9.97445	29.335	6.75976	1.11011	0.00632134
ENSMUSG00000049470	Aff4	3760.3	971.976	1741.84	42.8866	1.11002	1.47811e-10
ENSMUSG00000024140	Epas1	8157.4	1578.91	3780.5	227.431	1.10945	7.03057e-14
ENSMUSG00000036745	Ttll7	75.5105	19.8049	34.7676	0.913276	1.10927	0.000157758
ENSMUSG00000097148	Gm3839	83.021	28.4997	38.591	5.82821	1.10812	0.0120125
ENSMUSG00000051934	Spats2	215.846	26.5251	100.307	16.5641	1.10802	6.18446e-05
ENSMUSG00000025722	Wdr73	436.208	65.3964	202.058	28.5152	1.10778	5.16509e-09
ENSMUSG00000019960	Dusp6	1348.16	255.849	627.034	242.428	1.10635	1.2974e-05
ENSMUSG00000018322	Tomm34	357.768	36.4568	165.908	2.04471	1.10592	1.15409e-11
ENSMUSG00000022865	Cxadr	2616.63	888.033	1217.71	90.4377	1.10348	6.96758e-07
ENSMUSG00000029430	Ran	1949.52	406.182	907.361	36.3904	1.10341	1.77919e-11
ENSMUSG00000035199	Arl6ip5	880.586	166.168	410.548	16.8413	1.10311	4.43604e-13
ENSMUSG00000050666	Vstm4	52.6624	7.01797	24.4025	6.94598	1.10291	0.0023562
ENSMUSG00000021585	Cast	1905.34	248.204	887.328	56.0813	1.10239	2.20581e-18
ENSMUSG00000049504	Proser1	443.775	59.3584	206.59	21.6749	1.10232	2.49716e-11
ENSMUSG00000035378	Shq1	166.618	17.4008	77.323	10.8488	1.10219	5.84931e-08
ENSMUSG00000089648	Gm15790	41.0251	7.26524	19.116	2.30727	1.1016	0.0101546
ENSMUSG00000038214	Bend3	258.782	77.2771	120.329	20.7794	1.10137	9.49754e-06
ENSMUSG00000028041	Adam15	98.6017	36.7249	46.2201	5.68224	1.10131	0.00174409
ENSMUSG00000026421	Csrp1	501.74	57.2308	234.749	21.0864	1.10072	1.10194e-14
ENSMUSG00000033863	Klf9	5802.38	2197.15	2706.51	473.816	1.10014	1.47041e-05
ENSMUSG00000006800	Sulf2	715.267	81.9103	333.619	53.3966	1.09988	1.26899e-05
ENSMUSG00000021759	Plpp1	440.12	73.2545	205.56	25.2316	1.09851	0.000248813
ENSMUSG00000027907	S100a11	132.971	34.9823	62.2992	6.40178	1.09835	0.000130833
ENSMUSG00000027722	Spata5	152.219	43.8757	71.5167	7.81986	1.09769	1.95518e-05
ENSMUSG00000044748	Defb1	67.5629	17.2504	31.3627	2.69077	1.09742	0.00323466
ENSMUSG00000036206	Sh3bp4	66.7165	24.5191	31.3075	3.32114	1.09686	0.00860492
ENSMUSG00000118038	Gm9895	45.0146	9.1514	20.918	6.29608	1.09612	0.0101907
ENSMUSG00000038301	Snx10	1646.9	447.54	770.981	195.242	1.09607	1.93894e-06
ENSMUSG00000030245	Golt1b	161.696	27.6361	75.6117	10.6398	1.09501	0.000112036
ENSMUSG00000039221	Rpl22l1	333.524	85.8844	156.513	17.9446	1.09489	3.43174e-07
ENSMUSG00000024395	Lims2	2044.59	345.919	957.136	32.0983	1.0947	2.28582e-13
ENSMUSG00000021366	Hivep1	969.541	238.576	454.571	18.9952	1.09262	7.29552e-08
ENSMUSG00000027324	Rpusd2	107.318	29.2448	50.3606	7.03454	1.0921	0.000115098
ENSMUSG00000045314	Sowahb	194.581	96.7039	91.0342	9.49642	1.09144	0.00183264
ENSMUSG00000022300	Dcaf13	781.718	82.8044	367.199	16.1952	1.09059	9.32341e-18
ENSMUSG00000095567	Noc2l	856.123	70.2388	402.302	9.85826	1.09033	1.95029e-20
ENSMUSG00000024360	Etf1	3745.92	295.335	1760.61	158.674	1.08944	1.08692e-22
ENSMUSG00000035173	Ccdc186	651.886	146.015	305.935	25.4097	1.0893	1.55198e-08
ENSMUSG00000008435	Rdh13	330.377	89.887	155.388	18.7653	1.08904	0.000321891
ENSMUSG00000057788	Ddx49	389.634	62.7171	183.619	22.0913	1.08796	3.08786e-10
ENSMUSG00000017754	Pltp	1154.51	79.5539	543.213	44.6348	1.08756	0.000102688
ENSMUSG00000054499	Dedd2	860.543	301.867	404.596	87.6123	1.08723	6.14932e-05
ENSMUSG00000020262	Adarb1	877.416	278.739	413.196	13.9259	1.08647	1.2867e-05
ENSMUSG00000086753	Gm15751	37.9348	10.0987	17.8225	6.04065	1.08629	0.047885
ENSMUSG00000046139	Patl1	786.793	67.8876	370.596	15.6601	1.08572	1.70746e-16
ENSMUSG00000022601	Zbtb11	403.473	97.488	190.137	25.0461	1.08569	1.87945e-08
ENSMUSG00000038546	Ranbp9	948.113	24.9166	446.621	14.6523	1.0852	8.29826e-28
ENSMUSG00000021591	Glrx	969.838	71.3643	457.702	77.7363	1.08482	1.73463e-10
ENSMUSG00000028318	Polr1e	180.944	36.5445	85.5444	19.595	1.08459	0.000104328
ENSMUSG00000018583	G3bp1	1803.33	206.489	850.968	24.5189	1.08413	1.29744e-19
ENSMUSG00000030652	Coq7	539.805	175.902	254.912	37.9092	1.08343	3.59623e-06
ENSMUSG00000096768	Gm47283	195.843	102.233	92.7057	36.7381	1.08343	0.0242247
ENSMUSG00000015711	Prune1	502.128	154.596	236.855	25.8485	1.08282	6.55238e-06
ENSMUSG00000020427	Igfbp3	458.626	21.2265	216.828	25.9001	1.08273	3.1964e-12
ENSMUSG00000022469	Rapgef3	104.515	20.9766	49.3659	10.0221	1.08236	0.00168212
ENSMUSG00000020648	Dus4l	172.532	8.07822	81.6807	14.233	1.08132	4.92791e-05
ENSMUSG00000039232	Stx11	49.075	20.0835	23.2382	4.45134	1.08131	0.0214244
ENSMUSG00000001943	Vsig2	29.2205	4.73182	13.8916	3.79531	1.08074	0.0175077
ENSMUSG00000024097	Srsf7	1093.98	162.45	517.849	29.896	1.08001	2.76704e-16
ENSMUSG00000038895	Zfp653	145.287	45.4288	68.9772	7.5139	1.07987	0.000208846
ENSMUSG00000038552	Fndc4	1103.43	46.6911	521.669	49.8503	1.07983	1.96658e-11
ENSMUSG00000026799	Med27	118.448	38.3472	55.9992	5.87206	1.07876	0.000272791
ENSMUSG00000059149	Mfsd4a	666.507	190.892	315.106	34.1588	1.07836	2.22554e-06
ENSMUSG00000046573	Lyrm4	232.572	74.7551	110.283	9.32696	1.07834	8.0604e-06
ENSMUSG00000021276	Cinp	390.501	59.1004	185.493	12.1525	1.07704	8.35151e-11
ENSMUSG00000037148	Arhgap10	59.7489	29.3643	28.5046	5.35542	1.07693	0.00979481
ENSMUSG00000020580	Rock2	1134.66	201.115	537.29	72.9584	1.07687	7.11073e-09
ENSMUSG00000026048	Ercc5	753.188	55.6557	357.11	45.304	1.07664	2.0511e-10
ENSMUSG00000045624	Esf1	542.324	35.8363	256.672	38.5411	1.07661	2.90342e-13
ENSMUSG00000083992	Gm11478	84.2265	13.8198	39.7022	16.4356	1.07617	0.00608793
ENSMUSG00000107352	Gm43660	88.9502	15.859	41.8778	11.0471	1.07552	0.00139325
ENSMUSG00000002658	Gtf2f1	654.137	122.517	311.074	26.6681	1.07523	7.88512e-11
ENSMUSG00000041444	Arhgap32	648.811	163.413	308.106	56.8679	1.07463	4.80339e-06
ENSMUSG00000025337	Sbds	1489.92	373.421	707.594	55.385	1.07424	1.02159e-07
ENSMUSG00000017428	Psmd11	2729.43	499.521	1296.93	78.5719	1.0737	1.73869e-12
ENSMUSG00000029201	Ugdh	4073.32	1401.43	1936.04	584.239	1.07299	0.000806519
ENSMUSG00000020695	Mrc2	24.2635	1.7089	11.625	1.77586	1.07181	0.0403037
ENSMUSG00000035637	Grhpr	4468.35	370.342	2127.15	186.543	1.07112	2.90342e-13
ENSMUSG00000038754	Elovl3	115.698	46.3958	54.5199	20.7105	1.07089	0.0038095
ENSMUSG00000027293	Ehd4	371.55	103.966	176.64	22.5009	1.07071	1.15811e-05
ENSMUSG00000031729	Ist1	1785.63	134.859	851.697	50.2992	1.06783	1.42312e-24
ENSMUSG00000047030	Spata2	281.872	36.5752	134.894	34.3402	1.06726	2.06297e-06
ENSMUSG00000062382	Ftl1-ps1	38.7379	17.6839	18.5411	4.79187	1.06694	0.0332412
ENSMUSG00000036693	Nop14	585.053	102.673	279.142	31.0351	1.06681	1.05835e-09
ENSMUSG00000027285	Haus2	458.018	52.8428	218.447	6.82327	1.06653	9.14274e-13
ENSMUSG00000033931	Rbm34	385.75	56.4482	184.407	20.949	1.06592	1.81187e-10
ENSMUSG00000048222	Mfap1b	113.833	33.9669	54.5024	7.52117	1.06529	0.000393757
ENSMUSG00000063480	Snu13	310.098	44.7049	148.306	25.1128	1.06513	1.65762e-08
ENSMUSG00000107369	Gstm2-ps1	1238.73	204.157	592.334	108.161	1.06462	2.32455e-07
ENSMUSG00000020196	Cabin1	900.9	15.2594	430.953	26.517	1.0642	5.06065e-09
ENSMUSG00000031843	Mphosph6	99.9486	3.03219	47.7015	12.373	1.0641	0.00027719
ENSMUSG00000027879	Sec22b	1393.6	270.612	667.37	74.7726	1.0622	1.22452e-09
ENSMUSG00000021066	Atl1	72.2357	27.0889	34.5134	8.1458	1.06169	0.0130657
ENSMUSG00000034203	Chchd4	411.088	79.9273	197.236	5.50738	1.06118	1.38354e-08
ENSMUSG00000025491	Ifitm1	232.426	7.86369	111.699	12.3186	1.06081	1.34672e-10
ENSMUSG00000053461	Hhipl2	49.6185	6.21271	23.57	8.45256	1.06079	0.0389671
ENSMUSG00000020941	Map3k14	163.174	35.4937	78.6576	20.2904	1.05985	0.00010819
ENSMUSG00000041671	Pyroxd1	199.569	27.6805	95.725	14.6661	1.05961	7.64011e-06
ENSMUSG00000020184	Mdm2	982.258	85.0513	471.645	20.1725	1.05929	9.75956e-14
[truncated: 2,351 more rows]
