# Supplementary material for: Modulation of glucocorticoid receptor function under iron overload
Source: Front Immunol. 2025 Jun 18;16:1605420. doi: 10.3389/fimmu.2025.1605420 (PMC12213461; doi:10.3389/fimmu.2025.1605420)
Supplement: Supplementary file 6 [file Table2.xlsx]

## Sheet: Fe_UP VS DEX_UP
Lyve1
Angptl4
Sra1
Adamts9
Rhob
C1qtnf12
Sdad1
Ctps
Gadd45b
Gpat3
Ndrg1
Orm3
Cdkn1a
Ebf3
Dnttip2
Ddx21
Slc16a6
Tbl1xr1
Wdr75
Trmt61a
Ythdc1
Ticam1
Insig2
Il1r1
Tcerg1
Nfkbia
Chic2
Serpina5
Myc
Wdr3
Bcl2l1
Grwd1
Gprc5b
Pfkfb3
Slc25a33
Cd33
Gar1
Fbxl22
Rabgef1
Gja4
Nos3
Gdf15
Champ1
Utp4
Trp53inp1
Gata6
Snhg5
Cytip
Tgfb3
Rasd1
Klf2
Thbd
Slc35a4
Myom1
Mt1
Cldn14
Slc10a6
Rnps1
Phf11c
Pnpla3
Mthfd1l
Got1
Lepr
Rdh12
Pgm2
Dusp1
Cntrl
Shb
Lcn2
Nmd3
Zfp623
Vdr
B4galnt4
Retreg1
Pdlim1
Gadd45g
Sphk1
Atp2a2
Crcp
Rbm15
Far2
Ctif
Plk1
Insc
Nol10
Hip1r
Apbb3
Mt2
Sema4c
Synj2
Mfsd2a
Bclaf1
Abca1
Atp10d
Eif4ebp1
Fabp4
Alpl
Epop
Nedd4l
U2af1
Cebpb
Map3k6
Tmem100
Klrg2
Ell2
Kirrel3
Sdsl
Eif1a
Ppard
Slc25a51
Nifk
Ddit4
Rcan1
Fam83d
Igfbp1
Adcy1
Adrb2
H3f3b
Rgs16
Serpina3c
Col4a1
Fam107a
Wdr43
Adh6b
Mapk6
Tmprss2
Itprip
Maff
Mybbp1a
Tnfrsf12a
Daam2
Adamts15
Cyp2b10
Nip7
Grhl1
Cebpd
Yrdc
Sf1
Doc2b
Midn
Treh
Pik3ap1
Tekt4
Ankrd33b
Rusc2
Eva1c
Bach2
Kif21a
Ppan
Slc38a2
Shroom1
Prkag3
Rlf
Lrrc58
Or5b94
Mideas
Klf3
Pnpla2
Map2k3
Snhg15
Cabyr
Bag2
Ptp4a1
Tiparp
Zbtb21
Tmem87b
Ppp2r2d
Btg3
Lpar1
Mphosph10
Lysmd2
Heatr1
Gde1
Tat
Tacc2
Spring1
Plin4
Sds
Slc2a3
Pprc1
Gmeb1
Eppk1
Pik3ip1
Timm10
Mak16
Mtfr2
Picalm
Zfp36
Nolc1
Dusp8
Rrs1
Spsb1
Slc39a14
Nol8
Gpatch4
Mrap
Ccdc86
Itga2
Nop58
Thrsp
Hif3a
Serpina3h
Ube2s
Cep85l
Gnl3
Gpcpd1
Nob1
Gpx3
Cd9
Stc1
Fam209
Plin5
Lrrc8a
Dbn1
Nle1
Jun
Cd300lf
Atosb
Jmjd1c
Rgcc
Rrp12
Slc25a30
Slc49a4
Gcnt2
Dusp14
Foxo1
Tmed5
Dusp4
Arl4a
Tspyl2
Rsl24d1
Ifrd1
Tsc22d2
Ripk4
Fbxo31
Alkbh1
Cd93
