# Supplementary material for: Modulation of glucocorticoid receptor function under iron overload
Source: Front Immunol. 2025 Jun 18;16:1605420. doi: 10.3389/fimmu.2025.1605420 (PMC12213461; doi:10.3389/fimmu.2025.1605420)
Supplement: Supplementary file 7 [file Table3.xlsx]

## Sheet: FPKM
Gene_id	FeSO4_DEX-1	FeSO4_DEX-2	FeSO4_DEX-3	FeSO4_PBS-1	FeSO4_PBS-2	FeSO4_PBS-3	NaCl_DEX-1	NaCl_DEX-2	NaCl_DEX-3	NaCl_PBS-1	NaCl_PBS-2	NaCl_PBS-3
ENSMUSG00000102693	0.0	0.0	0.0	0.0	0.0	0.0	0.0	0.0	0.0	0.0	0.0	0.0
ENSMUSG00000064842	0.0	0.0	0.0	0.0	0.0	0.0	0.0	0.0	0.0	0.0	0.0	0.0
ENSMUSG00000051951	0.007552712319494017	0.009801315653437228	0.008858678568253698	0.0	0.0	0.0	0.0	0.0	0.0	0.0068868716342599745	0.0	0.0
ENSMUSG00000102851	0.0	0.0	0.0	0.0	0.0	0.0	0.0	0.0	0.0	0.0	0.0	0.0
ENSMUSG00000103377	0.0	0.0	0.0	0.0	0.0	0.0	0.0	0.0	0.0	0.0	0.0	0.0
ENSMUSG00000104017	0.0	0.0	0.0	0.0	0.0	0.0	0.0	0.0	0.0	0.0	0.0	0.0
ENSMUSG00000103025	0.0	0.0	0.0	0.0	0.0	0.0	0.0	0.0	0.0	0.0	0.0	0.0
ENSMUSG00000089699	0.0	0.0	0.0	0.0	0.0	0.0	0.0	0.0	0.0	0.0	0.0	0.0
ENSMUSG00000103201	0.0	0.0	0.0	0.0	0.0	0.0	0.0	0.0	0.0	0.0	0.0	0.0
ENSMUSG00000103147	0.0	0.0	0.0	0.0	0.0	0.0	0.0	0.0	0.0	0.0	0.0	0.0
ENSMUSG00000103161	0.0	0.0	0.0	0.0	0.0	0.0	0.0	0.0	0.0	0.0	0.0	0.0
ENSMUSG00000102331	0.0	0.0	0.0	0.0	0.0	0.0	0.0	0.0	0.0	0.0	0.0	0.0
ENSMUSG00000102348	0.0	0.0	0.0	0.0	0.0	0.0	0.0	0.0	0.0	0.0	0.0	0.0
ENSMUSG00000102592	0.0	0.0	0.0	0.0	0.0	0.0	0.0	0.0	0.0	0.0	0.0	0.0
ENSMUSG00000088333	0.0	0.0	0.0	0.0	0.0	0.0	0.0	0.0	0.0	0.0	0.0	0.0
ENSMUSG00000102343	0.0	0.0	0.0	0.0	0.0	0.0	0.0	0.0	0.0	0.0	0.0	0.0
ENSMUSG00000025900	0.0	0.0	0.0	0.0	0.0	0.0	0.0	0.0	0.0	0.0	0.0	0.0
ENSMUSG00000102948	0.0	0.0	0.0	0.0	0.0	0.0	0.0	0.0	0.0	0.0	0.0	0.0
ENSMUSG00000104123	0.0	0.0	0.0	0.0	0.0	0.0	0.0	0.0	0.0	0.0	0.0	0.0
ENSMUSG00000025902	0.8584103876518633	0.35046481403547797	0.7127077940656111	0.3438416128465265	0.4480035512554172	0.525953046800545	0.5272120794092318	0.8315179851962696	0.5973103954168063	0.5716594138823803	0.46371470853331226	0.570088863736008
ENSMUSG00000104238	0.0	0.0	0.0	0.0	0.0	0.0	0.0	0.0	0.0	0.0	0.0	0.0
ENSMUSG00000102269	0.03077648202941928	0.0	0.0	0.0	0.031767494284198526	0.0	0.1308443278025631	0.06717204483249917	0.017326921412291415	0.1824111483147254	0.10826854167972043	0.016537272774373
ENSMUSG00000118917	0.0	0.0	0.0	0.0	0.0	0.0	0.0	0.0	0.0	0.0	0.0	0.0
ENSMUSG00000103003	0.0	0.0	0.0	0.0	0.0	0.0	0.0	0.0	0.0	0.0	0.0	0.0
ENSMUSG00000104328	0.0	0.0	0.0	0.0	0.0	0.0	0.0	0.0	0.0	0.0	0.0	0.0
ENSMUSG00000102735	0.0	0.0	0.0	0.0	0.0	0.0	0.0	0.0	0.0	0.0	0.0	0.0
ENSMUSG00000098104	0.03131035977890921	0.08126424162183192	0.14689738012228037	0.031005521097952085	0.06463712612519577	0.08328680734468892	0.0	0.034168637090817175	0.03525498091439703	0.02855006512869407	0.0	0.0
ENSMUSG00000102175	0.0	0.0	0.0	0.0	0.0	0.0	0.0	0.0	0.0	0.0	0.0	0.0
ENSMUSG00002075947	0.0	0.0	0.0	0.0	0.0	0.0	0.0	0.0	0.0	0.0	0.0	0.0
ENSMUSG00000103265	0.0	0.0	0.0	0.0	0.0	0.0	0.0	0.0	0.0	0.0	0.0	0.0
ENSMUSG00000103922	0.1291662176099061	0.27936958649226595	0.05050026865756598	0.17054486815337538	0.04444180327597652	0.11452909896790711	0.0	0.2819152283826077	0.09695944236513308	0.03925967795994414	0.05048818337450013	0.23135165045907224
ENSMUSG00000033845	4745251592508770	5144580895461990	4.73249e+16	5628121312909280	4713323700377030	4645101612882650	6455726855666930	52672119601645	6320100237093120	7002183523822230	6887184290516070	5991274465471640
ENSMUSG00000102275	0.2401368463043298	0.4674460507203636	0.1408298796389688	0.23779886615994553	0.6609848723759151	0.5323113338986639	0.3403090299630141	0.08735286351913261	0.09013012512028457	0.10948329323264423	0.563184709850511	0.4301128945056491
ENSMUSG00000025903	1.41976e+16	1.2414e+16	1.5353e+16	1.00214e+16	1.43157e+16	1.33227e+16	1.55478e+16	1.38909e+16	1.59137e+16	1.69637e+16	1.71849e+16	1.64069e+16
ENSMUSG00000104217	0.0	0.0	0.0	0.0	0.0	0.0	0.0	0.0	0.0	0.0	0.0	0.0
ENSMUSG00000033813	7521024473110140	5.12757e+16	6101694542086130	6012625181825600	6440467242335340	7446536243683490	7.5421e+16	7641565960983450	7403545992023370	7497869772428960	7889159363625190	6475929145813420
ENSMUSG00000062588	0.07632873776948015	0.0	0.0	0.0	0.07878654676951724	0.0	0.0	0.0	0.0	0.0	0.0	0.08202816396044717
ENSMUSG00000103280	0.0	0.0	0.0	0.04102440685327594	0.0	0.0	0.0	0.0	0.0	0.0	0.0	0.0
ENSMUSG00000002459	0.0	0.0	0.0	0.0	0.0	0.0	0.0	0.0	0.0	0.0	0.0	0.0
ENSMUSG00000091305	0.0	0.0	0.0	0.0	0.0	0.0	0.0	0.0	0.0	0.0	0.0	0.0
ENSMUSG00000102653	0.0	0.0	0.0	0.0	0.0	0.0	0.0	0.0	0.0	0.0	0.0	0.0
ENSMUSG00000085623	0.0	0.0	0.0	0.0	0.0	0.0	0.0	0.0	0.0	0.0	0.0	0.0
ENSMUSG00000091665	0.0	0.0	0.0	0.0	0.0	0.0	0.0	0.0	0.0	0.0	0.0	0.0
ENSMUSG00000033793	8051992636144990	7060133251183820	7372640237683410	7627529983461620	8691491583490630	7719497473483240	553572082321619	4653785200156120	5328183007187760	6.15361e+16	4862230671865900	5014306081852230
ENSMUSG00000104352	0.0	0.0	0.0	0.0	0.0	0.0	0.0	0.0	0.0	0.0	0.0	0.0
ENSMUSG00000104046	0.0	0.0	0.0	0.0	0.0	0.0	0.0	0.0	0.0	0.0	0.0	0.0
ENSMUSG00000102907	0.0	0.0	0.0	0.0	0.0	0.0	0.0	0.0	0.0	0.0	0.0	0.0
ENSMUSG00000025905	0.0	0.0	0.0	0.0	0.0	0.0	0.0	0.0	0.0	0.0	0.0	0.0
ENSMUSG00000103936	0.0	0.0	0.0	0.0	0.0	0.0	0.0	0.0	0.0	0.0	0.0	0.0
ENSMUSG00002076544	0.0	0.0	0.0	0.0	0.0	0.0	0.0	0.0	0.0	0.0	0.0	0.0
ENSMUSG00000103519	0.0	0.0	0.0	0.0	0.0	0.0	0.0	0.0	0.0	0.0	0.0	0.0
ENSMUSG00000033774	0.0	0.0	0.0	0.0	0.0	0.0	0.0	0.0	0.0	0.0	0.0	0.0
ENSMUSG00000103090	0.0	0.0	0.0	0.0	0.0	0.0	0.0	0.0	0.0	0.0	0.0	0.0
ENSMUSG00000025907	3499747968234930	4.39126e+16	3491187735547380	3.85661e+16	3.90674e+16	3854637041761080	3520409711398970	3.41235e+16	3559649104265560	3.76546e+16	3527092805054250	3.2459e+16
ENSMUSG00000090031	0.27982047768513	0.15405472481367913	0.13923858156395222	0.06717482094913717	0.3238405757138355	0.19172230246350186	0.20599820215678824	0.21283007001483584	0.25778743413640715	0.3092748396402379	0.3380699176362531	0.3918401369437057
ENSMUSG00000087247	0.0	0.0	0.0	0.0	0.0	0.0	0.0	0.0	0.0	0.0	0.0	0.0
ENSMUSG00000103355	0.0	0.0	0.08448323504685139	0.0	0.0	0.0	0.0	0.0	0.0	0.0	0.0	0.0
ENSMUSG00000102706	0.0	0.0	0.0	0.0	0.0	0.0	0.0	0.0	0.0	0.0	0.0	0.0
ENSMUSG00000103845	0.0	0.0	0.0	0.0	0.0	0.0	0.0	0.0	0.0	0.0	0.0	0.0
ENSMUSG00000033740	0.0	0.0	0.0	0.0	0.0	0.0	0.0	0.0	0.0	0.0	0.0	0.0
ENSMUSG00000103329	0.0	0.0	0.0	0.0	0.0	0.0	0.0	0.0	0.0	0.0	0.0	0.0
ENSMUSG00000104385	0.0	0.0	0.0	0.0	0.0	0.0	0.0	0.0	0.0	0.0	0.0	0.0
ENSMUSG00000102135	0.0	0.0	0.08623767922514063	0.1456169840702542	0.07589183338980654	0.0977888233200421	0.0	0.08023625642731828	0.08278725550185884	0.13408497041271658	0.0	0.07901434962963202
ENSMUSG00000103282	0.0	0.0	0.0	0.0	0.0	0.0	0.0	0.0	0.0	0.0	0.0	0.0
ENSMUSG00000102534	0.0	0.0	0.0	0.0	0.0	0.0	0.0	0.0	0.0	0.0	0.0	0.0
ENSMUSG00000102213	0.0	0.0	0.0	0.0	0.0	0.0	0.0	0.0	0.0	0.0	0.0	0.0
ENSMUSG00000103629	0.0	0.0	0.0	0.0	0.0	0.0	0.0	0.0	0.0	0.0	0.0	0.0
ENSMUSG00000051285	973232702541631	8159582024522120	9597836376857780	7651150524139810	1.07026e+16	9641443035988420	1615733617398140	1.41308e+16	1.61768e+16	2.08645e+16	1.71308e+16	1.93942e+16
ENSMUSG00000098201	0.0	0.0	0.0	0.0	0.0	0.0	0.0	0.0	0.0	0.0	0.0	0.0
ENSMUSG00000103509	0.01142657122020768	0.0	0.0	0.01131532175123872	0.03538353105910047	0.06079027149786133	0.041639457844105505	0.0	0.05146456995448225	0.0	0.013399172797254378	0.049119148826365096
ENSMUSG00000048538	0.10629614058890656	0.09196184386766199	0.12467618289824028	0.2105224758151943	0.18286484873756312	0.14137598937262436	0.043039193275867846	0.0773331740161682	0.039895936831534744	0.09692516336993137	0.12464634648346569	0.15231095571408665
ENSMUSG00000103709	0.0	0.0	0.0	0.0	0.0	0.0	0.0	0.0	0.0	0.0	0.0	0.0
ENSMUSG00000077244	0.0	0.0	0.0	0.0	0.0	0.0	0.0	0.0	0.0	0.0	0.0	0.0
ENSMUSG00000102768	0.0	0.0	0.0	0.0	0.0	0.0	0.0	0.0	0.0	0.0	0.0	0.0
ENSMUSG00000097797	0.01060756600022967	0.027531328689581223	0.0	0.021008580785429623	0.010949132911274232	0.014108274579015062	0.0	0.05787957654240754	0.04777582110547465	0.019344824032809533	0.01243878037044034	0.022799254606199422
ENSMUSG00000103498	0.0	0.0	0.0	0.0	0.0	0.0	0.0	0.0	0.0	0.0	0.0	0.0
ENSMUSG00000103067	0.0	0.0	0.0	0.0	0.0	0.0	0.0	0.0	0.0	0.0	0.0	0.0
ENSMUSG00000102320	0.0	0.0	0.0	0.0	0.0	0.0	0.0	0.0	0.0	0.0	0.0	0.0
ENSMUSG00000104226	0.0	0.0	0.0	0.0	0.0	0.0	0.0	0.0	0.0	0.0	0.0	0.0
ENSMUSG00000103903	0.0	0.0	0.0	0.0	0.0	0.0	0.0	0.0	0.0	0.0	0.0	0.0
ENSMUSG00000103557	0.0	0.0	0.0	0.0	0.0	0.0	0.0	0.0	0.0	0.0	0.0	0.0
ENSMUSG00000025909	0.0253169575770058	0.03833008096299278	0.024745502014548053	0.016713647236519826	0.034842895271007625	0.044896078766663995	0.025627022398859705	0.0322327902149348	0.05226192165253024	0.015390024106776782	0.039583328219538416	0.04081104197042049
ENSMUSG00000102647	0.018177815511452027	0.0	0.0	0.0	0.0	0.0	0.0	0.0	0.0	0.0	0.0	0.0
ENSMUSG00000086235	0.0	0.0	0.0	0.0	0.0	0.0	0.0	0.0	0.0	0.0	0.0	0.0
ENSMUSG00000102253	0.0	0.0	0.0	0.0	0.0	0.0	0.0	0.0	0.0	0.0	0.0	0.0
ENSMUSG00002074990	0.0	0.0	0.0	0.0	0.0	0.0	0.0	0.0	0.0	0.0	0.0	0.0
ENSMUSG00000103884	0.0	0.0	0.0	0.0	0.0	0.0	0.0	0.0	0.0	0.0	0.0	0.0
ENSMUSG00000084353	0.0	0.0	0.0	0.0	0.0	0.0	0.0	0.0	0.0	0.0	0.0	0.0
ENSMUSG00000103933	0.6973671041666142	0.0	0.5453008807569498	0.6905775153634782	0.23994084697989343	0.0	0.28236319224925416	0.2536762450681881	0.0	1907663442690010	1.36293e+16	0.4996260895772692
ENSMUSG00002075967	0.0	0.0	0.0	0.0	0.0	0.0	0.0	0.0	0.0	0.0	0.0	0.0
ENSMUSG00000086195	0.0	0.0	0.0	0.0	0.0	0.0	0.0	0.0	0.0	0.0	0.0	0.0
ENSMUSG00000104504	0.0	0.0	0.0	0.0	0.0	0.0	0.0	0.0	0.0	0.0	0.0	0.0
ENSMUSG00000066693	0.0	0.09541408561029786	0.0	0.0	0.0	0.0	0.0	0.0	0.0	0.0	0.0	0.0
ENSMUSG00000102316	0.0	0.0	0.0	0.0	0.0	0.0	0.0	0.0	0.0	0.0	0.0	0.0
ENSMUSG00000103819	0.0	0.0	0.0	0.0	0.0	0.0	0.0	0.0	0.0	0.0	0.0	0.0
ENSMUSG00000102871	0.0	0.0	0.0	0.0	0.0	0.0	0.0	0.0	0.0	0.0	0.0	0.0
ENSMUSG00000101571	0.0	0.0	0.0	0.0	0.0	0.0	0.0	0.0	0.0	0.0	0.0	0.0
ENSMUSG00000104428	0.0	0.0	0.0	0.0	0.0	0.0	0.0	0.0	0.0	0.0	0.0	0.0
ENSMUSG00000102272	0.0393386571581167	0.0	0.0	0.0	0.0	0.0	0.0	0.0429298260884626	0.0	0.03587059464887203	0.0	0.0
ENSMUSG00000065625	0.0	0.0	0.0	0.0	0.0	0.0	0.0	0.0	0.0	0.0	0.0	0.0
ENSMUSG00000103411	0.0	0.1274449877497435	0.0	0.0	0.0	0.0	0.0	0.035723966232931184	0.0	0.0	0.038386819365107135	0.0
ENSMUSG00000061024	1.926e+16	2.14069e+16	1.78456e+16	2.34567e+16	2.69786e+16	2.44206e+16	1130169706789830	1358703841504860	1.17163e+16	6229713430034570	80378026114936	7631983684734020
ENSMUSG00000025911	2.50587e+16	2907453978025540	3117692868956340	2.98308e+16	3.10438e+16	2515030229566980	3.035e+16	2.27487e+16	2.30058e+16	3.15209e+16	2777123897174000	3.03451e+16
ENSMUSG00000079671	0.11248772841139684	0.24329620200426255	0.06596919005491411	0.23206780047856193	0.21286809153654085	0.17454607893622176	0.022773080271019278	0.030689142478717676	0.010554953552782817	0.042737877534806804	0.04396893525648932	0.07051749085072251
ENSMUSG00000081441	0.0	0.21680296766623036	0.048988010158745945	0.0	0.04311096887660517	0.1666491925544819	0.0	0.0	0.14108390728901168	0.3046722013733596	0.1959051471046847	0.22442369722390945
ENSMUSG00000067879	0.11308655743242392	0.23847660586505035	0.06632037738935877	0.1959747003058519	0.17509196941776006	0.20681014661603497	0.0	0.0	0.0	0.0	0.03315225308804707	0.09114800282828558
ENSMUSG00000099827	0.0	0.0	0.0	0.0	0.0	0.0	0.0	0.0	0.0	0.0	0.0	0.0
ENSMUSG00000025912	0.5197334249120305	0.3980473589991989	0.19986963048847847	0.6327950205570562	0.5980310188332627	0.5552710785855185	0.06209690344170935	0.08368216747714019	0.1534981768061122	0.1631507794377612	0.14986634957610323	0.10987704450533056
ENSMUSG00000045210	4980784845945360	3951722776373980	5122159006597360	4.39932e+16	4244509035640420	5538243778576410	7569847566546830	7084147883866470	7660228579499410	5570557276284670	4766619999132240	5530275036032730
ENSMUSG00000097893	0.20779335835212884	0.28891914346362363	0.19149714903073797	0.10288513772909606	0.2910859291642564	0.09870332698862683	0.1802899453897205	0.14577590090664666	0.3008212818429363	0.27067781837588056	0.27847464960898105	0.14355589997205637
ENSMUSG00000025915	1.44405e+16	1.394e+16	1.33538e+16	1.4077e+16	1.35776e+16	1.55275e+16	1.59391e+16	1.51621e+16	1.93379e+16	1.48977e+16	1.36523e+16	1361778719170630
ENSMUSG00000046334	0.0	0.0	0.0	0.0	0.0	0.0	0.0	0.0	0.0	0.0	0.0	0.0
ENSMUSG00002075801	0.0	0.0	0.0	0.0	0.0	0.0	0.0	0.0	0.0	0.0	0.0	0.0
ENSMUSG00000046101	0.42789766533549856	0.7774086806267034	0.7026417535514249	0.7164916817614992	0.6103160691942928	0.507027445320989	0.0	0.025470535762424577	0.03504044756197676	0.04256449872127818	0.03649213524499029	0.01672176567550698
ENSMUSG00000098234	9679163314898920	1.23003e+16	9091678820787990	1873236705287000	124781802777554	1.11107e+16	6439654792867800	5478610004744900	6105018291851730	9924510859788700	6781805406576830	6905826578450210
ENSMUSG00000093178	4232296908045650	2746170923772250	0.0	3.6672e+16	1.09214e+16	1.40726e+16	0.6426196789120957	0.5773321439482902	0.595687608553605	0.48239765217448605	1.8611e+16	0.0
ENSMUSG00000099032	1.30625e+16	0.9971488746585385	0.7853737226070164	0.271751228320949	1121707722990660	1.64975e+16	1.16003e+16	2156217833109990	3.28772e+16	2.63242e+16	1.41591e+16	3.4446e+16
ENSMUSG00000104025	0.033497983169575356	0.0	0.0	0.0	0.0	0.0	0.08137978466572392	0.03655596544650746	0.18859105510976573	0.15272414752249008	0.0	0.0
ENSMUSG00000025916	0.12088306992776504	0.3529632031046738	0.03544634746877087	0.059853074214037516	0.09358165666845483	0.20097112080875365	0.0	0.03297957749409143	0.10208435051378258	0.35823489468768466	0.0354378647585953	0.22734135264415464
ENSMUSG00000087199	0.0	0.0	0.0	0.0	0.0	0.0	0.0	0.0	0.0	0.0	0.0	0.0
ENSMUSG00000119658	0.0	0.0	0.0	0.0	0.0	0.0	0.0	0.0	0.0	0.0	0.0	0.0
ENSMUSG00000025917	1.3737e+16	1.20696e+16	1.31593e+16	1.3688e+16	1.21735e+16	1276006523305940	1.2871e+16	1.3644e+16	1.36099e+16	1542340321376140	1580748020025400	1.47364e+16
ENSMUSG00000056763	0.9570770545988568	0.8643093071486241	1.07028e+16	0.506336957940407	0.7037061928174622	0.774221406849706	0.9173063678471755	0.721097813702633	0.7499290590678267	1.06159e+16	1002383010135760	1.09899e+16
ENSMUSG00000102356	0.0	0.0	0.0	0.0	0.0	0.0	0.0	0.0	0.0	0.0	0.0	0.0
ENSMUSG00000067851	6884821124347860	5588729583846720	6630045432140290	4824402101498450	6896635155894770	6950195031531630	9439832122008150	8667174581233250	912589416281305	1.14062e+16	9275073627246640	9728273534591010
ENSMUSG00002076532	0.0	0.0	0.0	0.0	0.0	0.0	0.0	0.0	0.0	0.0	0.0	0.0
ENSMUSG00000102556	0.0	0.0	0.0	0.0	0.0	0.0	0.0	0.0	0.0	0.0	0.0	0.0
ENSMUSG00000042501	0.0	0.0	0.0	0.0	0.0	0.0	0.0	0.0	0.0	0.0	0.0	0.0
ENSMUSG00000103810	0.0	0.0	0.0	0.0	0.0	0.0	0.0	0.0	0.0	0.0	0.0	0.0
ENSMUSG00000083422	0.0	0.0	0.0	0.0	0.0	0.0	0.0	0.0	0.0	0.0	0.0	0.0
ENSMUSG00000119312	0.0	0.0	0.0	0.0	0.0	0.0	0.0	0.0	0.0	0.0	0.0	0.0
ENSMUSG00000081417	0.0	0.0	0.0	0.0	0.0	0.0	0.0	0.0	0.0	0.0	0.0	0.0
ENSMUSG00000103448	0.0	0.0	0.0	0.0	0.0	0.0	0.0	0.0	0.0	0.0	0.0	0.0
ENSMUSG00000100212	0.0	0.0	0.0	0.0	0.0	0.0	0.0	0.0	0.0	0.0	0.0	0.0
ENSMUSG00000100648	0.0	0.0	0.0	0.0	0.0	0.0	0.0	0.06617641175691864	0.0	0.0	0.0	0.0
ENSMUSG00002076499	0.0	0.0	0.0	0.0	0.0	0.0	0.0	0.0	0.0	0.0	0.0	0.0
ENSMUSG00000048960	0.676163516497029	0.5394293839970479	0.5688083424115935	0.22227872822765699	0.5720788452287181	0.6118263209179057	0.6934210298911783	0.5987791866851254	0.689583096493477	0.5609626259316047	0.6889057752902773	0.6998495378418427
ENSMUSG00000077318	0.0	0.0	0.0	0.0	0.0	0.0	0.0	0.0	0.0	0.0	0.0	0.0
ENSMUSG00000101827	0.07557673050081533	0.0	0.0	0.0	0.0	0.0	0.0	0.0	0.0	0.0	0.0	0.08122000470960533
ENSMUSG00000103494	0.0	0.0	0.0	0.0	0.0	0.0	0.0	0.0	0.0	0.0	0.0	0.0
ENSMUSG00000057715	0.0	0.0	0.0	0.0	0.005173504051183589	0.0	0.0	0.0	0.0	0.0	0.0	0.0
ENSMUSG00000103825	0.0	0.0	0.0	0.0	0.0	0.0	0.0	0.0	0.0	0.0	0.0	0.0
ENSMUSG00000099845	0.0	0.0	0.0	0.0	0.0	0.0	0.0	0.0	0.0	0.0	0.0	0.0
ENSMUSG00000103561	0.0	0.0	0.0	0.0	0.0	0.0	0.0	0.0	0.0	0.0	0.0	0.0
ENSMUSG00000101610	0.0	0.0	0.0	0.0	0.0	0.0	0.0	0.0575348184690736	0.0	0.0	0.0	0.0
ENSMUSG00000118923	0.0	0.0	0.0	0.0	0.0	0.0	0.0	0.0	0.0	0.0	0.0	0.0
ENSMUSG00000098555	0.0	0.0	0.0	0.0	0.0	0.0	0.0	0.0	0.0	0.0	0.0	0.0
ENSMUSG00000097628	0.17110122258363025	0.0	0.0	0.11295691701112656	0.23548097993565748	0.15171202824868985	0.06927870144405492	0.3734416098401581	0.0	0.05200569484408957	0.13375927639985288	0.0
ENSMUSG00000098163	0.0	0.0	0.0	0.0	0.0	0.0	0.0	0.0	0.0	0.0	0.0	0.0
ENSMUSG00000097171	0.0	0.0	0.0	0.0	0.0	0.0	0.0	0.0	0.0	0.0	0.0	0.0
ENSMUSG00000101314	0.0	0.0	0.0	0.0	0.0	0.0	0.0	0.0	0.0	0.0	0.0	0.0
ENSMUSG00000016918	0.024451688794933524	0.03702005694566365	0.03345966976842273	0.024213626357706512	0.058891095079534675	0.037941440037933816	0.06930323790640451	0.053367695969719776	0.08259667035549365	0.10404822743908695	0.02867285356508268	0.11386909461412172
ENSMUSG00000025938	0.0035035570430841543	0.0	0.0	0.0	0.0	0.0	0.0	0.0	0.0	0.006389372876483258	0.0	0.003765165781239982
ENSMUSG00000104518	0.0	0.0	0.0	0.0	0.0	0.0	0.0	0.0	0.0	0.0	0.0	0.0
ENSMUSG00000069620	0.0	0.0	0.0	0.0	0.0	0.0	0.0	0.0	0.0	0.0	0.0	0.0
ENSMUSG00000099498	0.0	0.0	0.0	0.0	0.0	0.0	0.0	0.0	0.0	0.0	0.0	0.0
ENSMUSG00000042414	0.0	0.0	0.04210981840478786	0.0	0.0	0.023875118330088284	0.08721983161521424	0.0	0.020212489057786127	0.0	0.04209974105096773	0.0
ENSMUSG00000005886	3.60159e+16	2.90207e+16	3893034136036950	2.0018e+16	3.47155e+16	4019219415042940	4256893189479260	4200107956318860	4091782067577160	4413651706364370	4237147036029550	4575689567204480
ENSMUSG00000103506	0.0	0.05302194193701417	0.0	0.0	0.021086678962280912	0.0	0.0	0.022293784519973926	0.0	0.0	0.0	0.0
ENSMUSG00000103495	0.0	0.0	0.03320097613464824	0.0	0.0	0.0	0.0	0.0	0.0	0.025810944489040765	0.0	0.0
ENSMUSG00002076346	0.0	0.0	0.0	0.0	0.0	0.0	0.0	0.0	0.0	0.0	0.0	0.0
ENSMUSG00000102639	0.0	0.0	0.0	0.0	0.0	0.0	0.0	0.0	0.0	0.0	0.0	0.0
ENSMUSG00000104170	0.0	0.0	0.02883802734772331	0.0	0.0	0.0	0.0	0.0	0.0	0.0	0.0	0.0
ENSMUSG00000087782	0.0	0.0	0.0	0.0	0.0	0.0	0.0	0.0	0.0	0.0	0.0	0.0
ENSMUSG00000103085	0.0	0.012867130028446028	0.0	0.0	0.010234443710042848	0.0	0.012043927631484775	0.0	0.0	0.0	0.0	0.010655532716102896
ENSMUSG00000102664	0.0	0.0	0.0	0.0	0.0	0.027231229269727028	0.0	0.0	0.0	0.0	0.0	0.0
ENSMUSG00000101476	0.06758623917033266	0.0	0.0	0.0	0.0	0.0	0.0	0.0	0.0	0.0	0.0	0.0
ENSMUSG00000101171	0.0	0.0	0.0	0.0	0.0	0.09505559533904713	0.0	0.0	0.0	0.0	0.0	0.0
ENSMUSG00000025935	3.33334e+16	2.73712e+16	3271184448624320	2.9607e+16	2952365127592250	3.56415e+16	4.94543e+16	5191169065110750	5.20051e+16	4895008889503380	5.24186e+16	4497345849017400
ENSMUSG00000025937	4.36775e+16	3.96756e+16	4722190978024140	3.6165e+16	5.05881e+16	4.40684e+16	6293619536047100	6005126743797480	7672706884418440	7330257359175700	6338089276447660	7061962008704930
ENSMUSG00000102982	0.32720067920613655	0.3302563373967814	0.469062132025528	0.288013371336427	0.9756836336907514	0.9187205881268409	1.50148e+16	0.4760938059099646	0.3684229048163291	2.22109e+16	0.7247407239058379	1.25025e+16
ENSMUSG00000067813	336952142854336	3.13222e+16	3840039379909920	3242057058108290	4563360968262450	3.24196e+16	1.88392e+16	1.76815e+16	1.96159e+16	7692063497367930	6.66942e+16	7627469320789430
ENSMUSG00000077368	0.0	0.0	0.0	0.0	0.0	0.0	0.0	0.0	0.0	0.0	0.0	0.0
ENSMUSG00000097711	0.13849416913238677	0.23963577770128972	0.16244168664474837	0.13714578539816316	0.0	0.1842000102257162	0.05607614048681277	0.10075806724874875	0.0	0.04209488038032125	0.21653708335944086	0.0
ENSMUSG00000102166	0.0	0.0	0.0	0.0	0.0	0.0	0.0	0.0	0.0	0.0	0.0	0.0
ENSMUSG00002075174	0.0	0.0	0.0	0.0	0.0	0.0	0.0	0.0	0.0	0.0	0.0	0.0
ENSMUSG00000104209	0.0	0.0	0.0	0.0	0.0	0.0	0.0	0.0	0.0	0.0	0.0	0.0
ENSMUSG00000025932	0.0	0.0	0.0	0.0	0.0	0.0	0.0	0.0	0.02654960140582153	0.01612522889568915	0.0	0.0063349107156953945
ENSMUSG00002075819	0.0	0.0	0.0	0.0	0.0	0.0	0.0	0.0	0.0	0.0	0.0	0.0
ENSMUSG00000102588	0.0	0.0	0.0	0.0	0.0	0.0	0.0	0.0	0.0	0.0	0.0	0.0
ENSMUSG00000054493	0.0	0.0	0.0	0.012781300060008292	0.0	0.0	0.0	0.0	0.0	0.02353819166527217	0.07567564221444284	0.041612156086497175
ENSMUSG00000025930	0.07231143578161278	0.0469200452411991	0.0	0.0	0.07463988641322686	0.04808782670726344	0.19763205364814257	0.05918448137097557	0.1424877272620367	0.049452390894556504	0.02119869129117857	0.11656633825958282
ENSMUSG00000103492	0.0	0.013823008005565022	0.0	0.0	0.0	0.0	0.012938651253263671	0.0	0.0	0.0	0.012490596627479898	0.011447114757729611
ENSMUSG00000081201	0.0	0.0	0.0	0.0	0.0	0.0	0.0	0.0	0.0	0.0	0.0	0.0
ENSMUSG00000082193	0.15445043246643134	0.0	0.0	0.0	0.0	0.0	0.0	0.0	0.0	0.04694473796328891	0.06037121703281951	0.0
ENSMUSG00000032769	0.0	0.0	0.0	0.0	0.0	0.0	0.0	0.0	0.0	0.0	0.0	0.0
ENSMUSG00000088159	0.0	0.0	0.0	0.0	0.0	0.0	0.0	0.0	0.0	0.0	0.0	0.0
ENSMUSG00000073737	0.0	0.05996909396791813	0.1084031871384298	0.09152232131323207	0.0	0.0	0.0	0.05042961498343499	0.0	0.042137144316446065	0.0	0.14898488815707725
ENSMUSG00000092083	0.0	0.0	0.0	0.0	0.0	0.004036650405430027	0.0	0.0	0.0	0.0	0.0	0.0
ENSMUSG00000102937	0.0	0.0	0.0	0.0	0.0	0.0	0.0	0.0	0.0	0.0	0.0	0.0
ENSMUSG00000104149	0.0	0.0	0.0	0.0	0.0	0.0	0.0	0.0	0.0	0.0	0.0	0.0
ENSMUSG00000088829	0.0	0.0	0.0	0.0	0.0	0.0	0.0	0.0	0.0	0.0	0.0	0.0
ENSMUSG00000077377	0.0	0.0	0.0	0.0	0.0	0.0	0.0	0.0	0.0	0.0	0.0	0.0
ENSMUSG00000101652	0.0	0.0	0.0	0.0	0.0	0.0	0.0	0.0	0.0	0.0	0.0	0.0
ENSMUSG00000100814	0.0	0.0	0.0	0.0	0.0	0.0	0.0	0.0	0.0	0.0	0.0	0.0
ENSMUSG00000025925	0.7591131498480332	1.14066e+16	0.7615041596508187	0.9000886626026585	0.9382062024487239	0.7970807734159682	1.5894e+16	1.75492e+16	1.51831e+16	2741438219942110	2.56507e+16	2.35078e+16
ENSMUSG00000104379	0.02904779354685802	0.0565439106267401	0.06814110090872583	0.014382491642155116	0.0449747122455212	0.03863414540760262	0.0	0.0	0.0	0.05297392961714141	0.05109359548186239	0.062433553636036164
ENSMUSG00000032719	0.033497983169575356	0.021735523141210505	0.0	0.03317184571614962	0.0	0.0	0.02034494616643098	0.054833948169761206	0.05657731653292972	0.0	0.0	0.0
ENSMUSG00002076565	0.0	0.0	0.0	0.0	0.0	0.0	0.0	0.0	0.0	0.0	0.0	0.0
ENSMUSG00000100652	0.0	0.0	0.0	0.08241973962746757	0.0	0.0	0.0	0.0	0.0	0.0	0.0	0.0
ENSMUSG00000067795	0.0	0.0	0.0	0.0	0.0	0.0	0.0	0.0	0.0	0.0	0.0	0.0
ENSMUSG00000043716	7601950269714720	7293322029010210	7264941961179600	8788247825399320	7747722988844310	7670770749617870	7192915966130360	7230424404648410	7788188723875420	7962631227329400	7325470885586570	6919663289965550
ENSMUSG00000025921	5941366563911810	5628330119250530	5294661821042	5291882219893490	6669432696629570	6474748436363550	5644548814290370	5360862032796760	5419182102334410	776822565364635	7641689968294140	7145974207634110
ENSMUSG00000104165	0.0	0.0	0.0	0.0	0.0	0.0	0.0	0.0	0.0	0.0	0.0	0.0
ENSMUSG00000100868	0.0	0.0	0.0	0.0	0.0	0.0	0.0	0.0	0.0	0.0	0.0	0.0
ENSMUSG00000025920	0.6275993858751565	0.6019841109024987	0.5680924693701794	0.5269146359998793	0.7393464071012278	0.5806745838882714	0.6380479070745708	0.6848920231454151	0.5376815675250414	0.7837621258539671	0.5439583556927765	0.9677062010665114
ENSMUSG00000089982	0.0	0.0	0.0	0.0	0.0	0.0	0.0	0.0	0.0	0.0	0.0	0.0
ENSMUSG00000025939	2.67008e+16	2.94406e+16	2551410834973740	2828986511213140	2968063410186980	3278087646483450	4.40005e+16	4849590009165630	4362535721466100	4494811064966970	45104279162808	4153686593795930
ENSMUSG00000102457	0.0	0.02004336160806928	0.01811570040098592	0.0	0.0	0.0	0.0	0.0	0.0	0.0	0.0	0.0
ENSMUSG00000079658	1.01757e+16	9691687322437140	9276962769784460	1110081675555520	9938118346126220	1.04589e+16	9588964428921960	1.0424e+16	1.05328e+16	1.07349e+16	1.06838e+16	9562407461291320
ENSMUSG00000097744	0.0	0.0	0.0	0.01634796126757158	0.0	0.0	0.0	0.0	0.018588530109097428	0.0	0.0774345308857111	0.0
ENSMUSG00000100959	0.0	0.0	0.07904068403358425	0.06673223428109747	0.0	0.0	0.0	0.0	0.0	0.0	0.0	0.0
ENSMUSG00000025940	1724719125975140	1.92971e+16	1.60175e+16	2023468007654040	1.80636e+16	2.00129e+16	2.25475e+16	2.19402e+16	2121400678483620	2.24832e+16	1.95722e+16	2070922689314830
ENSMUSG00000025779	1.30731e+16	1.05301e+16	1.53336e+16	1.60706e+16	1.11675e+16	2817965484546790	1807013808184740	1.72182e+16	1.37049e+16	2.17859e+16	1.63871e+16	3052074359151250
ENSMUSG00000100093	0.0	0.0	0.0	0.0	0.0	0.0	0.0	0.0	0.0	0.0	0.0	0.0
ENSMUSG00000091020	0.0	0.09633744772910718	0.0	0.0	0.0	0.0	0.0	0.10801698177097044	0.0	0.0	0.0	0.02659300154201594
ENSMUSG00000101640	0.0	0.0	0.0	0.0	0.0	0.0	0.0	0.0	0.0	0.0	0.0	0.0
ENSMUSG00000104133	0.0	0.0	0.0	0.0	0.0	0.0	0.0	0.0	0.0	0.0	0.0	0.0
ENSMUSG00000042686	0.13813394020107006	0.09560499014333167	0.0864102236013414	0.02735781273348713	0.10456005696722845	0.07348835942178433	0.23490719355190048	0.27133917689766585	0.2592278008411546	0.34428019714013436	0.29156471323293265	0.49482775978541055
ENSMUSG00000100110	0.0	0.0	0.0	0.0	0.0	0.0	0.0	0.0	0.0	0.0	0.0	0.0
ENSMUSG00000025777	0.0	0.0	0.0	0.0	0.0	0.0	0.0	0.0	0.0	0.0	0.0	0.0
ENSMUSG00000099899	0.0	0.0	0.0	0.0	0.0	0.0	0.0	0.0	0.0	0.0	0.0	0.0
ENSMUSG00000100272	0.0	0.0	0.0	0.0	0.0	0.0	0.0	0.0	0.0	0.0	0.0	0.0
ENSMUSG00000100398	0.0	0.0	0.0	0.0	0.0	0.0	0.0	0.0	0.0	0.0	0.0	0.0
ENSMUSG00000101589	0.0	0.020811574073883784	0.01881003038151151	0.0	0.03310682069827101	0.0	0.0	0.10500605544982843	0.0180574292488375	0.0	0.07522211571754792	0.0
ENSMUSG00000102048	0.0	0.0	0.0	0.0	0.0	0.0	0.0	0.0	0.0	0.0	0.0	0.0
ENSMUSG00000089534	0.0	0.0	0.0	0.0	0.0	0.0	0.0	0.0	0.0	0.0	0.0	0.0
ENSMUSG00000067780	0.0664830692979872	0.19843593884400815	0.031191556952152557	0.026334315189362745	0.2401834565319459	0.06189666673240279	0.07268109325266084	0.09431787589275117	0.02994356316288524	0.04243538497389311	0.015592046230634303	0.02857892986748499
ENSMUSG00000100053	0.0	0.0	0.0	0.0	0.0	0.0	0.0	0.0	0.0	0.0	0.0	0.0
ENSMUSG00000085125	0.0	0.0	0.0	0.0	0.0	0.0	0.0	0.0	0.0	0.0	0.0	0.0
ENSMUSG00000025776	0.0	0.0	0.023913526996650294	0.0	0.0	0.0	0.0	0.0	0.0	0.0	0.0	0.0
ENSMUSG00000099895	0.0	0.0	0.0	0.0	0.0	0.0	0.0	0.0	0.0	0.0	0.0	0.0
ENSMUSG00000100554	0.03289937732308545	0.0	0.0	0.0	0.0	0.0	0.0	0.0	0.0	0.0	0.03857889065571168	0.0
ENSMUSG00000099473	0.0	0.0	0.0	0.0	0.0	0.0	0.0	0.0	0.0	0.0	0.0	0.0
ENSMUSG00000099591	0.0	0.0	0.0	0.0	0.0	0.0	0.0	0.0	0.0	0.0	0.0	0.0
ENSMUSG00000109887	0.0	0.0	0.0	0.0	0.0	0.0	0.0	0.0	0.0	0.0	0.0	0.0
ENSMUSG00000102001	0.0	0.0	0.0	0.0	0.0	0.0	0.0	0.0	0.0	0.0	0.0	0.0
ENSMUSG00000101717	0.0	0.0	0.0	0.0	0.0	0.0	0.0	0.0	0.0	0.0	0.0	0.0
ENSMUSG00000025774	0.0	0.0	0.0	0.0	0.0	0.0	0.0	0.0	0.0	0.0	0.0	0.0
ENSMUSG00000070977	0.0	0.0	0.0	0.0	0.0	0.0	0.0	0.0	0.0	0.0	0.0	0.0
ENSMUSG00000073735	0.0	0.0	0.0	0.0	0.0	0.0	0.0	0.0	0.0	0.0	0.0	0.0
ENSMUSG00000067773	0.0	0.0	0.0	0.0	0.0	0.0	0.0	0.0	0.0	0.0	0.0	0.0
ENSMUSG00000101685	0.0	0.0	0.0	0.0	0.0	0.0	0.0	0.0	0.0	0.042607711410335314	0.0	0.0
ENSMUSG00000101306	0.0	0.0	0.0	0.0	0.0	0.0	0.0	0.0	0.0	0.0	0.0	0.0
ENSMUSG00000088800	0.0	0.0	0.0	0.0	0.0	0.0	0.0	0.0	0.0	0.0	0.0	0.0
ENSMUSG00000101644	0.0	0.0	0.0	0.0	0.0	0.0	0.0	0.0	0.0	0.0	0.0	0.0
ENSMUSG00000099433	0.0	0.0	0.0	0.0	0.0	0.0	0.0	0.0	0.0	0.0	0.0	0.0
ENSMUSG00000089787	0.0	0.0	0.0	0.0	0.0	0.0	0.0	0.0	0.0	0.0	0.0	0.0
ENSMUSG00000042596	0.0	0.0	0.0	0.0	0.0	0.0	0.0	0.0	0.0	0.0	0.0	0.0
ENSMUSG00000100720	0.0	0.0	0.0	0.0	0.0	0.0	0.0	0.0	0.0	0.0	0.0990309505088819	0.0
ENSMUSG00000025927	0.0	0.0	0.0	0.0	0.0	0.0	0.0	0.0	0.0	0.0	0.0	0.0
ENSMUSG00000100538	0.0	0.0	0.0	0.0	0.0	0.0	0.0	0.0	0.0	0.0	0.0	0.0
ENSMUSG00000101117	0.0	0.0	0.0	0.0	0.0	0.0	0.0	0.0	0.0	0.0	0.0	0.0
ENSMUSG00000100204	0.0	0.026593596434570998	0.024035969365511146	0.020293016925195712	0.0	0.027255477915559375	0.0	0.0	0.0	0.0	0.0	0.0
ENSMUSG00002076883	0.0	0.0	0.0	0.0	0.0	0.0	0.0	0.0	0.0	0.0	0.0	0.0
ENSMUSG00000102597	0.0	0.0	0.0	0.0	0.0	0.0	0.0	0.0	0.0	0.0	0.0	0.0
ENSMUSG00000043760	0.5146189112508348	0.5384394877270434	0.4262949652709992	0.4713879224367893	0.4847106921379985	0.5090622365061646	0.6915234406406262	0.8634565020811538	0.7243161697297501	0.950232356358799	0.7731818969674934	0.8779593045779183
ENSMUSG00000104095	0.0	0.0	0.0	0.0	0.0	0.05278741310578875	0.04821032946135583	0.0	0.0	0.0241268156017133	0.015513615414584835	0.014217586337496304
ENSMUSG00000089914	0.0	0.0	0.0	0.0	0.0	0.0	0.0	0.0	0.0	0.0	0.0	0.12554056565520214
ENSMUSG00000090142	0.0	0.0	0.0	0.0	0.0	0.0	0.0	0.0	0.0	0.07589257819019943	0.0	0.0
ENSMUSG00000070175	0.0	0.0	0.0	0.0	0.0	0.0	0.0	0.0	0.0	0.0	0.0	0.0
ENSMUSG00000099906	0.0	0.0	0.0	0.0	0.0	0.0	0.0	0.0	0.0	0.0	0.0	0.0
ENSMUSG00000065559	0.0	0.0	0.0	0.0	0.0	0.0	0.0	0.0	0.0	0.0	0.0	0.0
ENSMUSG00000065480	0.0	0.0	0.0	0.0	0.0	0.0	0.0	0.0	0.0	0.0	0.0	0.0
ENSMUSG00000025929	0.0	0.0	0.0	0.0	0.0	0.0	0.0	0.0	0.0	0.0	0.0	0.0
ENSMUSG00000041872	0.0	0.0	0.0	0.0	0.023495691247289268	0.0	0.0	0.0	0.0	0.0	0.0	0.0
ENSMUSG00000041859	1.66833e+16	1894396826613410	1.15106e+16	2.0894e+16	1.51945e+16	1.8926e+16	0.7748431309697018	0.9638615537558876	1.72657e+16	1476507099566040	2.40227e+16	1.39741e+16
ENSMUSG00000099714	0.0	0.0	0.0	0.0	0.0	0.0	0.0	0.0	0.0	0.0	0.0	0.0
ENSMUSG00000102121	0.0	0.0	0.0	0.0	0.0	0.0	0.0	0.0	0.0	0.0	0.0	0.0
ENSMUSG00000088858	0.0	0.0	0.0	0.0	0.0	0.0	0.0	0.0	0.0	0.0	0.0	0.0
ENSMUSG00000097934	0.0	0.0	0.0	0.0	0.0	0.0	0.0	0.0	0.0	0.0	0.04818916788155414	0.0441633775608479
ENSMUSG00000025931	0.05870692458545476	0.010883603788638204	0.04918439066594208	0.04152525147047154	0.043283789815979315	0.05577241563260419	0.07131111232825552	0.11898007558409555	0.10387628305134837	0.05353137211630138	0.11801428868952034	0.21631042070619377
ENSMUSG00000077314	0.0	0.0	0.0	0.0	0.0	0.0	0.0	0.0	0.0	0.0	0.0	0.0
ENSMUSG00000100929	0.0	0.0	0.0	0.0	0.0	0.0	0.0	0.0	0.0	0.0	0.0	0.0
ENSMUSG00000041809	0.0	0.08115382825006312	0.0	0.04128452537499055	0.0	0.027724548640555416	0.02532061234843855	0.13648884924864474	0.0	0.05702254855866887	0.0	0.06720513976650767
ENSMUSG00000041779	3.08177e+16	3.06672e+16	3849688322713640	3113352767807420	3095420636942830	3.89664e+16	3.5168e+16	4667627675731460	3.57895e+16	1991003791259710	2860241617422490	2.62872e+16
ENSMUSG00000099971	0.0	0.0	0.0	0.0	0.0	0.0	0.0	0.0	0.0	0.0	0.0	0.0
ENSMUSG00000100819	0.2418190658931517	0.0	0.0	0.0	0.0	0.0	0.0	0.08796479251051006	0.0	0.14700033533863496	0.09452166029306591	0.25987556673283524
ENSMUSG00000025933	2180369095484660	2.65267e+16	2397547913912860	1.41694e+16	1.82859e+16	1.44997e+16	1.82084e+16	0.5948529566069727	1.72622e+16	260944636720292	1.83768e+16	2379788220895430
ENSMUSG00000102633	0.0	0.0	0.0	0.0	0.0	0.0	0.0	0.0	0.0	0.0	0.0	0.0
ENSMUSG00000025934	2.20542e+16	2.1381e+16	2377990108137980	2.18206e+16	2.34282e+16	1.7949e+16	3237742504208260	1.85152e+16	3.23297e+16	3.0891e+16	2.60603e+16	2418380048657060
ENSMUSG00000099343	0.0	0.0	0.0	0.0	0.0	0.0	0.0	0.0	0.0	0.13260219822805777	0.0	0.0
ENSMUSG00000096375	0.12575472370217633	0.0	0.0	0.0	0.0	0.0	0.0	0.0	0.0	0.0	0.0	0.0
ENSMUSG00000025936	0.033718848992671455	0.13127300569680542	0.15819717859322502	0.23373392827686953	0.1740230318755271	0.08969348483274192	0.4505399507097989	0.2943759503208864	0.6454373428943455	0.5226858077407068	0.4349381306232579	0.2898929398865913
ENSMUSG00000093963	0.0	0.0	0.0	0.0	0.0	0.0	0.0	0.0	0.0	0.0	0.12294275177070761	0.0
ENSMUSG00000067750	0.0	0.0	0.0	0.0	0.0	0.0	0.0	0.0	0.0	0.0	0.0	0.024893297870231326
ENSMUSG00000086194	0.0	0.0	0.0	0.0	0.0	0.0	0.0	0.0	0.0	0.0	0.0	0.0
ENSMUSG00000094436	0.0	0.0	0.0	0.0	0.0	0.0	0.0	0.0	0.0	0.0	0.0	0.0
ENSMUSG00000041722	0.0	0.0	0.0	0.0	0.0	0.0	0.0	0.0	0.0	0.0	0.0	0.0
ENSMUSG00000085507	0.0	0.0	0.0	0.0	0.0	0.0	0.0	0.0	0.0	0.0	0.0	0.0
ENSMUSG00000094926	0.0	0.0	0.0	0.0	0.0	0.0	0.0	0.0	0.0	0.0	0.0	0.0
ENSMUSG00000085079	0.0	0.0	0.0	0.0	0.0	0.0	0.0	0.0	0.0	0.0	0.0	0.0
ENSMUSG00000085679	0.0	0.0	0.0	0.0	0.0	0.0	0.0	0.0	0.0	0.0	0.0	0.0
ENSMUSG00000028033	0.011971967453504106	0.04660883151934955	0.007021041383136694	0.005927703994536295	0.01853620277097889	0.03980738938636127	0.01454231033043369	0.013064870990636298	0.02696050042614833	0.021833057999313454	0.03509680584428446	0.06432953943054968
ENSMUSG00000104138	0.0	0.0	0.0	0.0	0.0	0.0	0.0	0.0	0.0	0.0	0.0	0.0
ENSMUSG00000082935	0.08189720440390842	0.0	0.09605834020451608	0.04054992527935015	0.0	0.0	0.0	0.08937348135854316	0.09221498566577159	0.14935443323551703	0.09603535236181607	0.04400621251614737
ENSMUSG00000103748	0.0	0.0	0.0	0.0	0.0	0.0	0.0	0.0	0.0	0.0	0.0	0.0
ENSMUSG00000099692	0.0	0.0	0.0	0.0	0.0	0.0	0.0	0.0	0.0	0.0	0.0	0.0
ENSMUSG00000100418	0.0	0.0	0.0	0.0	0.0	0.0	0.0	0.0	0.0	0.0	0.0	0.0
ENSMUSG00000041670	0.0	0.0	0.0	0.011249689254347666	0.011726098408495346	0.007554708552183926	0.0	0.012397358144761507	0.0	0.0	0.0	0.0
ENSMUSG00000097642	0.0	0.0	0.0	0.0	0.0	0.0	0.0	0.0	0.0	0.0	0.0	0.0
ENSMUSG00000101468	0.0	0.0	0.0	0.0	0.0	0.0	0.0	0.0	0.0	0.0	0.0	0.0
ENSMUSG00000101227	0.06644787614292089	0.0	0.0	0.0	0.0	0.0	0.0	0.0	0.0	0.0	0.0	0.0
ENSMUSG00000073730	0.0	0.0	0.0	0.0	0.0	0.0	0.0	0.0	0.0	0.0	0.0	0.0
ENSMUSG00000089553	0.0	0.0	0.0	0.0	0.0	0.0	0.0	0.0	0.0	0.0	0.0	0.0
ENSMUSG00000102766	0.0	0.0	0.0	0.0	0.0	0.0	0.0	0.0	0.0	0.0	0.0	0.0
ENSMUSG00000065405	0.0	0.0	0.0	0.0	0.0	0.0	0.0	0.0	0.0	0.0	0.0	0.0
ENSMUSG00000097970	0.4614158283207673	104788101038678	0.40590065560103794	0.11423086720298138	0.3572051706918714	0.3068461323225381	1.4012e+16	1.25884e+16	2.07819e+16	1472582306637900	0.6763391983376018	0.619836878046988
ENSMUSG00000065567	0.0	0.0	0.0	0.0	0.0	0.0	0.0	0.0	0.0	0.0	0.0	0.0
ENSMUSG00000100775	0.2652808580691443	0.0	0.0	0.2626980750085854	0.0	0.0	0.3222358044112526	0.2894979626714769	0.0	0.0	0.0	0.0
ENSMUSG00000101226	0.0	0.0	0.0	0.0	0.0	0.0	0.0	0.0	0.0	0.0	0.0	0.0
ENSMUSG00000026158	0.8967991321062342	0.9354557447514983	1.19833e+16	0.9161712800937599	1.2772e+16	1.3211e+16	2937078621265270	2.81212e+16	2581974110918990	1940834061190350	2.36946e+16	2256912524505530
ENSMUSG00000097920	0.0	0.0	0.0	0.0460850515813848	0.0	0.0	0.0	0.0	0.10480247107009834	0.042435384973893105	0.0	0.0
ENSMUSG00000099503	0.0	0.0	0.0	0.0	0.0	0.0	0.0	0.0	0.0	0.0	0.0	0.0
ENSMUSG00000026156	0.0	0.0	0.0	0.0	0.0	0.0	0.0	0.0	0.0	0.0	0.0	0.0
ENSMUSG00000026155	8767513808076260	7468240633187340	839595571479316	956184252041739	7415279590972450	8407541110094560	7068636714276710	7755468218453900	721923393795622	7290209217910750	6552109293389040	6821049106013360
ENSMUSG00000026154	8267869488986790	915756882990186	9326891151528190	6779353640524760	6.46852e+16	5953482023866630	1.12583e+16	1.1034e+16	1085119269540260	9891911581545920	1.16095e+16	1.13754e+16
ENSMUSG00000102495	0.0	0.0	0.0	0.0	0.0	0.0	0.0	0.0	0.0	0.0	0.0	0.0
ENSMUSG00000026153	3.28632e+16	3.03526e+16	3187831895339830	2.71487e+16	3.26379e+16	3.41794e+16	2.92019e+16	2759206460251510	2.40022e+16	3250365963590180	3256504065974880	2.95263e+16
ENSMUSG00000102398	0.0	0.0	0.0	0.0	0.0	0.0	0.0	0.01793853447267902	0.0	0.029977568385128772	0.0	0.0
ENSMUSG00000097670	0.0	0.0	0.0	0.0	0.0	0.0	0.0	0.0	0.0	0.0	0.0	0.0
ENSMUSG00000026147	0.0	0.0	0.0	0.0	0.0	0.0	0.0	0.0	0.0	0.0	0.0	0.0
ENSMUSG00000026141	0.0	0.008672748307252282	0.0	0.0	0.0	0.0	0.0	0.0	0.0	0.0	0.0	0.0
ENSMUSG00000077463	0.0	0.0	0.0	0.0	0.0	0.0	0.0	0.0	0.0	0.0	0.0	0.0
ENSMUSG00000099997	0.0	0.0	0.0	0.0	0.0	0.0	0.0	0.0	0.0	0.0	0.0	0.0
ENSMUSG00000100131	0.05254135716323806	0.27273615338834	0.2465058776024568	0.0	0.0	0.13976210821540264	0.0	0.11467556283904395	0.11832151128804481	0.04790935586664416	0.12322344298479598	0.0
ENSMUSG00000067736	0.3131035977890921	0.8126424162183191	0.18362172515285047	0.3100552109795209	0.0	0.0	0.0	0.0	0.17627490457198514	0.0	0.7343111296236821	0.1682414383270396
ENSMUSG00000101939	0.0	0.0	0.31295528808659734	0.0	0.1377051817449823	0.0	0.0	0.145588105865221	0.0	0.0	0.0	0.0
ENSMUSG00000101111	0.17634570450190246	0.22884757698102093	0.06894608837156838	0.17462879698846576	0.18202409081233295	0.0781811026798804	0.357010932728942	0.2565920639770179	0.13237502412302332	0.16079921739149536	0.41357753277655657	0.18951334432241243
ENSMUSG00000100862	0.0678852933259536	0.26428857341613476	0.3184943197341477	0.0	0.4904985455960653	0.4514439778639112	0.4123002364701499	0.1481648865000037	0.07643779047811745	0.12380116737221322	0.4776271506844304	0.07295425201791983
ENSMUSG00000102070	0.06758623917033266	0.08770810219096396	0.15854563052845239	0.2677128693920092	0.0	0.0	0.08209678717379197	0.2950243554978047	0.22830318037076486	0.06162789389013258	0.3170153775467879	0.14526573529559367
ENSMUSG00000101249	0.5612954740853237	0.12140084876432207	0.548625886127419	0.18527689436581127	0.19312312073991422	0.24884472926157053	0.34090190283751415	0.40835688230488826	0.8426800316124168	0.34120809544049013	0.43879567501902955	0.502672590123472
ENSMUSG00000073725	156844414169661	1.74477e+16	1.59871e+16	1294693798853760	1.6883e+16	1.73274e+16	1.44929e+16	1354299156262860	1.3391e+16	1464675824454610	1.41088e+16	1.54696e+16
ENSMUSG00000100808	0.0	0.0	0.0	0.0	0.0	0.0	0.0	0.0	0.0	0.0	0.0	0.0
ENSMUSG00000100483	0.0	0.0	0.0	0.0	0.0	0.0	0.0	0.0	0.0	0.0	0.0	0.0
ENSMUSG00000100450	0.0	0.0	0.0	0.0	0.0	0.0	0.0	0.0	0.0	0.0	0.0	0.0
ENSMUSG00000099392	0.0	0.0	0.0	0.0	0.0	0.0	0.0	0.0	0.0	0.0	0.0	0.0
ENSMUSG00000033569	0.0	0.0	0.0	0.0	0.0	0.0	0.0	0.0	0.0	0.0	0.0	0.0
ENSMUSG00000080849	0.0	0.0	0.0	0.0	0.0	0.0	0.0	0.0	0.0	0.0	0.0	0.0
ENSMUSG00000104257	0.0	0.0	0.0	0.0	0.0	0.0	0.0	0.0	0.0	0.0	0.0	0.0
ENSMUSG00000119153	0.0	0.0	0.0	0.0	0.0	0.0	0.0	0.0	0.0	0.0	0.0	0.0
ENSMUSG00000102296	0.0	0.0	0.0	0.0	0.0	0.0	0.0	0.0	0.0	0.0	0.0	0.0
ENSMUSG00000103209	0.0	0.0	0.0	0.0	0.0	0.0	0.0	0.0	0.0	0.0	0.0	0.0
ENSMUSG00000104027	0.0	0.0	0.0	0.0	0.0	0.0	0.0	0.0	0.0	0.0	0.0	0.0
ENSMUSG00000102407	0.0	0.0	0.0	0.0	0.0	0.0	0.0	0.0	0.0	0.0	0.0	0.0
ENSMUSG00000103214	0.0	0.0	0.0	0.0	0.0	0.0	0.0	0.0	0.0	0.0	0.0	0.0
ENSMUSG00000104100	0.0	0.0	0.0	0.0	0.0	0.0	0.0	0.0	0.0	0.0	0.0	0.0
ENSMUSG00000084740	0.0	0.0	0.0	0.0	0.0	0.0	0.0	0.0	0.0	0.0	0.0	0.0
ENSMUSG00000103889	0.0	0.0	0.0	0.0	0.0	0.0	0.0	0.0	0.0	0.0	0.0	0.0
ENSMUSG00000101301	0.0	0.0	0.0	0.0	0.0	0.0	0.0	0.0	0.0	0.0	0.0	0.0
ENSMUSG00000104221	0.0	0.0	0.0	0.0	0.0	0.0	0.0	0.0	0.0	0.0	0.0	0.0
ENSMUSG00000102250	0.0	0.0	0.0	0.0	0.0	0.0	0.0	0.0	0.0	0.0	0.0	0.0
ENSMUSG00000102317	0.0	0.0	0.0	0.0	0.0	0.0	0.0	0.0	0.0	0.0	0.0	0.0
ENSMUSG00000103563	0.0	0.0	0.0	0.0	0.0	0.0	0.0	0.0	0.0	0.0	0.0	0.0
ENSMUSG00000102465	0.0	0.0	0.0	0.0	0.0	0.0	0.0	0.0	0.0	0.0	0.0	0.0
ENSMUSG00000102659	0.0	0.0	0.0	0.0	0.0	0.0	0.0	0.0	0.0	0.0	0.0	0.0
ENSMUSG00000103924	0.0	0.0	0.0	0.0	0.0	0.0	0.0	0.0	0.0	0.0	0.0	0.0
ENSMUSG00000104132	0.0	0.0	0.0	0.0	0.0	0.0	0.0	0.0	0.0	0.0	0.0	0.0
ENSMUSG00000102747	0.0	0.0	0.0	0.0	0.0	0.0	0.0	0.0	0.0	0.0	0.0	0.0
ENSMUSG00000102386	0.0	0.0	0.0	0.0	0.0	0.0	0.0	0.0	0.0	0.0	0.0	0.0
ENSMUSG00000103004	0.0	0.0	0.0	0.0	0.0	0.0	0.0	0.0	0.0	0.0	0.0	0.0
ENSMUSG00000104516	0.0	0.0	0.0	0.0	0.0	0.0	0.0	0.0	0.0	0.0	0.0	0.0
ENSMUSG00000101618	0.0	0.0	0.0	0.0	0.0	0.0	0.0	0.0	0.0	0.0	0.0	0.0
ENSMUSG00000099458	0.0	0.0	0.0	0.0	0.0	0.0	0.0	0.0	0.0	0.0	0.0	0.0
ENSMUSG00000088111	0.0	0.0	0.0	0.0	0.0	0.0	0.0	0.0	0.0	0.0	0.0	0.0
ENSMUSG00000073722	0.0	0.0	0.0	0.0	0.0	0.0	0.0	0.0	0.0	0.0	0.0	0.0
ENSMUSG00000119695	0.0	0.0	0.0	0.0	0.0	0.0	0.0	0.0	0.0	0.0	0.0	0.0
ENSMUSG00000100310	0.0	0.0	0.0	0.0	0.0	0.0	0.0	0.0	0.0	0.0	0.0	0.0
ENSMUSG00000101514	2023130939560280	193926031143008	3.5864e+16	0.7740539183195031	1.75605e+16	1.00905e+16	5948244390569450	5670082224930710	6445744587460910	1.34585e+16	8842543812671190	1.21804e+16
ENSMUSG00000101033	0.0	0.0	0.0	0.0	0.0	0.0	0.0	0.0	0.0	0.0	0.0	0.0
ENSMUSG00000101372	0.0	0.0	0.0	0.0	0.025364809237596847	0.0	0.0	0.0	0.0	0.022407152023054076	0.0	0.0
ENSMUSG00000103241	0.0	0.0	0.0	0.0	0.0	0.0	0.0	0.0	0.0	0.0	0.0	0.0
ENSMUSG00000086240	0.0	0.43597969045289386	0.1970247707844454	0.49903046730645506	0.17338791132123685	1.34049e+16	0.4080869493821338	0.9165674548084172	0.1891416859276045	0.0	0.5909328616132187	0.7220873411408707
ENSMUSG00000048411	0.0	0.0	0.0	0.0	0.0	0.0	0.0	0.0	0.0	0.0	0.0	0.0
ENSMUSG00000081557	0.0	0.0	0.0	0.0	0.0	0.0	0.0	0.0	0.0	0.0	0.0	0.0
ENSMUSG00000058590	0.0	0.0	0.0	0.0	0.0	0.0	0.0	0.0	0.0	0.0	0.0	0.0
ENSMUSG00000101235	0.0	0.0	0.0	0.0	0.0	0.0	0.0	0.0	0.0	0.0	0.0	0.0
ENSMUSG00002075209	0.0	0.0	0.0	0.0	0.0	0.0	0.0	0.0	0.0	0.0	0.0	0.0
ENSMUSG00002076857	0.0	0.0	0.0	0.0	0.0	0.0	0.0	0.0	0.0	0.0	0.0	0.0
ENSMUSG00002074912	0.0	0.0	0.0	0.0	0.0	0.0	0.0	0.0	0.0	0.0	0.0	0.0
ENSMUSG00000099257	0.0	0.0	0.0	0.0	0.0	0.0	0.0	0.0	0.0	0.0	0.0	0.0
ENSMUSG00000099492	0.07016193426066544	0.13657595485986232	0.08229388291911287	0.06947883538717922	0.0	0.13997516020963344	0.0	0.03828345771608327	0.11850187944549607	0.0639765178950919	0.04113709453303402	0.0
ENSMUSG00000118548	0.0	0.0	0.0	0.0	0.0	0.0	0.0	0.0	0.0	0.0	0.0	0.0
ENSMUSG00000101726	0.0	0.0	0.0	0.0	0.0	0.0	0.0	0.0	0.0	0.0	0.0	0.0
ENSMUSG00002075317	0.0	0.0	0.0	0.0	0.0	0.0	0.0	0.0	0.0	0.0	0.0	0.0
ENSMUSG00002075289	0.0	0.0	0.0	0.0	0.0	0.0	0.0	0.0	0.0	0.0	0.0	0.0
ENSMUSG00000053185	0.0	0.0	0.0	0.0	0.0	0.0	0.0	0.0	0.0	0.0	0.0	0.0
ENSMUSG00000100261	0.0	0.0	0.0	0.0	0.0	0.0	0.0	0.0	0.0	0.0	0.0	0.0
ENSMUSG00000101180	0.0	0.0	0.0	0.5558306830974338	0.0	0.0	0.0	0.0	0.0	0.0	0.0	0.0
ENSMUSG00000048874	464154570261593	3.70414e+16	3.81203e+16	3558883195454570	4051094300172150	4404604317809130	4444265314285930	4590950090978230	4623694473665330	4451214699610030	3.96326e+16	4158515754876850
ENSMUSG00000103783	0.0	0.0	0.0	0.0	0.0	0.0	0.0	0.0	0.0	0.0	0.05614271986200482	0.0
ENSMUSG00000104315	0.015165149546951083	0.019680137592107565	0.0	0.0	0.015653472059973278	0.0	0.0	0.0	0.0	0.0	0.0	0.0
ENSMUSG00000026064	3.05679e+16	4182446566633100	3068978156723600	0.7074026307892263	2.42643e+16	1911267639038780	0.9988961007886448	0.6798578305833956	106623889219178	0.3862837723692826	0.5454655494551661	0.34814227248832985
ENSMUSG00000117310	0.05552017958383177	0.158509383235829	0.07814444467301043	0.04398370664799958	0.057307946564558385	0.029537178961807648	0.1348803668645412	0.07270624345983295	0.037508918174304184	0.0	0.1171886157409085	0.0
ENSMUSG00000117091	0.0	0.0	0.0	0.0	0.0	0.0	0.0	0.0	0.0	0.0	0.0	0.0
ENSMUSG00000086726	0.1262722328532141	0.0	0.5183724422010512	0.31260710572009304	0.0	0.0	0.0	0.0	0.0	0.0	0.0	0.0
ENSMUSG00000086727	0.03681116678885354	0.09554127047514764	0.08635263214332932	0.09720739219192656	0.03799649776221186	0.16319862276285352	0.05961920774764311	0.06695267465142796	0.041448804540786685	0.08950913514088037	0.043165983492941054	0.1054928986790715
ENSMUSG00000100237	0.0786773143162334	0.5105061332653543	0.1845633750254292	0.0	0.0	0.20928479794306448	2.38923e+16	1.28789e+16	2.56909e+16	0.07174118929774406	0.27677881039661867	0.25365632240076735
ENSMUSG00002076113	0.0	0.0	0.0	0.0	0.0	0.0	0.0	0.0	0.0	0.0	0.0	0.0
ENSMUSG00000100910	0.0	0.0	0.0	0.0	0.0	0.0	0.0	0.0351489828715894	0.03626649541229086	0.0	0.018884488463030313	0.0
ENSMUSG00000099796	0.0	0.0	0.0	0.0	0.0	0.0	0.0	0.0	0.0	0.0	0.0	0.0
ENSMUSG00000050217	0.0	0.0	0.0	0.0	0.0	0.0	0.0	0.0	0.0	0.0	0.0	0.0
ENSMUSG00000026063	0.0	0.0	0.0	0.0	0.0	0.0	0.0	0.0	0.0	0.0	0.0	0.0
ENSMUSG00000077664	0.0	0.0	0.0	0.0	0.0	0.0	0.0	0.0	0.0	0.0	0.0	0.0
ENSMUSG00000100205	0.0	0.0	0.0	0.0	0.0	0.0	0.0	0.0	0.0	0.0	0.0	0.0
ENSMUSG00000100592	0.0	0.0	0.0	0.0	0.0	0.0	0.0	0.0	0.0	0.0	0.0	0.0
ENSMUSG00000094215	0.0	0.0	0.0	0.0	0.0	0.0	0.0	0.0	0.0	0.0	0.0	0.0
ENSMUSG00000101093	0.0	0.0	0.0	0.0	0.0	0.0	0.0	0.0	0.0	0.0	0.0	0.0
ENSMUSG00000070960	0.03042050817911205	0.0	0.0	0.030124333122266735	0.0	0.04045988327716216	0.03695169336771469	0.06639510445935393	0.0	0.02773866208802398	0.0	0.06538398264130818
ENSMUSG00000088620	0.0	0.0	0.0	0.0	0.0	0.0	0.0	0.0	0.0	0.0	0.0	0.0
ENSMUSG00000082159	0.0	0.0	0.0	0.0	0.0	0.0	0.0	0.0	0.0	0.0	0.0	0.0
ENSMUSG00000026058	0.0	0.0	0.0	0.0	0.0	0.0	0.0	0.0	0.0	0.0	0.0	0.0
ENSMUSG00000064688	0.0	0.0	0.0	0.0	0.0	0.0	0.0	0.0	0.0	0.0	0.0	0.0
ENSMUSG00000103482	0.0	0.0	0.0	0.0	0.0	0.0	0.0	0.0	0.0	0.0	0.0	0.0
ENSMUSG00000104498	0.0	0.0	0.0	0.0	0.0	0.0	0.0	0.0	0.0	0.0	0.0	0.0
ENSMUSG00000104313	0.0	0.0	0.0	0.0	0.0	0.0	0.0	0.0	0.0	0.0	0.0	0.0
ENSMUSG00000102865	0.0	0.0	0.0	0.0	0.0	0.0	0.0	0.0	0.0	0.0	0.0	0.0
ENSMUSG00000102321	0.0	0.0	0.0	0.0	0.0	0.0	0.0	0.0	0.0	0.0	0.0	0.0
ENSMUSG00000091318	0.0	0.0	0.0	0.0	0.0	0.0	0.0	0.0	0.0	0.0	0.0	0.0
ENSMUSG00000089489	0.0	0.0	0.0	0.0	0.0	0.0	0.0	0.0	0.0	0.0	0.0	0.0
ENSMUSG00000104433	0.0	0.0	0.0	0.0	0.0	0.0	0.0	0.0	0.0	0.0	0.0	0.0
ENSMUSG00002076392	0.0	0.0	0.0	0.0	0.0	0.0	0.0	0.0	0.0	0.0	0.0	0.0
ENSMUSG00000102926	0.0	0.0	0.0	0.0	0.0	0.0	0.0	0.0	0.0	0.0	0.0	0.0
ENSMUSG00000100497	0.0	0.0	0.0	0.0	0.0	0.0	0.0	0.0	0.0	0.0	0.0	0.0
ENSMUSG00000102917	0.0	0.0	0.0	0.0	0.0	0.0	0.0	0.0	0.0	0.0	0.0	0.0
ENSMUSG00000100481	0.0	0.0	0.0	0.0	0.0	0.0	0.031250929047150544	0.0	0.028968598068285986	0.023459248596523354	0.0	0.0
ENSMUSG00000100590	0.0	0.0	0.0	0.0	0.0	0.0	0.0	0.0	0.0	0.0	0.0	0.0
ENSMUSG00000088750	0.0	0.0	0.0	0.0	0.0	0.0	0.0	0.0	0.0	0.0	0.0	0.0
ENSMUSG00000104230	0.0	0.0	0.0	0.0	0.0	0.0	0.0	0.0	0.0	0.0	0.0	0.0
ENSMUSG00000101754	0.0	0.0	0.0	0.0	0.0	0.0	0.0	0.0	0.0	0.0	0.0	0.0
ENSMUSG00000065223	0.0	0.0	0.0	0.0	0.0	0.0	0.0	0.0	0.0	0.0	0.0	0.0
ENSMUSG00000100318	0.0	0.0	0.0	0.0	0.0	0.0	0.0	0.0	0.0	0.0	0.0	0.0
ENSMUSG00000101612	0.0	0.0	0.0	0.0	0.0	0.0	0.0	0.0	0.0	0.0	0.0	0.0
ENSMUSG00000065260	0.0	0.0	0.0	0.0	0.0	0.0	0.0	0.0	0.0	0.0	0.0	0.0
ENSMUSG00000026134	0.40305892581674296	0.28164669797529485	0.2545594546073198	0.36843205939230367	0.24002166235442354	0.3608206667130553	0.21655136030702316	0.3298901927276101	0.4451104612920756	0.4947459922099394	0.3363016364115196	0.3915055902329123
ENSMUSG00000101682	0.0	0.28578573010548547	0.0	0.0	0.0	0.0	0.1337509858022783	0.0	0.0	0.0	0.0	0.0
ENSMUSG00000102714	0.0	0.0	0.0	0.029644303098529803	0.0	0.0	0.0	0.0	0.0	0.0	0.0	0.0
ENSMUSG00000102093	0.0	0.0	0.0	0.0	0.0	0.0	0.0	0.0	0.0	0.0	0.0	0.0
ENSMUSG00000103746	0.0	0.0	0.0	0.05126897189425148	0.0	0.0	0.06288854000602061	0.0	0.0	0.0	0.0	0.11127780172812068
ENSMUSG00000102198	0.0	0.0	0.0	0.0	0.0	0.0	0.0	0.0	0.0	0.0	0.0	0.0
ENSMUSG00000004768	1.06663e+16	0.7713972579781497	0.8340437852688074	0.8802050165646746	0.9002777512633636	0.8497063839239385	1.09319e+16	0.8972515009629675	0.8069284285814252	1.74257e+16	1.27682e+16	1.95822e+16
ENSMUSG00000042215	1.88077e+16	2.42119e+16	234716466064948	1.44527e+16	4674728538184920	2581509852365700	1315910319942910	2068883609663660	1.66029e+16	0.5899475700505892	0.8116070380051223	0.8569918574736617
ENSMUSG00000103072	0.0	0.0	0.0	0.0	0.0	0.0	0.0	0.0	0.0	0.0	0.0	0.0
ENSMUSG00000042197	1.22047e+16	0.8220827978449478	1.07363e+16	0.8603988059967725	1.0828e+16	1.32565e+16	0.8683216344514598	0.948174825464163	0.9554168828648134	0.8744009466462209	0.8791427458206885	1.04928e+16
ENSMUSG00000081402	0.0	0.0	0.0	0.0	0.03715939593431279	0.023940478450663417	0.0	0.05892987468537497	0.0	0.0	0.0	0.019344146604673308
ENSMUSG00000042182	0.053816110932471836	0.0	0.0	0.0	0.02777450318738316	0.017894125518370756	0.0817128209081443	0.014682226402660406	0.015149027168711963	0.1717510495026378	0.03155326982013484	0.0578345312693945
ENSMUSG00000104416	0.0	0.0	0.0	0.0	0.0	0.0	0.0	0.0	0.0	0.0	0.0	0.0
ENSMUSG00000026131	5297235308662710	4898143147160060	595118103871731	431261252944787	7714289345977640	6283522240268520	6637377003649910	652543877802377	5559908454808870	2.87091e+16	3.76463e+16	3129244669305790
ENSMUSG00000103596	0.0	0.0	0.0	0.0	0.0	0.0	0.0	0.0	0.0	0.0	0.0	0.0
ENSMUSG00000099382	0.0	0.0	0.0	0.0	0.0	0.0	0.0	0.0	0.0	0.0	0.0	0.0
ENSMUSG00000084506	0.0	0.0	0.0	0.0	0.0	0.0	0.0	0.0	0.0	0.0	0.0	0.0
ENSMUSG00000103364	0.0	0.21105730597896274	0.0	0.18789564905649406	0.0559579360447808	0.0	0.0	0.0	0.0	0.0	0.0	0.0
ENSMUSG00000105982	0.0	0.0	0.0	0.0	0.0	0.0	0.0	0.0	0.0	0.0	0.0	0.0
ENSMUSG00000096992	0.009624891023629557	0.0	0.0	0.0	0.0	0.0	0.0	0.0	0.0	0.0	0.0	0.0
ENSMUSG00000103001	0.0	0.0	0.0	0.10965063996950175	0.038098065518860386	0.049090459822250486	0.0	0.0	0.0	0.0	0.0	0.0
ENSMUSG00000104397	0.0	0.0	0.0	0.0	0.0	0.0	0.0	0.0	0.0	0.0	0.0	0.0
ENSMUSG00000102839	0.0	0.0	0.0	0.0	0.0	0.0	0.0	0.0	0.0	0.0	0.0	0.0
ENSMUSG00000101206	0.0	0.0	0.0	0.0	0.0	0.0	0.0	0.0	0.0	0.0	0.0	0.0
ENSMUSG00000101462	0.015671170880148633	0.0610104367640924	0.018380928564841005	0.01551859585086468	0.0	0.0	0.0	0.051305307991318966	0.017645496065428545	0.0	0.0	0.0
ENSMUSG00000102336	0.0	0.0	0.008619637106009586	0.0	0.007585548092291059	0.0	0.08034028558010076	0.008019782296583308	0.024824280030734606	0.05360829728779216	0.017235148659537163	0.02369295043979705
ENSMUSG00000092852	0.0	0.0	0.0	0.0	0.0	0.0	0.0	0.0	0.0	0.0	0.0	0.0
ENSMUSG00000042111	5701243450894180	4.48615e+16	5498253984856050	5090123848986640	4203446611464510	5705129927411750	4462959555354510	4641586977201250	4442709863872460	3.58128e+16	3.45946e+16	3.13155e+16
ENSMUSG00000101711	0.0	0.0	0.0	0.0	0.0	0.0	0.0	0.0	0.0	0.0	0.0	0.0
ENSMUSG00000026127	5.28981e+16	4476374193441100	406479632334153	423114978546799	4393669539611470	5725785422504040	3209491970546940	3.49417e+16	3.19929e+16	3120779479728590	3615793333294300	3.08818e+16
ENSMUSG00000026126	0.20560083755004613	0.11960564212825077	0.12473379666113224	0.1263718558613389	0.09513366298925534	0.08486479214188496	0.24113085918513016	0.35589698707348394	0.287383485827155	0.36202115856347755	0.29928947150096474	0.380953349261781
ENSMUSG00000100280	0.0	0.0	0.0	0.0	0.0	0.0	0.0	0.0	0.0	0.10452950370904182	0.022404262360871993	0.04106515804744678
ENSMUSG00000101223	0.0	0.0	0.0	0.0	0.0	0.047161635900112756	0.0	0.0	0.0	0.0	0.0	0.0
ENSMUSG00000026125	0.0	0.0	0.04049871507497227	0.0	0.03564012580796617	0.0	0.0	0.0	0.0	0.0	0.0	0.0
ENSMUSG00000101116	0.0	0.0	0.0	0.0	0.0	0.0	0.0	0.0	0.0	0.0	0.0	0.0
ENSMUSG00000026124	0.0	0.0	0.0	0.0	0.0	0.0	0.0	0.0	0.0	0.0	0.0	0.0
ENSMUSG00000101803	0.0	0.0	0.0	0.0	0.0	0.0	0.0	0.0	0.0	0.0	0.0	0.0
ENSMUSG00000037529	0.0	0.0	0.0	0.0	0.0	0.0	0.0	0.0	0.0	0.0	0.0	0.0
ENSMUSG00000045815	0.0	0.0	0.0	0.0	0.0	0.0	0.0	0.0	0.0	0.0	0.0	0.0
ENSMUSG00000045174	0.0	0.0	0.0	0.0	0.0	0.0	0.0	0.0	0.0	0.0	0.0	0.0
ENSMUSG00000100524	0.0	0.0	0.0	0.0	0.0	0.0	0.0	0.0	0.0	0.0	0.0	0.0
ENSMUSG00000102499	0.0	0.0	0.0	0.0	0.0	0.0	0.0	0.0	0.0	0.0	0.0	0.0
ENSMUSG00000103521	0.0	0.0	0.0	0.0	0.0	0.0	0.0	0.0	0.0	0.0	0.0	0.0
ENSMUSG00000104098	0.0	0.0	0.0	0.0	0.0	0.0	0.0	0.0	0.0	0.0	0.0	0.0
ENSMUSG00000037509	0.018670004614135094	0.0	0.0	0.004622058210525258	0.004817796136499229	0.00620786972906869	0.02834799313728442	0.005093590561150112	0.005255534118665818	0.017024072909108724	0.03283959113315524	0.06520827271939411
ENSMUSG00000102537	0.0	0.0	0.0	0.0	0.0	0.0	0.0	0.0	0.0	0.0	0.0	0.0
ENSMUSG00000102612	0.0	0.0	0.0	0.0	0.0	0.0	0.0	0.0	0.0	0.0	0.0	0.0
ENSMUSG00000118272	0.0	0.0	0.0	0.0	0.0	0.0	0.0	0.0	0.0	0.0	0.0	0.0
ENSMUSG00000104002	0.14445266025891418	0.04686482353240209	0.0	0.07152313223066233	0.13046607058224102	0.0480312305989379	0.021933272681581923	0.05911482525323805	0.08132573078723207	0.13171783676478707	0.0	0.0
ENSMUSG00000037503	1.20114e+16	1.09067e+16	1.05921e+16	1.38245e+16	1.27987e+16	1.43451e+16	1.1398e+16	1141411865814760	1.07939e+16	1.38233e+16	1222355777128120	1.3259e+16
ENSMUSG00000104358	0.0	0.0	0.0	0.0	0.0	0.0	0.0	0.0	0.0	0.0	0.0	0.0
ENSMUSG00000026123	1.63083e+16	1.27879e+16	1.76412e+16	1.71196e+16	1.87368e+16	1.84713e+16	1.77797e+16	1.87403e+16	1.95957e+16	1.92844e+16	2344840140914880	2.72489e+16
ENSMUSG00000103716	0.0	0.0	0.0	0.0	0.0	0.0	0.0	0.0	0.0	0.0	0.0	0.0
ENSMUSG00000103548	0.0	0.0	0.0	0.0	0.0	0.0	0.0	0.0	0.4526185322634378	0.0	0.2356850132198281	0.21599555837619933
ENSMUSG00000103760	0.10556474512613885	0.0	0.0	0.0	0.0	0.0	0.0	0.0	0.0	0.0	0.0	0.0
ENSMUSG00000103997	0.0	0.0	0.0	0.0	0.0	0.0	0.0	0.0	0.0	0.0	0.0	0.0
ENSMUSG00000077231	0.0	0.0	0.0	0.0	0.0	0.0	0.0	0.0	0.0	0.0	0.0	0.0
ENSMUSG00000104417	0.0	0.0	0.0	0.0	0.0	0.0	0.0	0.0	0.0	0.0	0.0	0.0
ENSMUSG00000064601	0.0	0.0	0.0	0.0	0.0	0.0	0.0	0.0	0.0	0.0	0.0	0.0
ENSMUSG00000101714	0.0	0.0	0.0	0.0	0.0	0.0	0.0	0.0	0.0	0.0	0.0	0.0
ENSMUSG00000102531	0.0	0.0	0.0	0.0	0.0	0.0	0.0	0.0	0.0	0.0	0.0	0.0
ENSMUSG00000103096	0.0	0.0	0.0	0.0	0.0	0.0	0.0	0.11112366487500276	0.0	0.0	0.0	0.0
ENSMUSG00000102279	0.0	0.0	0.0	0.0	0.0	0.0	0.0	0.0	0.0	0.0	0.0	0.0
ENSMUSG00000103708	0.0	0.0	0.14187854716146658	0.17967719847827684	0.1248575235269879	0.0	0.0	0.0	0.0	0.0	0.0	0.0
ENSMUSG00000104201	0.0	0.0	0.0	0.0	0.0	0.0	0.0	0.0	0.0	0.0	0.0	0.0
ENSMUSG00000102434	0.033546814048831294	0.043534415154552815	0.0	0.0	0.0692540637055669	0.04461793250608335	0.0	0.0	0.0	0.0	0.0	0.0
ENSMUSG00000045216	728015016813821	7271617305910090	7595080941157190	6.20099e+16	6821922654865860	6079606313686360	5135820648226420	5055416939878920	4.98798e+16	326918852049876	3224483129529490	3.94312e+16
ENSMUSG00000104523	0.10296695497762089	0.4008672321613856	0.0	0.0	0.1062825228233085	0.0	0.0	0.0	0.11593919898023183	0.0	0.12074243406563902	0.1106554426580529
ENSMUSG00000102202	0.01060512186059828	0.0	0.0	0.0	0.0	0.0	0.03864602216499008	0.023146496093779376	0.05970601606470463	0.23208440040099698	0.21141054296423753	0.19374901123468755
ENSMUSG00000037470	6488720666108590	4591337974087130	5338416286062880	5.13122e+16	5692271303283980	6439256686731830	6903124285981020	9117068590160150	7165074970417700	7399115999765230	8608288295032150	7277250494333690
ENSMUSG00000098752	0.0	0.0	0.0	0.0	0.0	0.0	0.9017405171831021	0.0	0.0	0.0	0.0	0.0
ENSMUSG00000047180	1230418303776710	1.41107e+16	0.4363085070153525	0.4392047237903875	0.9746804439954142	0.8562981513601449	0.538745811012099	0.5620777975896939	0.2094257647728092	3431066421947280	3.08698e+16	2.52158e+16
ENSMUSG00000037447	909513517960458	9159432649880800	7275461751151930	1.03659e+16	1.01154e+16	9114027507552840	0.10254242244841336	0.12016243187440491	0.16117767590290122	0.2409680138134753	0.5552129964535042	0.26427590527639766
ENSMUSG00000102762	0.0	0.0	0.0	0.0	0.0	0.0	0.0	0.0	0.0	0.0	0.0756968696035633	0.0
ENSMUSG00000010453	6103151678173670	7025403374442720	5997419995403230	7361994710654790	7222781799847130	779044190385363	7032024537439740	7062599511165700	7202589463316710	8528178012856270	744494768101851	7776737146282790
ENSMUSG00000098680	0.0	0.0	0.0	0.0	0.0	0.0	0.0	0.0	0.0	0.0	0.0	0.0
ENSMUSG00000037432	0.0	0.0	0.0	0.0	0.014949115073007835	0.0	0.008796084340049139	0.0	0.0	0.0	0.008491483327146103	0.0
ENSMUSG00000001143	1.35095e+16	0.9090463881382258	1.07104e+16	0.6627066739362526	1168501165112840	0.9815823890480867	189170676780442	2.16364e+16	2.22539e+16	1910514957552030	1.8262e+16	2.38611e+16
ENSMUSG00000037408	0.8006219145785275	0.5689674900049984	0.8272673954080381	0.3020293461270794	0.9247834011161269	0.6718653096111734	1.8061e+16	1685011231477980	2071275757967190	0.5388388767507098	0.815892807205605	0.9833187731087939
ENSMUSG00000104316	0.0	0.027665223525727867	0.0	0.0	0.044009530062083274	0.0	0.0	0.023264426365679134	0.0	0.0	0.0	0.0229101356499072
ENSMUSG00002075980	0.0	0.0	0.0	0.0	0.0	0.0	0.0	0.0	0.0	0.0	0.0	0.0
ENSMUSG00000001138	0.9606720668612985	1.00479e+16	1.16883e+16	0.7170388967932937	0.9472057361150186	0.8581654682011172	1.48914e+16	1314374862297220	1.43689e+16	2.49066e+16	2.38754e+16	2180377593720610
ENSMUSG00000102845	0.0	0.0	0.0	0.0	0.0	0.0	0.0	0.0	0.0	0.0	0.0	0.0
ENSMUSG00000067653	0.10239428003336272	0.0664396191235222	0.020016606301423073	0.05069868299665135	0.0	0.045395478975414426	0.10364833530840253	0.14898894037375232	0.03843145861636161	0.062244858345094974	0.22012997712300597	0.09170000531729634
ENSMUSG00000109510	0.0	0.0	0.0	0.0	0.0	0.0	0.0	0.0	0.0	0.0	0.0	0.0
ENSMUSG00000079610	0.32635701608828654	0.4235204513402521	0.2899913364575529	0.2840063094984309	0.2858255383877372	0.39460122517197904	0.3723990704825789	0.4101117464316819	0.30065968897559475	0.41481637387243087	0.37110008097870656	0.6801957248735662
ENSMUSG00000026121	6.46351e+16	3134060840340340	3890477805687890	2.86786e+16	5016660033851330	3.95844e+16	1704138403907970	2744873073677070	1.3653e+16	0.849788679238791	1.13984e+16	1.16307e+16
ENSMUSG00000087589	0.3903284427561544	0.16884584478317022	0.17168306881782416	0.06442136539079799	0.03357476162686848	0.19467923342230287	0.217309905554373	0.2484772266180274	0.14650126344639894	0.029659784974685712	0.09535665729212126	0.12234660073393906
ENSMUSG00000046337	0.057713139655168076	0.05617167798625059	0.016923130782112238	0.0	0.0	0.0	0.0	0.015745422107680644	0.0	0.026312599209517416	0.0	0.015505637262742834
ENSMUSG00000089906	0.0	0.0	0.0	0.0	0.0	0.0	0.0	0.0	0.0	0.0	0.0	0.0
ENSMUSG00002075377	0.0	0.0	0.0	0.0	0.0	0.0	0.0	0.0	0.0	0.0	0.0	0.0
ENSMUSG00000061518	6609563680284630	8592426198024070	7626584303153810	9466003174676090	7217547677981570	6403165320810010	6887206558775280	6671733199214910	7105911313831130	6830805469080190	6665712749438410	6517145379792110
ENSMUSG00000037351	1.89209e+16	1.62529e+16	1.54982e+16	1.64973e+16	1697359740781060	1.70012e+16	1546166402930420	1.74282e+16	1.56663e+16	1.73609e+16	1.84494e+16	1.56467e+16
ENSMUSG00000102416	0.13195593140767356	0.23973883207816815	0.0928637394408338	0.07840272250112883	0.054481981309654696	0.07020160940177335	0.0	0.0	0.0	0.0	0.0	0.05672360420659363
ENSMUSG00000104237	0.0	0.0	0.0	0.0	0.0	0.0	0.0	0.0	0.0	0.0	0.0	0.0
ENSMUSG00000026117	3384281534926210	5270225081651150	5232482716086900	3.57983e+16	2350008883656010	2577938244716450	3.53162e+16	4112912649818780	3.22173e+16	4600835361781790	3.66186e+16	3.58739e+16
ENSMUSG00000097291	0.0	0.0	0.0	0.0	0.0	0.0	0.0	0.0	0.0	0.0	0.0	0.0
ENSMUSG00000026116	4635383509348420	3.99125e+16	5173088074985030	3.29743e+16	4385923936370380	4.80596e+16	6022588211438140	5.93365e+16	5.30196e+16	3.85667e+16	4260182507629240	4282623078459780
ENSMUSG00000103016	0.0	0.0	0.0	0.0	0.0	0.0	0.3909644200374288	0.0	0.0	0.0	0.0	0.0
ENSMUSG00000102930	0.0	0.0	0.0	0.0	0.0	0.0	0.0	0.0	0.0	0.0	0.0	0.0
ENSMUSG00000103159	0.0	0.0	0.0	0.0	0.0	0.0	0.0	0.0	0.0	0.0	0.0	0.0
ENSMUSG00000080054	0.0	0.0	0.0	0.0	0.0	0.0	0.0	0.0	0.0	0.0	0.0	0.0
ENSMUSG00000119706	0.0	0.0	0.0	0.0	0.0	0.0	0.0	0.0	0.0	0.0	0.0	0.0
ENSMUSG00000050122	0.12347747518443068	0.2704039025796872	0.19008727885541563	0.2216239712283195	0.1911802322012833	0.2463412611603475	0.3280980755008939	0.26107726227842704	0.13903372754973475	0.11962879402516179	0.16289296185314076	0.09122951233226795
ENSMUSG00000103603	0.0	0.0	0.0	0.0	0.0	0.0	0.0	0.0	0.0	0.0	0.0	0.0
ENSMUSG00000026114	0.0	0.0	0.013642857517042717	0.0	0.02401227581603179	0.015470256102690514	0.0	0.0	0.0	0.0	0.0	0.0
ENSMUSG00000102231	0.0	0.0	0.0	0.0	0.0	0.0	0.0	0.0	0.0	0.0	0.0	0.0
ENSMUSG00000026113	1.04132e+16	1063820665690630	1496834380681820	0.7591233340156152	1175472219064100	1054936825676710	1.46404e+16	2098672098892800	1.69639e+16	1.96772e+16	2109615713786490	2.58101e+16
ENSMUSG00000086064	0.0	0.0	0.0	0.0	0.0	0.0	0.0	0.0	0.0	0.0	0.0	0.0
ENSMUSG00000102879	0.0	0.0	0.0	0.0	0.0	0.0	0.0	0.0	0.0	0.0	0.0	0.0
ENSMUSG00000026112	1.32436e+16	1.24722e+16	1.22138e+16	1.10802e+16	1.17952e+16	1.2595e+16	1.69437e+16	1.72719e+16	1.64807e+16	1804167219132570	1711177041863000	1.6734e+16
ENSMUSG00000026111	5159368277944510	6733249354898200	6085682153704220	917912659433102	5.53611e+16	6396838227186280	1.28528e+16	1.38055e+16	1.06997e+16	1.43262e+16	145953056666716	1.43471e+16
ENSMUSG00000026110	0.09290287638769582	0.07882902717683331	0.1131580820016557	0.08492157319585043	0.14752981197738962	0.09980062661014465	0.1605925585294648	0.13257887445066707	0.13277067961784023	0.1726834542486263	0.20950185555213352	0.2035197649260097
ENSMUSG00000103948	0.0	0.0	0.0	0.0	0.0	0.0	0.0	0.0	0.0	0.0	0.0	0.0
ENSMUSG00000087233	0.0	0.0	0.0	0.0	0.0	0.0	0.0	0.0	0.0	0.0	0.0	0.0
ENSMUSG00000026090	0.01813841532019568	0.035307911877071795	0.021274792983226813	0.008980909559406811	0.018722477912125675	0.01206222727061012	0.04406534941111513	0.06927985727379482	0.0	0.03307869614910761	0.0	0.06822480395606847
ENSMUSG00000089767	0.0	0.0	0.0	0.0	0.0	0.0	0.0	0.0	0.0	0.0	0.0	0.0
ENSMUSG00000104365	0.0	0.0	0.0	0.0	0.0	0.0	0.0	0.0	0.0	0.0	0.0	0.0
ENSMUSG00000102650	0.0	0.0	0.0	0.0	0.0	0.0	0.0	0.0	0.0	0.0	0.0	0.0
ENSMUSG00000060771	0.0647527136676935	0.07282684568529393	0.010126577976915782	0.008549637218906316	0.0534702168846583	0.1320543498557462	0.13109152144380115	0.27794465343149266	0.11179618314722974	0.16532367483076085	0.2531038643187987	0.17628900290655472
ENSMUSG00000097268	0.0	0.0	0.0	0.0	0.0	0.0	0.0	0.0	0.0	0.013586466733305368	0.0	0.0
ENSMUSG00000037216	0.5834626771086835	0.9027819333756412	0.8949208993797628	2.00001e+16	106551986069862	0.984944667062618	1.5265e+16	1.83671e+16	1.64242e+16	3192150626675820	2.34203e+16	3521011944782950
ENSMUSG00000026088	1.01357e+16	1.29377e+16	0.993943735358065	1.25052e+16	1.08051e+16	1193376672747540	1.51375e+16	1.74075e+16	1646420336132270	2.98477e+16	2.8837e+16	3.3392e+16
ENSMUSG00000026087	1062911981149170	1259016365858380	1.25005e+16	142555235766012	1.11186e+16	1.10818e+16	1.07622e+16	1.22534e+16	1.18236e+16	1144834601688730	1.07241e+16	9920195262149040
ENSMUSG00000061584	0.0	0.0	0.0	0.0	0.0	0.0	0.0	0.0	0.0	0.0	0.0	0.0
ENSMUSG00000087374	0.0	0.0	0.0	0.0	0.0	0.0	0.0	0.0	0.0	0.0	0.0	0.0
ENSMUSG00000026085	0.0	0.0	0.0	0.0	0.0	0.0	0.0	0.0	0.0	0.0	0.0	0.0
ENSMUSG00002076708	0.0	0.0	0.0	0.0	0.0	0.0	0.0	0.0	0.0	0.0	0.0	0.0
ENSMUSG00000058407	3.61555e+16	3.22204e+16	3.30362e+16	4.69201e+16	3152604457484000	4176556131660410	4127677093816380	4067013814306790	3.51306e+16	3905449416731010	4.22193e+16	3858351772839620
ENSMUSG00000026083	6899451103788050	6993824104390140	6376548226040050	8617455750004790	6332489901837850	6640656207879670	801386866270507	7915541572502960	7566753455192140	879563310682708	754266955001182	800293109463141
ENSMUSG00000026082	1678972356821370	1.20078e+16	1479155161469600	1.72913e+16	1.6175e+16	1.32992e+16	3.09089e+16	2.40227e+16	2.6635e+16	3.22521e+16	3.17636e+16	3.35206e+16
ENSMUSG00000103804	0.0	0.0	0.0	0.0	0.0	0.0	0.15950902158445743	0.3582588910378121	0.0	0.2993480437887324	0.23097803720687862	0.2116818097067745
ENSMUSG00000102716	0.0	0.0	0.0	0.0	0.0	0.0	0.0	0.0	0.0	0.0	0.0	0.0
ENSMUSG00000037138	0.06225369099413417	0.053858627224568495	0.02433939909600453	0.05479785514155644	0.06425827912806883	0.12879790315251713	0.050412905379037254	0.11322790018823548	0.038942607412205905	0.10091637087870221	0.04866714880734052	0.16353856674170306
ENSMUSG00000085391	0.0	0.0	0.0	0.0	0.0	0.0	0.0	0.0	0.0	0.0	0.0	0.0
ENSMUSG00000085280	0.0	0.0	0.0	0.0	0.07434786807827684	0.0	0.0	0.0	0.08110300773734527	0.06567855358244176	0.0	0.0
ENSMUSG00000087131	0.0	0.0	0.0	0.0	0.0	0.0	0.0	0.0	0.0	0.0	0.0	0.0
ENSMUSG00000102984	0.0	0.0	0.0	0.0	0.0	0.0	0.0	0.0	0.0	0.0	0.0	0.0
ENSMUSG00000102541	0.0	0.0	0.0	0.0	0.0	0.0	0.0	0.0	0.0	0.0	0.0	0.0
ENSMUSG00000103531	0.0	0.0	0.0	0.0	0.0	0.0	0.0	0.0	0.0	0.0	0.0	0.0
ENSMUSG00000048814	0.0	0.0	0.0	0.0	0.0	0.0	0.0	0.0	0.0	0.005591339693469262	0.0	0.006589792548381247
ENSMUSG00000026080	0.0	0.0	0.013536807220395698	0.0	0.0	0.0	0.0	0.0	0.0	0.014031626793440416	0.009022378473310036	0.01240295458077975
ENSMUSG00000103647	0.0	0.0	0.0	0.0	0.0	0.0	0.0	0.0	0.0	0.0	0.0	0.0
ENSMUSG00000102447	0.0	0.0	0.0	0.0	0.0	0.0	0.0	0.0	0.0	0.0	0.0	0.0
ENSMUSG00000067604	0.0	0.0	0.0	0.0	0.0	0.0	0.0	0.0	0.0	0.0	0.0	0.0
ENSMUSG00000026078	4603713814943950	2.97301e+16	3544391100497230	3230115356288900	4830778721063310	3.25014e+16	3.72366e+16	3.73822e+16	3685102295152660	3939218751532440	3.32607e+16	3.22406e+16
ENSMUSG00000103046	0.028081896812078424	0.14576990260414024	0.19762582255621003	0.3893188677216924	0.23188914070540037	0.03734948346451882	0.40933187601234156	0.5822635960625527	0.47429672310094845	0.20484976565798796	0.2634380379613942	0.1508937854427994
ENSMUSG00000104188	0.0	0.0	0.0	0.0	0.0	0.0	0.0	0.0	0.0	0.0	0.0	0.0
ENSMUSG00000103182	0.0	0.0	0.0	0.0	0.0	0.0	0.0	0.0	0.0	0.0	0.0	0.0
ENSMUSG00000098833	0.0	0.0	0.0	0.0	0.0	0.0	0.0	0.0	0.0	0.0	0.0	0.0
ENSMUSG00000026077	1.2681e+16	1.29656e+16	0.7549531918306926	0.2568585122892336	0.6247176216295534	0.8305212316619731	0.0	0.0	0.010817120005043545	0.02627964667450237	0.02253052307549181	0.010324145871039376
ENSMUSG00000092553	0.0	0.0	0.0	0.0	0.0	0.0	0.0	0.0	0.0	0.0	0.0	0.0
ENSMUSG00000092563	0.0	0.0	0.0	0.0	0.0	0.0	0.0	0.0	0.0	0.0	0.0	0.0
ENSMUSG00000073702	3763516548803860	3906477708938290	3576248538004010	4607174181919520	3696041877178720	3.09762e+16	3.01068e+16	3.28204e+16	3430042366942230	3320619939652350	3114261217702740	3.29753e+16
ENSMUSG00000003134	5.19212e+16	5278608082671790	6172339669740000	2992722257837830	6474693151219980	6426549316489880	8964047744778760	8868258118770500	7646609536712820	417362824587	5274593706813970	4692327254336770
ENSMUSG00000102607	0.0	0.0	0.0	0.0	0.0	0.06917039932016537	0.0	0.0	0.0	0.0	0.0	0.0
ENSMUSG00000065629	0.0	0.0	0.0	0.0	0.0	0.0	0.0	0.0	0.0	0.0	0.0	0.0
ENSMUSG00002076218	0.0	0.0	0.0	0.0	0.0	0.0	0.0	0.0	0.0	0.0	0.0	0.0
ENSMUSG00000003135	4316599002244540	4120430632062490	3954985834976930	5651790326706230	4.11702e+16	5.67136e+16	5625853181034590	4538837855743980	4993383642282580	5252056308295360	5338722407493500	492091819298296
ENSMUSG00000085894	1.26371e+16	2249626645115280	1370247054893350	1.18672e+16	1.09954e+16	6382215310635450	3.05174e+16	1.50793e+16	297030911797881	1.00798e+16	1266806946056570	1241974460663140
ENSMUSG00000077704	5.85788e+16	8144893308006330	7361561890218820	2.07173e+16	1.72757e+16	3.33904e+16	203301498419463	1.82647e+16	1.88454e+16	0.7630653770760051	0.9813066914061933	1.79865e+16
ENSMUSG00000048234	4456662330813610	461754416479739	4278075630775740	4605991428052220	5.40537e+16	3.85241e+16	2427010136170330	2.48308e+16	2.65698e+16	2505102226292150	2.03108e+16	2.23786e+16
ENSMUSG00000064936	0.3540479144230503	0.9189110398776379	0.4152675938072157	1.753e+16	0.36544836693860694	0.9417815907437901	0.8601217240823434	0.0	1195957429480690	3228353518398480	0.0	0.3804844836011511
ENSMUSG00000102471	0.0	0.0	0.09165498674862145	0.0	0.0	0.0	0.0	0.0	0.0	0.0	0.0	0.0
ENSMUSG00000050967	0.0	0.0	0.0	0.0	0.0	0.0	0.0	0.0	0.0	0.0	0.0	0.0
ENSMUSG00000097083	0.0	0.0	0.0	0.0	0.0	0.0	0.0	0.0	0.0	0.0	0.0	0.0
ENSMUSG00000057173	0.0	0.0	0.0	0.0	0.02221051318467457	0.0	0.0	0.0	0.0	0.0	0.0	0.06937304750091114
ENSMUSG00000091937	0.0	0.0	0.0	0.0	0.0	0.0	0.0	0.0	0.0	0.0	0.0	0.0
ENSMUSG00000101634	0.0	0.0	0.0	0.0	0.0	0.0	0.0	0.0	0.0	0.0	0.0	0.0
ENSMUSG00000026074	3.24331e+16	3.2736e+16	2953129605402180	2.56463e+16	3.56597e+16	3.73213e+16	0.9571873451005095	1148335874167110	1.49864e+16	115666659099526	1.23957e+16	1.56976e+16
ENSMUSG00000102985	0.0	0.0	0.0	0.0	0.0	0.0	0.0	0.0	0.0	0.0	0.0	0.0
ENSMUSG00000026073	2.05043e+16	1.65914e+16	1725928731075060	3.9415e+16	3.01284e+16	2.91962e+16	0.0	0.05264978671226546	0.10864742545946253	0.08798447744062952	0.1414357128599073	0.10369598085565963
ENSMUSG00000097899	0.0	0.0	0.0	0.0	0.0	0.0	0.0	0.0	0.0	0.0	0.0	0.0
ENSMUSG00000102975	0.0	0.019449435881486964	0.0	0.014841457510253848	0.0	0.0	0.0	0.0	0.0	0.0	0.0	0.0
ENSMUSG00000026072	3090838849329870	3682503860028260	2.17364e+16	4164563358562550	3577867588685750	4.34081e+16	2.38815e+16	2.89306e+16	2349750295598170	7367424397401280	1.75411e+16	8263264307534660
ENSMUSG00000103560	0.10654219646989939	0.07373977480499563	0.02499295703469354	0.07737025866572303	0.0586522070395295	0.07557506592388438	0.0172555284152322	0.11626827898958622	0.07197891936689393	0.025906540579740917	0.0	0.015266352737083225
ENSMUSG00000070942	0.07432303547048764	0.08768235113336238	0.055474678562032635	0.07359942398031198	0.15343252047040745	0.09885112116585583	0.08207268359564347	0.09585476435782683	0.1293338187097448	0.12938057993581709	0.11884586324282291	0.06535038840477786
ENSMUSG00000103230	0.0	0.0	0.0	0.0	0.0	0.0	0.16323477975285353	0.0	0.07565667437104179	0.06126802297690552	0.0	0.2888349364563483
ENSMUSG00000026069	0.0	0.0	0.0	0.00661127299303591	0.020673754439520842	0.008879576936226626	0.00810964781916918	0.007285740719974071	0.0	0.0	0.015657635052898355	0.007174787187140941
ENSMUSG00000026070	0.08599461487958664	0.17359540093183526	0.03362141614797885	0.05677157900849852	0.029587889372235145	0.012708283869285106	0.12767013342721104	0.01042721538789729	0.07531113838678542	0.10455120383437065	0.07843119705031855	0.07187894541769722
ENSMUSG00000026068	0.1295169355190957	0.2742307087312559	0.2878335810156649	0.3645169230976653	0.40809844293795855	0.2901222909874235	0.04968120147987469	0.06695069145608876	0.04605286310204113	0.05594155237746187	0.07194117479947656	0.05860542993856593
ENSMUSG00000104441	0.0	0.0	0.0	0.0	0.0	0.0	0.0	0.0	0.0	0.0	0.0	0.0
ENSMUSG00000026065	0.0	0.0	0.0	0.0	0.0	0.0	0.0	0.0	0.0	0.0	0.0	0.0
ENSMUSG00000102676	0.0	0.0	0.0	0.0	0.0	0.0	0.0	0.0	0.0	0.0	0.0	0.0
ENSMUSG00000026062	0.0	0.0	0.015459561052387754	0.0	0.006802446692728937	0.0	0.0	0.0071918523086342	0.0	0.0	0.0	0.007082328589368506
ENSMUSG00000103679	0.0	0.0	0.0	0.0	0.0	0.0	0.0	0.0	0.0	0.0	0.0	0.0
ENSMUSG00000103270	0.0	0.0	0.0	0.0	0.0	0.0	0.0	0.0	0.0	0.0	0.0	0.0
ENSMUSG00000041945	0.0808265482682866	0.10489033333237427	0.10533617013646446	0.044466454647794695	0.11123891754619059	0.03583364101366616	0.27272152227001134	0.13720791245444244	0.171906726448933	0.6141745717928822	0.6318657720274026	0.5597761963614984
ENSMUSG00000079588	0.0	0.0	0.0	0.0	0.0	0.0	0.0	0.0	0.0	0.0	0.0	0.0
ENSMUSG00000094136	0.0	0.0	0.0	0.0	0.0	0.0	0.0	0.0	0.0	0.0	0.0	0.0
ENSMUSG00000104072	0.0	0.0	0.0	0.0	0.0	0.0	0.0	0.0	0.0	0.0	0.0	0.0
ENSMUSG00000100185	0.0	0.0	0.0	0.0	0.0	0.0	0.0	0.0	0.0	0.0	0.0	0.0
ENSMUSG00000100832	0.0	0.0	0.0	0.0	0.0	0.0	0.0	0.0	0.0	0.0	0.0	0.0
ENSMUSG00000100178	0.0	0.0	0.0	0.0	0.0	0.0	0.0	0.0	0.0	0.0	0.0	0.0
ENSMUSG00000101877	0.0	0.0	0.0	0.0	0.0	0.0	0.0	0.0	0.0	0.0	0.0	0.0
ENSMUSG00000053640	0.0	0.0	0.0	0.0	0.0	0.0	0.0	0.0	0.0	0.0	0.0	0.0
ENSMUSG00000101919	0.0	0.0	0.0	0.0	0.0	0.0	0.0	0.0	0.0	0.0	0.0	0.0
ENSMUSG00000101299	0.0	0.0	0.0	0.0	0.0	0.0	0.0	0.0	0.0	0.0	0.0	0.0
ENSMUSG00000100180	0.0	0.0	0.0	0.0	0.0	0.0	0.0	0.0	0.0	0.0	0.0	0.0
ENSMUSG00000103106	0.0	0.0	0.0	0.0	0.0	0.0	0.0	0.0	0.0	0.0	0.0	0.0
ENSMUSG00000060424	0.0	0.0	0.0	0.0	0.0	0.0	0.0	0.0	0.0	0.0	0.0	0.0
ENSMUSG00000104199	0.0	0.0	0.0	0.0	0.0	0.0	0.0	0.0	0.0	0.0	0.0	0.0
ENSMUSG00000045515	0.0	0.0	0.0	0.0	0.0	0.0	0.0	0.0	0.0	0.0	0.0	0.0
ENSMUSG00000093436	0.0	0.0	0.0	0.0	0.0	0.0	0.0	0.0	0.0	0.0	0.0	0.0
ENSMUSG00000097063	0.0	0.0	0.0	0.0	0.0	0.0	0.0	0.0	0.0	0.0	0.0	0.0
ENSMUSG00000099784	0.0	0.0	0.0	0.0	0.0	0.0	0.0	0.0	0.0	0.0	0.0	0.0
ENSMUSG00000060679	3.93735e+16	3.87623e+16	3.15684e+16	4958785136347640	3.68492e+16	3505329710472720	3.38571e+16	2.88486e+16	3462182274597080	4245651798705900	3.65244e+16	3390227005538620
ENSMUSG00000077448	0.0	0.0	0.0	0.0	0.0	0.0	0.0	0.0	0.0	0.0	0.0	0.0
ENSMUSG00000041907	0.0	0.0	0.0	0.0	0.0	0.0	0.0	0.0	0.0	0.0	0.0	0.0
ENSMUSG00002075628	0.0	0.0	0.0	0.0	0.0	0.0	0.0	0.0	0.0	0.0	0.0	0.0
ENSMUSG00000070939	4341701320235270	3968519834542640	3.84762e+16	4158193048669660	408314940785671	4.25699e+16	5340092220606010	4751782408985990	4251033517111480	4957282179910460	5676589108963820	4.97245e+16
ENSMUSG00000100269	0.0	0.0	0.0	0.0	0.0	0.0	0.0	0.0	0.0	0.0	0.0	0.0
ENSMUSG00000041878	0.14751996434293763	0.09571989998725394	0.08651408204316992	0.07304185258652175	0.038067538222771556	0.19620449807162293	0.2687880387757323	0.040246711957933695	0.0415262996347465	0.10088604744995261	0.2162334456223583	0.3170704030009593
ENSMUSG00000010290	1.19791e+16	1.50273e+16	1170867275772220	2069336094330930	2.11575e+16	1.38081e+16	4252105515670230	4546365416962370	3.28214e+16	3289036855210480	3496153394483600	3.6475e+16
ENSMUSG00000008136	0.14557584251448563	0.06297229055566311	0.11383191817593682	0.0961056742519548	0.12521952478128331	0.12907918481464703	0.14735875610266824	0.0264775416570908	0.027319357904145296	0.22123666704892084	0.11380467691584742	0.4432634205369235
ENSMUSG00000094497	0.09529239932711497	0.0	0.0	0.0	0.0	0.0	0.1157513707357191	0.0	0.0	0.0	0.223485995972425	0.0
ENSMUSG00000099576	0.0	0.0	0.0	0.0	0.0	0.0	0.0	0.0	0.0	0.0	0.0	0.0
ENSMUSG00000099694	0.0	0.0	0.0	0.0	0.0	0.0	0.0	0.0	0.0	0.0	0.0	0.0
ENSMUSG00000101923	0.0	0.0	0.0	0.0	0.0	0.0	0.0	0.0	0.0	0.0	0.0	0.0
ENSMUSG00000066877	0.3719291222221942	0.29495909921998253	0.21812035230277999	0.36830800819385506	0.33058516695007534	0.3160411847726074	0.4015832067544948	0.5186269899171847	0.5002171366103335	0.5087102513840035	0.5572852815393197	0.5218316935584811
ENSMUSG00000103422	0.0	0.0	0.0	0.0	0.0	0.0	0.0	0.0	0.0	0.0	0.0	0.0
ENSMUSG00000103945	0.0	0.0	0.0	0.0	0.0	0.0	0.043238911110094605	0.0	0.0	0.03245831070315568	0.0834831678690497	0.0
ENSMUSG00000026051	0.0	0.0	0.05985009666844572	0.0	0.0	0.0	0.0	0.0	0.0	0.0	0.0	0.0
ENSMUSG00000100764	0.3014818485261782	0.39123941654178906	0.3536121431982841	0.09951553714844884	0.62237931487361	0.8019537563102143	0.0	0.0	0.0	0.0	0.11784250660991405	0.0
ENSMUSG00000100635	0.0	0.0	0.0	0.0	0.0	0.0	0.0	0.0	0.0	0.0	0.0	0.0
ENSMUSG00000100480	0.8301323845189756	0.11969783084578449	0.6491156776946458	0.6393723689337213	0.476034946914017	0.24535392143625795	0.0	0.6039426435691535	0.0	0.08410540228292641	0.1081600561670153	0.0
ENSMUSG00000057363	1.66153e+16	1.17185e+16	0.9850078887834487	1.082e+16	1528616673166780	1.71745e+16	1.79888e+16	176393829266367	1657336860290100	1.6468e+16	1.6307e+16	1.49447e+16
ENSMUSG00000090243	0.0	0.0	0.0	0.0	0.0	0.0	0.0	0.0	0.0	0.0	0.0	0.0
ENSMUSG00000100701	0.0	0.0	0.0	0.16725914133574155	0.0	0.11232257504283735	0.0	0.46080639012386476	0.0	0.0	0.0990309505088819	0.0
ENSMUSG00000101395	0.0	0.0	0.0	0.0	0.0	0.0	0.0	0.0	0.0	0.0	0.0	0.0
ENSMUSG00000088848	0.0	0.0	0.0	0.0	0.0	0.0	0.0	0.0	0.0	0.0	0.0	0.0
ENSMUSG00002075225	0.0	0.0	0.0	0.0	0.0	0.0	0.0	0.0	0.0	0.0	0.0	0.0
ENSMUSG00000041763	7074283441890220	6596409920613980	5785232205847690	6014972643243310	6340409501807440	7094667430965320	4826342875258630	4570250159957390	4689842986016790	4680760231279880	4611011943990890	4284697761847050
ENSMUSG00000047343	0.0	0.0	0.0	0.0	0.0	0.0	0.0	0.0	0.0	0.0	0.0	0.0
ENSMUSG00000090106	0.0	0.0	0.0	0.0	0.0	0.0	0.0	0.0	0.0	0.0	0.0	0.0
ENSMUSG00000091844	0.0022971765260030213	0.0	0.010777557834884814	0.0022748111406463148	0.0	0.009165871940259486	0.0	0.022561941940083412	0.007759755731308189	0.0020946594000389443	0.0026937446609772726	0.009874821894220332
ENSMUSG00000026049	3106650962486780	2.76007e+16	2.29842e+16	2.62678e+16	2.93535e+16	2.25666e+16	1.30626e+16	1.53865e+16	1.50685e+16	1.19848e+16	1.233e+16	1.36113e+16
ENSMUSG00000101104	0.0	0.0	0.0	0.0	0.0	0.0	0.0	0.0	0.0	0.0	0.0	0.0
ENSMUSG00000026047	0.5179569363863318	0.392095520297898	0.810024940718045	0.6981330680479803	0.49008236766696583	0.7271649043879842	1.8001e+16	1.93124e+16	1.34463e+16	2125324323146980	1.90648e+16	2.01006e+16
ENSMUSG00000041684	0.8644964529540482	0.8520573122973817	0.7572759021638955	0.6826964595533387	0.8358567023179739	0.960590352898445	1.82106e+16	1540513231462590	1.6511e+16	3.1232e+16	3079707162758380	3.51627e+16
ENSMUSG00000026048	4552389622697470	6.11145e+16	5707804921702170	5712809561780750	6667687718069840	5981694295234040	3451341092711040	3400490266001020	3800251268074750	3.5284e+16	3.19377e+16	4166902035618330
ENSMUSG00000046828	0.0	0.0	0.0	0.0	0.0	0.0	0.0	0.0	0.0	0.0	0.0	0.0
ENSMUSG00000089703	0.048094283045973386	0.0	0.0	0.04762603554230885	0.19857173543163592	0.0	0.11683994162038103	0.15745422107680648	0.0	0.04385433201586236	0.0	0.0
ENSMUSG00000100966	0.0	0.0	0.0	0.0	0.0	0.0	0.0	0.0	0.0	0.0	0.0	0.0
ENSMUSG00000100769	0.0	0.0	0.0	0.0	0.0	0.0	0.0	0.0	0.0	0.0	0.0	0.0
ENSMUSG00000101567	0.14895219700646128	0.0	0.0	0.14750199357278176	0.0	0.19810939611115327	0.0	0.16254982693689723	0.0	0.0	0.0	0.0
ENSMUSG00000056870	0.03674259888903396	0.0	0.01436529728444333	0.04851316233527362	0.0758514439095565	0.0	0.044631116603527664	0.04009677742695684	0.055162130861270496	0.04467120355420998	0.014361859507009215	0.13162049725425665
ENSMUSG00000102319	0.0	0.0	0.0	0.0	0.0	0.0	0.0	0.0	0.0	0.0	0.0	0.0
ENSMUSG00000089877	0.0	0.0	0.0	0.0	0.0	0.0	0.0	0.0	0.0	0.0	0.0	0.0
ENSMUSG00000101701	0.0	0.0	0.0	0.0	0.0	0.0	0.0	0.0	0.0	0.0	0.0	0.0
ENSMUSG00000103071	0.02967519592198358	0.0	0.0	0.0	0.0	0.0	0.0	0.0	0.0	0.0	0.0	0.0
ENSMUSG00000100434	0.0	0.0	0.0	0.0	0.0	0.0	0.0	0.0	0.0	0.0	0.0	0.0
ENSMUSG00000100013	0.0	0.0	0.0	0.0	0.0	0.0	0.0	0.0	0.0	0.0	0.0	0.0
ENSMUSG00000101251	0.0	0.0	0.0	0.0	0.0	0.0	0.0	0.0	0.0	0.0	0.0	0.0
ENSMUSG00000101937	0.0	0.0	0.0	0.0	0.0	0.0	0.0	0.0	0.0	0.0	0.0	0.0
ENSMUSG00000026043	1537958748064260	1.65509e+16	1.44641e+16	0.8497142655419814	1481004078730410	1.07888e+16	1.58907e+16	2230986438900420	1.90595e+16	2608072881102270	1.47356e+16	2.60517e+16
ENSMUSG00002074901	0.0	0.0	0.0	0.0	0.0	0.0	0.0	0.0	0.0	0.0	0.0	0.0
ENSMUSG00000026042	0.29753166408610005	0.2740158037795897	0.4108945329194533	0.18058267214384352	0.32197254724546226	0.33189675494880727	0.3730691661122457	0.4241955602547807	0.38364741508034794	0.41570395112314956	0.4051688560075619	0.5054084371888923
ENSMUSG00000104476	0.0	0.0	0.0	0.0	0.0	0.0	0.0	0.0	0.0	0.0	0.0	0.0
ENSMUSG00000100218	0.0	0.0	0.0	0.0	0.0	0.0	0.0	0.0	0.0	0.0	0.0	0.0
ENSMUSG00000100361	0.0	0.0	0.0	0.0	0.0	0.0	0.0	0.0	0.0	0.0	0.0	0.0
ENSMUSG00000100894	0.0	0.0	0.0	0.0	0.0	0.0	0.0	0.0	0.0	0.0	0.0	0.0
ENSMUSG00000119267	0.0	0.0	0.0	0.0	0.0	0.0	0.0	0.0	0.0	0.0	0.0	0.0
ENSMUSG00000065255	0.0	0.0	0.0	0.0	0.0	0.0	0.0	0.0	0.0	0.0	0.0	0.0
ENSMUSG00000100843	0.0	0.0	0.0	0.0	0.0	0.0	0.0	0.0	0.0	0.0	0.0	0.0
ENSMUSG00000087764	0.0	0.0	0.0	0.0	0.0	0.0	0.0	0.0	0.0	0.0	0.0	0.0
ENSMUSG00000025995	6791217036045400	5814456488042070	6.1146e+16	5292642451420420	6612378002607520	6646287226106170	3137688942443240	2818912559992410	2.74989e+16	2766501310970450	2.21395e+16	2180409040718430
ENSMUSG00000099850	0.0	0.0	0.0	0.0	0.0	0.0	0.0	0.0	0.0	0.0	0.0	0.0
ENSMUSG00000084817	0.7616633619975786	0.14120382409467247	0.3828708311697734	0.9697471492338204	0.5615636844210272	0.1447182113436084	0.13217000488262962	0.0	0.12251730956067051	0.19843307678099426	0.0	0.3508012969372315
ENSMUSG00000098549	0.0	0.07974528383450796	0.072075817349717	0.06085195729504615	0.19028686663024927	0.0	0.0	0.0	0.0	0.0	0.0	0.0
ENSMUSG00000099381	0.0	0.0	0.0	0.0	0.0	0.0	0.0	0.0	0.0	0.0	0.04589444560148013	0.0
ENSMUSG00000025993	5543603566721800	4194318390908150	432478128528337	5.18578e+16	4381319865852850	5.46861e+16	2187862958824120	2.95061e+16	2.27511e+16	2.3176e+16	2.24643e+16	2.63693e+16
ENSMUSG00000099946	0.0	0.0	0.0	0.0	0.0	0.0	0.0	0.0	0.0	0.0	0.0	0.0
ENSMUSG00000070896	0.0	0.0	0.0	0.0	0.0	0.0	0.0	0.0	0.0	0.0	0.0	0.0
ENSMUSG00000090682	0.0	0.0	0.0	0.0	0.0	0.0	0.0	0.0	0.0	0.0	0.0	0.0
ENSMUSG00000044457	0.0	0.0	0.0	0.0	0.0	0.0	0.0	0.0	0.0	0.0	0.0	0.0
ENSMUSG00000099432	0.0	0.0	0.0	0.0	0.0	0.0	0.0	0.0	0.0	0.0	0.0	0.0
ENSMUSG00000041144	0.0023031539669233652	0.00298885196117126	0.00810420144039302	0.0022807303850074846	0.002377316238091418	0.006126481525054679	0.00559526742047161	0.007540216651846667	0.002593315749808028	0.002100109874858901	0.0027007540045706885	0.0049502584936098526
ENSMUSG00000119743	0.0	0.0	0.0	0.0	0.0	0.0	0.0	0.0	0.0	0.0	0.0	0.0
ENSMUSG00000101262	0.0	0.030583316739399107	0.0	0.023337488998458562	0.0	0.0	0.0	0.025718328993088197	0.0	0.0	0.0	0.0
ENSMUSG00000101337	0.0	0.0047392856932513255	0.0	0.0	0.0	0.0	0.0	0.0	0.0	0.0	0.0	0.0
ENSMUSG00000025986	0.3171618724774166	0.23519298149452258	0.4782901572644223	0.3963314435999093	0.5768028367431334	0.5323113338986639	0.779683761370787	0.766397764837673	0.5611875715036586	0.85383197238037	0.5932920685532113	0.5274969460918338
ENSMUSG00000100213	0.09679543401681712	0.5024539860529671	0.11353267548882867	0.19170606104727472	0.0	0.0	0.3527313064060083	0.47534286930758285	0.4904557281782047	0.4854411704847352	0.7377857879657501	1.40431e+16
ENSMUSG00000103129	0.0	0.0	0.0	0.0	0.0	0.0	0.0	0.0	0.0	0.0	0.0	0.0
ENSMUSG00000100160	0.0	0.0	0.18176696025231664	0.0	0.0	0.20611381615604832	0.0	0.0	0.0	0.0	0.0	0.0
ENSMUSG00000101921	0.0	0.0	0.0	0.0	0.0	0.0	0.0	0.0	0.0	0.0	0.0	0.0
ENSMUSG00000101447	0.0	0.0	0.0	0.0	0.0	0.0	0.0	0.0	0.0	0.0	0.0	0.0
ENSMUSG00000081185	0.0	0.0	0.0	0.0	0.0	0.0	0.0	0.0	0.0	0.0	0.0	0.0
ENSMUSG00000103246	0.0	0.0	0.0	0.0	0.0	0.0	0.0	0.0	0.0	0.0	0.0	0.0
ENSMUSG00000098876	0.0	0.0	0.0	0.0	0.0	0.0	0.0	0.0	0.0	0.0	0.0	0.0
ENSMUSG00000100530	0.0	0.0	0.0	0.0	0.0	0.0	0.0	0.0	0.0	0.0	0.0	0.0
ENSMUSG00000104067	0.0	0.0	0.0	0.0	0.0	0.0	0.0	0.0	0.0	0.0	0.0	0.0
ENSMUSG00000100033	0.11874672052372688	0.12328011886903294	0.055711854690338534	0.18814495774608697	0.0	0.031587101856731865	0.08654475551912125	0.10366954906811404	0.05348278838406979	0.021655622156439774	0.027849261108018903	0.10209077991362155
ENSMUSG00002075213	0.0	0.0	0.0	0.0	0.0	0.0	0.0	0.0	0.0	0.0	0.0	0.0
ENSMUSG00002076633	0.0	0.0	0.0	0.0	0.0	0.0	0.0	0.0	0.0	0.0	0.0	0.0
ENSMUSG00000101996	0.0	0.0	0.0	0.0	0.0	0.0	0.0	0.0	0.0	0.0	0.0	0.0
ENSMUSG00000096973	0.0	0.0	0.054751305471539585	0.0	0.0	0.0	0.05670173637459668	0.05094107152484914	0.0	0.08512899744255635	0.0	0.0
ENSMUSG00000064943	0.0	0.0	0.0	0.0	0.0	0.0	0.0	0.0	0.0	0.0	0.0	0.0
ENSMUSG00000100866	0.0	0.0	0.0	0.0	0.0	0.0	0.0	0.0	0.0	0.0	0.0	0.0
ENSMUSG00000101721	0.0	0.0	0.0	0.0	0.0	0.0	0.0	0.0	0.0	0.0	0.0	0.0
ENSMUSG00000099376	0.0	0.0	0.0	0.0	0.0	0.0	0.0	0.0	0.0	0.0	0.0	0.0
ENSMUSG00000097883	0.0	0.0	0.0	0.0	0.0	0.0	0.0	0.0496814011112772	0.0	0.0	0.0	0.0
ENSMUSG00002076043	0.0	0.0	0.0	0.0	0.0	0.0	0.0	0.0	0.0	0.0	0.0	0.0
ENSMUSG00000099698	0.0	0.0	0.0	0.0	0.0	0.0	0.0	0.0	0.0	0.0	0.0	0.0
ENSMUSG00000099454	0.0	0.0	0.0	0.0	0.0	0.0	0.0	0.0	0.0	0.0	0.0	0.0
ENSMUSG00000051616	0.0	0.0	0.0	0.0	0.0	0.0	0.0	0.0	0.0	0.0	0.0	0.0
ENSMUSG00000099627	0.0	0.0	0.0	0.0	0.0	0.0	0.0	0.0	0.0	0.0	0.0	0.0
ENSMUSG00000099577	0.0	0.0	0.0	0.0	0.0	0.0	0.0	0.0	0.0	0.0	0.0	0.0
ENSMUSG00000099882	0.0	0.0	0.0	0.0	0.0	0.0	0.0	0.0	0.0	0.0	0.0	0.0
ENSMUSG00000101760	0.0	0.0	0.0	0.0	0.0	0.0	0.0	0.0	0.0	0.0	0.0	0.0
ENSMUSG00000099608	0.0	0.0	0.0	0.0	0.0	0.0	0.0	0.0	0.0	0.0	0.0	0.0
ENSMUSG00000099864	0.0	0.0	0.0	0.0	0.0	0.0	0.0	0.0	0.0	0.0	0.0	0.0
ENSMUSG00002075839	0.0	0.0	0.0	0.0	0.0	0.0	0.0	0.0	0.0	0.0	0.0	0.0
ENSMUSG00000100451	0.0	0.0	0.0	0.0	0.0	0.0	0.0	0.0	0.0	0.0	0.0	0.0
ENSMUSG00000099941	0.0	0.0	0.0	0.0	0.0	0.0	0.0	0.0	0.0	0.0	0.0	0.0
ENSMUSG00002075589	0.0	0.0	0.0	0.0	0.0	0.0	0.0	0.0	0.0	0.0	0.0	0.0
ENSMUSG00000100816	0.0	0.0	0.0	0.0	0.0	0.0	0.0	0.0	0.0	0.0	0.0	0.0
ENSMUSG00000026109	0.0	0.008905504337564702	0.0	0.0	0.0	0.0	0.0	0.0	0.0	0.0	0.0	0.0
ENSMUSG00000100671	0.0	0.0	0.0	0.0	0.0	0.0	0.0	0.0	0.0	0.0	0.0	0.0
ENSMUSG00002075527	0.0	0.0	0.0	0.0	0.0	0.0	0.0	0.0	0.0	0.0	0.0	0.0
ENSMUSG00000101242	0.0	0.0	0.0	0.0	0.0	0.0	0.0	0.0	0.0	0.0	0.0	0.0
ENSMUSG00000099924	0.0	0.0	0.0	0.0	0.0	0.0	0.0	0.0	0.0	0.0	0.0	0.0
ENSMUSG00000099625	0.0	0.0	0.0	0.0	0.0	0.0	0.0	0.0	0.0	0.0	0.0	0.0
ENSMUSG00000101799	0.0	0.0	0.0	0.0	0.0	0.0	0.0	0.0	0.0	0.0	0.0	0.0
ENSMUSG00000045954	3.16383e+16	2.48301e+16	3.35748e+16	2342312345072450	2.44151e+16	2885458490789480	1.74769e+16	1122934642407570	1.10096e+16	9671322880649070	7950029660328400	1.00059e+16
ENSMUSG00000099741	0.0	0.0	0.0	0.0	0.0	0.0	0.0	0.0	0.0	0.0	0.0	0.0
ENSMUSG00000101702	0.0	0.0	0.0	0.0	0.0	0.0	0.0	0.0	0.0	0.0	0.0	0.0
ENSMUSG00000026107	1.44611e+16	0.7169192979982041	1.28959e+16	1.35158e+16	1257868290533560	1159772222538680	3263158906144350	3741381324944250	429332485863629	2.36067e+16	2.99138e+16	2.92191e+16
ENSMUSG00000099413	0.08097099827217284	0.03002222547979214	0.01356742578410104	0.03436399799999213	0.07163853385577115	0.046154161898728084	0.11240595539653647	0.25246492346570126	0.09117209188468094	0.12657028119380836	0.108513431570426	0.06215504255861981
ENSMUSG00000103424	0.0	0.0	0.0	0.0	0.0	0.0	0.0	0.0	0.0	0.0	0.0	0.0
ENSMUSG00000101741	0.16206418617956528	0.08412565858034712	0.1140523673132494	0.032097264798584206	0.10036962190567372	0.0	0.0	0.035371758115141726	0.10948906044541609	0.08866604733629639	0.07601671553146569	0.0
ENSMUSG00000018417	1.75029e+16	1639896884036630	1.92138e+16	1.49506e+16	1.99947e+16	1.94901e+16	2.17943e+16	2.19119e+16	2.16097e+16	1.91604e+16	1.84841e+16	2.21923e+16
ENSMUSG00000101724	0.0	0.0	0.0	0.0	0.0	0.0	0.04371220646235522	0.0	0.0	0.0	0.0	0.0
ENSMUSG00000100313	0.0	0.0	0.0	0.0	0.03802183889717399	0.04899223961452289	0.022372113671609573	0.020099198288715987	0.0	0.0	0.0	0.019793110391416426
ENSMUSG00000100696	0.0	0.0	0.0	0.0	0.0	0.0	0.0	0.0	0.0	0.0	0.0	0.0
ENSMUSG00002075355	0.0	0.0	0.0	0.0	0.0	0.0	0.0	0.0	0.0	0.0	0.0	0.0
ENSMUSG00000072324	0.0	0.0	0.0	0.0	0.0	0.10236756421128153	0.0	0.0	0.0	0.0	0.0	0.0
ENSMUSG00000062939	0.035660817826701864	0.06170373718186618	0.08365411238885027	0.011771207648241107	0.1840455360357137	0.03161973316030287	0.11551221501105852	0.02594416142742833	0.0401535293988871	0.1300679620015918	0.09757310852050217	0.1021962455953505
ENSMUSG00000101628	0.0	0.0	0.0	0.01290433635730169	0.0	0.0	0.03165793435184164	0.0	0.0	0.0	0.0	0.0
ENSMUSG00000078291	0.21308439293979878	0.0	0.0	0.0	0.0	0.0	0.0	0.0	0.0	0.0	0.0	0.0
ENSMUSG00000109599	0.1180159714743501	0.05105061332653543	0.46140843756357297	0.11686696413843477	0.3654483669386069	0.3139271969145967	0.19113816090718744	0.30050878261923825	0.044294719610396265	0.6098001090308247	0.27677881039661867	0.2959323761342286
ENSMUSG00000026104	0.751448634693821	0.983577545147	0.7066270526571764	1616563720693220	0.682033123941721	0.6289589933960991	2439331842401010	2.01477e+16	2560241027783450	3378752535230270	371460147295842	2923920169545790
ENSMUSG00000099569	0.0	0.0	0.0	0.0	0.0	0.0	0.0	0.0	0.0	0.0	0.0	0.0
ENSMUSG00000026103	0.5899622881632682	0.499826088636372	0.47685307145691436	0.4782720548721758	0.6594429255311117	0.8131208527375487	0.42700470794418	0.36694352245368517	0.3338651609606078	0.5240151423899776	0.505414982523413	0.5321779388085437
ENSMUSG00000099648	0.0	0.0	0.0	0.0	0.0	0.0	0.0	0.0	0.0	0.0	0.0	0.0
ENSMUSG00000065192	0.0	0.0	0.0	0.0	0.0	0.0	0.0	0.0	0.0	0.0	0.0	0.0
ENSMUSG00000002881	1.53907e+16	1.12466e+16	1.12578e+16	9604754203923650	1380057820807420	1.54234e+16	169632786851947	1.54726e+16	1563592798656830	2027799711202830	1.86532e+16	1.91941e+16
ENSMUSG00000097833	0.0	0.0	0.0	0.0	0.0	0.0	0.0	0.0	0.0	0.0	0.0	0.0
ENSMUSG00000101501	0.0	0.0	0.0	0.19688171064358342	0.10260969266094795	0.0	0.0	0.10848357780453835	0.0	0.18128983040682628	0.0	0.3204944894264556
ENSMUSG00000100120	0.0	0.0	0.0	0.1950561313009539	0.0	0.0	0.31901804316891486	0.0	0.073929845854727	0.0	0.0	0.0
ENSMUSG00000099878	0.0	0.0	0.0	0.0	0.0	0.0	0.0	0.0	0.0	0.0	0.0	0.0
ENSMUSG00000100007	0.0	0.0	0.0	0.0	0.07400044813398582	0.095351718689013	0.17416795035935304	0.07823659894626363	0.0	0.06537164445355184	0.0	0.0
ENSMUSG00000043015	0.09754075065342582	0.11814199580229591	0.04576274698638433	0.09659109073323588	0.10739369924163639	0.10378491675334221	0.0710894615128809	0.16321582651038838	0.11715133527926223	0.21938938151309278	0.160131284059643	0.18169504868209815
ENSMUSG00000103630	0.04414985983213097	0.02864710675877528	0.0	0.0	0.022785749497371176	0.0	0.0	0.0	0.0	0.0	0.0	0.0
ENSMUSG00000041439	1515381852159400	1.06672e+16	1.03628e+16	1.06871e+16	0.8888684614397898	1.34614e+16	1.77281e+16	1.91612e+16	1.63074e+16	2.08543e+16	2.15074e+16	2.07323e+16
ENSMUSG00000100302	0.0	0.0	0.0	0.0	0.0	0.0	0.0	0.0	0.0	0.0	0.0	0.0
ENSMUSG00000100230	0.0	0.0	0.0	0.0	0.0	0.0	0.0	0.0	0.0	0.0	0.0	0.0
ENSMUSG00000026102	1.22547e+16	1.0448e+16	1078024388258050	0.7619870788716522	1.18403e+16	1.39299e+16	1168354199508130	1.31401e+16	1.52426e+16	2.68963e+16	2289209263079150	2.80239e+16
ENSMUSG00000041426	8690213869119660	7837056937725190	8945490401669870	763521831229566	8844586322475210	7789632681981350	1.29089e+16	1.1357e+16	1.25221e+16	1.4449e+16	1.22481e+16	1.33964e+16
ENSMUSG00000089802	0.0	0.0	0.0	0.0	0.0	0.0	0.0	0.0	0.0	0.0	0.0	0.0
ENSMUSG00000043629	0.0	0.0	0.0	0.021052247581519433	0.0	0.0	0.0	0.0	0.0	0.0	0.0	0.0
ENSMUSG00000026100	0.0	0.0	0.0	0.0	0.0	0.0	0.0	0.0	0.0	0.0	0.0	0.0
ENSMUSG00000089334	0.0	0.0	0.0	0.0	0.0	0.0	0.0	0.0	0.0	0.0	0.0	0.0
ENSMUSG00000060715	0.0	0.0	0.0	0.29329546984549265	0.0	0.07878481775848951	0.0	0.0	0.0	0.0	0.0	0.0
ENSMUSG00000026098	0.3173380935428029	0.22174729416299402	0.2863154982494725	0.23568635965865725	0.2078723805577597	0.18668303873799602	0.2149734088962102	0.22643177960740424	0.41228975293686265	0.8847794646684786	0.5224007379999823	0.5509003660732656
ENSMUSG00000100763	0.0	0.0	0.0	0.0	0.0	0.0	0.0	0.0	0.0	0.0	0.0	0.0
ENSMUSG00000026097	1094234267459050	0.6339335341970542	147825038169115	0.9384583428904665	1.06896e+16	1.28643e+16	2.31417e+16	2409574318469810	2354173614105500	3.56346e+16	2.97871e+16	2.79286e+16
ENSMUSG00000100679	0.0	0.0	0.0	0.0	0.0	0.0	0.0	0.0	0.0	0.0	0.0	0.0
ENSMUSG00000026096	1.82697e+16	1.62271e+16	1.92332e+16	1.31982e+16	1.97855e+16	1872225644849370	2.12827e+16	1977411901527130	1.93911e+16	2.31452e+16	2.08091e+16	2043858410364400
ENSMUSG00000099913	0.0	0.0	0.0	0.0	0.0	0.0	0.0	0.0	0.0	0.0	0.0	0.0
ENSMUSG00000101838	0.0	0.0	0.0	0.0	0.0	0.0	0.0	0.0	0.0	0.0	0.0	0.0
ENSMUSG00000026095	1.26546e+16	1.48984e+16	1.37716e+16	1.39525e+16	1346606794274910	1284004946563950	1.03005e+16	0.9396375199974725	1.36613e+16	1.60594e+16	1269746328307610	1.68241e+16
ENSMUSG00000117809	0.0	0.0	0.0	0.0	0.0	0.0	0.0	0.0	0.0	0.0	0.0	0.0
ENSMUSG00000100267	0.0	0.0	0.0	0.0	0.0	0.0	0.0	0.0	0.0	0.0	0.0	0.0
ENSMUSG00000099450	0.0	0.0	0.0	0.0	0.0	0.0	0.0	0.0	0.0	0.0	0.0	0.0
ENSMUSG00000100069	0.0	0.0	0.0	0.0	0.0	0.0	0.0	0.0	0.0	0.0	0.0	0.0
ENSMUSG00000096141	0.0	0.0	0.0	0.0	0.0	0.0	0.0	0.0	0.0	0.0	0.0	0.0
ENSMUSG00002076105	0.0	0.0	0.0	0.0	0.0	0.0	0.0	0.0	0.0	0.0	0.0	0.0
ENSMUSG00000026094	3.81703e+16	2.53432e+16	3.31093e+16	2.21518e+16	3.58259e+16	3541897978689270	1.09983e+16	1.57901e+16	1.39932e+16	1.49743e+16	1.66548e+16	2.01286e+16
ENSMUSG00000102405	0.0	0.0	0.0	0.0	0.0	0.0	0.0	0.0	0.0	0.0	0.0	0.0
ENSMUSG00000042807	1.2158e+16	0.7473648914738183	1121642678260470	0.4259637010653231	0.7375581855337761	1063841489505510	1.22637e+16	0.9543571904519432	0.8365944069151307	0.42464555818588223	0.5502654344333794	0.5386792758483895
ENSMUSG00000098443	0.0	0.0	0.0	0.0	0.0	0.0	0.0	0.0	0.0	0.0	0.0	0.0
ENSMUSG00000087949	0.0	0.0	0.0	0.0	0.0	0.0	0.0	0.0	0.0	0.0	0.0	0.0
ENSMUSG00000102868	0.0	0.0	0.0	0.0	0.0	0.0	0.0	0.0	0.0	0.0	0.0	0.0
ENSMUSG00000119657	0.0	0.0	0.0	0.0	0.0	0.0	0.0	0.0	0.0	0.0	0.0	0.0
ENSMUSG00000025983	0.0	0.0	0.010751799879493732	0.01815499542481162	0.0	0.024383908941783054	0.0	0.010003564334495368	0.0	0.0	0.0	0.0
ENSMUSG00000041303	2.59803e+16	2765129261114020	2.34573e+16	2.32286e+16	2.3923e+16	2.85881e+16	3.12176e+16	2386462494720660	2.66227e+16	3.34897e+16	3.67118e+16	3.88674e+16
ENSMUSG00000109809	0.0	0.0	0.0	0.0	0.0	0.07420097381617739	0.0	0.0	0.0	0.0	0.0	0.0
ENSMUSG00000073678	0.37406182036749935	0.5681305387720992	0.49724113182984286	0.21676426254320483	0.4547479227392093	0.4975096898908409	1.25878e+16	1.24882e+16	1.30412e+16	1.87723e+16	1582343009410320	1.43526e+16
ENSMUSG00000104136	0.0	0.0	0.0	0.0	0.0	0.0	0.0	0.0	0.0	0.0	0.0	0.0
ENSMUSG00000101130	0.0	0.0	0.0	0.0	0.0	0.0	0.0	0.0	0.0	0.0	0.0	0.0
ENSMUSG00000052331	0.5065320426454645	0.45507975308225873	0.5598422375771352	0.32475412468521664	0.40553811724474687	0.5225475986737149	0.6231710833386714	0.6023804168603325	0.4496968676636421	0.5506990340379212	0.472134859639523	0.6001857533207576
ENSMUSG00000101674	0.0	0.0	0.0	0.0	0.0	0.0	0.0	0.018840171239122752	0.0	0.0	0.0	0.0
ENSMUSG00000102503	0.06528543102836387	0.04236114722840175	0.229722498701864	0.19394942984676408	0.16846910532630816	0.0	0.0	0.03562262164787323	0.0	0.0	0.0	0.0
ENSMUSG00002075552	0.0	0.0	0.0	0.0	0.0	0.0	0.0	0.0	0.0	0.0	0.0	0.0
ENSMUSG00000102642	0.0	0.0	0.0	0.0	0.0	0.0	0.0	0.0	0.0	0.0	0.0	0.01798653922478169
ENSMUSG00000025982	2.13089e+16	1989923273866940	2.15654e+16	1.63271e+16	2.25173e+16	2.16759e+16	2.14338e+16	2.06699e+16	1.9987e+16	1.4964e+16	1.46773e+16	1.45692e+16
ENSMUSG00000103030	0.7440137332078592	0.4994081738465423	0.5115615286030919	0.20324689415379965	0.6885259087249116	0.3753477354413656	0.46745745874040406	0.4479634026622185	0.28887860615475824	0.21054479467816195	0.21059257312786198	0.19299937573971435
ENSMUSG00000025981	7040432512616530	5270590688663410	7426419216618940	6.19407e+16	7514318138092470	4395307424022780	2.25726e+16	1.88995e+16	2.09349e+16	1.08917e+16	1.30184e+16	8883778192552160
ENSMUSG00000101122	0.7994630325681781	2149066141649310	1.94238e+16	0.8482279655208977	0.8252059898613705	1.2152e+16	1872845689534130	2.18111e+16	1.99326e+16	3124213082321110	4218644771367810	2638843999169270
ENSMUSG00000025980	1.65186e+16	1.38743e+16	1.34533e+16	1611277833348450	1694438285450880	1.4581e+16	1.64973e+16	1.45151e+16	1.71579e+16	1.63712e+16	1.55951e+16	1.55372e+16
ENSMUSG00000073676	3.18811e+16	3898202667811980	3552594544035940	4.54854e+16	3.30366e+16	2.78254e+16	4031893522759120	3.31218e+16	4.21209e+16	346226678553889	3676238500641110	396643458277835
ENSMUSG00000100736	0.0	0.0	0.0	0.0	0.17950234648117971	0.0	0.0	0.0	0.06527055660474008	0.0	0.0	0.0
ENSMUSG00000089670	0.04644422691725181	0.0	0.0	0.0	0.0	0.0	0.0	0.0	0.05229548127564443	0.0	0.0	0.0
ENSMUSG00000025979	5697582606358990	5622297103926920	5526352056824750	5153941440098920	55776980412257	5.34614e+16	5723219834496410	529694809887387	5347937341714920	4996467216734540	5135942951314390	4900452061705450
ENSMUSG00000061863	0.0	0.0	0.0	0.0	0.0	0.0	0.0	0.0	0.0	0.0	0.0	0.0
ENSMUSG00000025978	0.05487712521290679	0.07121521429813067	0.036780641931485634	0.09315915383544111	0.06473621216422265	0.020853620643279287	0.07618179126602259	0.11977355669034534	0.07944530701711337	0.20015681837796764	0.08273663979663869	0.1600743782140765
ENSMUSG00000097649	0.0	0.030740719295958036	0.0	0.0	0.0	0.0	0.0	0.10340277205044004	0.0	0.0	0.055555190969985214	0.0
ENSMUSG00000046994	0.3912270207189364	0.3437576716383053	0.2867971694436233	0.5367353842624945	0.4122376655567427	0.5637013948493024	0.5593761345302649	0.4936511877199079	0.32579797751333606	0.3009966579487872	0.5638994534466262	0.420439733959834
ENSMUSG00000025977	0.0	0.0	0.0	0.0	0.0	0.0	0.0	0.0	0.0	0.0	0.0	0.0
ENSMUSG00000100215	0.1162278506944357	0.45249407266701863	0.13632522018923746	0.11509625256057972	0.0	0.618341448468145	0.4235447883738812	0.0	0.0	0.21196260474333475	0.5451703841145519	0.1249065223943173
ENSMUSG00000101945	0.0	0.0	0.0	0.0	0.0	0.0	0.0	0.0	0.0	0.0	0.0	0.0
ENSMUSG00000101085	0.0	0.0	0.0	0.0	0.0	0.0	0.0	0.0	0.0	0.0	0.0	0.0
ENSMUSG00000038349	0.10324412040151758	0.07145711690389886	0.12916952222506484	0.07497521701119862	0.11367318726369109	0.11900784270652051	0.0836068671532112	0.1352029516110397	0.06975076977680165	0.11297064801932781	0.07264046840826466	0.08876264310121065
ENSMUSG00000102145	0.0	0.0	0.0	0.0	0.0	0.024354805410123873	0.0	0.0	0.0	0.0	0.0	0.0
ENSMUSG00000100309	0.0	0.0	0.0	0.0	0.0	0.0	0.0	0.0	0.0	0.0	0.0	0.0
ENSMUSG00000102831	0.0	0.0	0.0	0.0	0.0	0.0	0.0	0.0	0.0	0.0	0.0	0.0
ENSMUSG00000099950	0.0	0.0	0.0	0.0	0.0	0.0	0.0	0.0	0.0	0.0	0.0	0.0
ENSMUSG00000102491	0.0	0.0	0.0	0.0	0.0	0.0	0.0	0.0	0.0	0.0	0.0	0.0
ENSMUSG00000100372	0.0	0.0	0.0	0.0	0.0	0.0	0.0	0.0	0.0	0.0	0.0	0.0
ENSMUSG00000100944	0.0	0.0	0.0	0.0	0.0	0.0	0.0	0.0	0.0	0.0	0.0	0.0
ENSMUSG00000101332	0.0	0.0	0.0	0.0	0.0	0.0	0.0	0.0	0.0	0.0	0.0	0.0
ENSMUSG00000045336	0.0	0.0	0.0	0.0	0.0	0.0	0.0	0.0	0.0	0.0	0.0	0.0
ENSMUSG00000038331	0.1830742751362561	0.2463786229489247	0.16701245301910708	0.14100477847580747	0.22396364267304136	0.14429181708508276	0.08236286397370703	0.08139464669394723	0.07634770469087157	0.06801039380244302	0.1590214143410154	0.11658923481001685
ENSMUSG00000087022	0.0	0.02067112565912665	0.018683089529308892	0.0	0.0	0.010592802110805736	0.0	0.008691451206696876	0.0	0.021786777507793887	0.018678618455560004	0.008559090304230774
ENSMUSG00000104310	0.0	0.0	0.0	0.0	0.0	0.0	0.0	0.0	0.0	0.0	0.0	0.0
ENSMUSG00002075847	0.0	0.0	0.0	0.0	0.0	0.0	0.0	0.0	0.0	0.0	0.0	0.0
ENSMUSG00000099945	0.0	0.0	0.0	0.0	0.0	0.0	0.0	0.0	0.0	0.0	0.0	0.0
ENSMUSG00000101429	0.0	0.0	0.0	0.0	0.0	0.0	0.0	0.0	0.0	0.0	0.0	0.0
ENSMUSG00000101129	0.0	0.0	0.0	0.0	0.0	0.0	0.0	0.0	0.0	0.0	0.0	0.0
ENSMUSG00000097519	0.0	0.0	0.0	0.0	0.0	0.05966452572938241	0.0	0.0	0.05051152236273258	0.10226266018318783	0.026302079935351188	0.0
ENSMUSG00000038323	2.78861e+16	2012514595837110	2.36966e+16	1.52162e+16	2481885818127100	2062603576636700	6.06605e+16	6722930199281620	7192996925171390	7044496904598110	5805938198922570	5259742227710500
ENSMUSG00000048495	2884834858261890	2531259577440710	2.51852e+16	2.27241e+16	2.40248e+16	2.13645e+16	1.61273e+16	1.93184e+16	2.17782e+16	2.48105e+16	1.67221e+16	250133317922979
ENSMUSG00000025971	3610587642136050	3.84396e+16	3768930306831160	4026703318829230	3274562099796420	3.79976e+16	1.83805e+16	1.98285e+16	1.80249e+16	2093635202525740	1.92512e+16	2002880367471400
ENSMUSG00000077776	0.0	0.0	0.0	0.0	0.0	0.0	0.0	0.0	0.0	0.0	0.0	0.0
ENSMUSG00002076848	0.0	0.0	0.0	0.0	0.0	0.0	0.0	0.0	0.0	0.0	0.0	0.0
ENSMUSG00000101826	0.0	0.0	0.0	0.0	0.0	0.0	0.0	0.0	0.0	0.0	0.0	0.0
ENSMUSG00000102685	0.0	0.0	0.0	0.0	0.0	0.0	0.0	0.0	0.0	0.0	0.0	0.0
ENSMUSG00000101151	0.0	0.0	0.0	0.0	0.0	0.0	0.0	0.0	0.0	0.0	0.0	0.0
ENSMUSG00000038305	0.14882252838576168	0.0445684996334136	0.0939916702809517	0.07368679370499492	0.11225686684969022	0.1446462211874867	0.11819854559271106	0.18114774271627115	0.2384676547611061	0.3601334542971571	0.13424168145091564	0.1291782912860518
ENSMUSG00000091283	0.0	0.0	0.0	0.0	0.0	0.0	0.0	0.0	0.0	0.0	0.0	0.0
ENSMUSG00000054770	0.780526505241597	0.7320546979985652	0.6866175816823229	0.5515890090338674	0.6408656708435447	1.03812e+16	0.5516235831623447	0.4762222517837551	0.28363234086453537	0.5208466749408793	0.5782848728744585	0.6138549481054569
ENSMUSG00000026039	0.03284303473312155	0.05966954804400246	0.11556612072557022	0.08456051208532385	0.006780118125020536	0.04368189196399769	0.023936597145148703	0.06451420989175272	0.18490374605452983	0.02395809661149153	0.06932307867076719	0.06353173195566529
ENSMUSG00000063558	1669443882784680	1.70527e+16	1.5891e+16	1.55196e+16	1.12128e+16	1.42085e+16	608617776913962	520196856975272	7174368331280640	7456790773451590	6.77598e+16	6517274497587030
ENSMUSG00000064294	3200828742039070	2.00513e+16	2.53152e+16	1.63635e+16	271823332451193	3.28579e+16	2.85621e+16	2.8417e+16	3447864949192970	3906248083444810	3.15712e+16	4622077682489390
ENSMUSG00000089275	0.0	0.0	0.0	0.0	0.0	0.0	0.0	0.0	0.0	0.0	0.0	0.0
ENSMUSG00000038242	0.021875584066062995	0.021291308552297928	0.032072711023608626	0.005415650667061498	0.06773995394774558	0.021821222694277453	0.0	0.0	0.0	0.0	0.0	0.0
ENSMUSG00000089822	0.0	0.0	0.0	0.0	0.0	0.0	0.0	0.0	0.0	0.0	0.0	0.0
ENSMUSG00000079554	0.0	0.010349890416227078	0.028063483206517782	0.007897784788423075	0.024696735939361756	0.010607486293250104	0.0	0.03481399863004765	0.008980215204325702	0.0072723264146907435	0.0	0.042854776354314374
ENSMUSG00000103839	0.035094341498281764	0.04554267448878876	0.0	0.017376330924128693	0.0	0.0	0.10657245914096898	0.2680863710747303	0.07903137162663154	0.19200272545564753	0.41152777756264297	0.16971667777863012
ENSMUSG00000051223	3800330824540990	3114568425392350	3531164607494330	3806275594721460	370830869541174	3951022470763580	4161555963803310	38869641718286	3.76768e+16	3.94086e+16	433461146889552	3.81305e+16
ENSMUSG00000026034	9146382914657450	8946161710171240	1036279547605730	7392712127699480	1.03406e+16	8641876820130540	6572548442508210	842484639179239	6921022704299270	890258579071397	74865060421594	8168812837177190
ENSMUSG00000026035	0.7937406051619071	0.7795003927183878	0.9561509733897208	0.7966345143437934	0.6200102799610949	1.06996e+16	1.8371e+16	1.5217e+16	1558005600278980	1.98546e+16	2087935234802730	1.76365e+16
ENSMUSG00000026036	1233215973979030	1.33877e+16	1.16134e+16	1.41496e+16	1058731646586270	1419405463313450	1.5628e+16	1.44285e+16	1.38191e+16	1.65431e+16	1.92583e+16	1.63114e+16
ENSMUSG00000026037	2.95943e+16	2.94233e+16	3639109326078270	225704437611408	2882276204893030	3.50757e+16	1.47851e+16	1.79711e+16	1.53177e+16	1.78451e+16	1.52526e+16	1654323253821960
ENSMUSG00000119442	0.4301516717289396	1.11643e+16	1.51359e+16	0.8519274021306461	0.4440026888039149	0.572110312134078	1.56751e+16	0.46941959367758174	0.0	0.0	0.5044099815639312	0.9245417358532644
ENSMUSG00000085054	0.0	0.025879210395167444	0.0	0.0	0.0	0.0	0.0	0.010881260078748105	0.011227214459307546	0.00909198347902519	0.023384691519644993	0.04286220352525966
ENSMUSG00000038174	1.46782e+16	1314528914699130	1.19259e+16	1.42325e+16	1073187796275150	1.46926e+16	3078394294438050	2.59879e+16	3.0946e+16	3077673784378050	2725263330339930	2620827428774970
ENSMUSG00000026032	3752072655340470	4352482959525270	4.13907e+16	4.23524e+16	402855336083961	3313515963763700	4161952038416790	3930020212913530	4686648380271670	4.31787e+16	3954164381033210	453788833652749
ENSMUSG00000100202	0.0	0.0	0.0	0.0	0.0	0.0	0.0	0.0	0.0	0.0	0.0	0.0
ENSMUSG00000099490	0.0	0.0	0.0	0.0	0.0	0.0	0.0	0.0	0.0	0.0	0.0	0.0
ENSMUSG00000059647	0.0	0.0	0.0	0.0	0.0	0.0	0.0	0.0	0.0	0.0	0.0	0.0
ENSMUSG00000047528	0.0	0.03517621766316046	0.0	0.08052670673849746	0.0279789680223904	0.0	0.016462871632907047	0.0	0.015260548275666556	0.024716487478904762	0.0	0.07282535757972564
ENSMUSG00000102059	0.9342931075052716	0.5105061332653543	0.5190844922590196	1.16867e+16	0.4568104586732586	0.2616059974288306	0.11946135056699214	0.9659210869904087	0.6644207941559439	1.47966e+16	1268569547651160	1.00406e+16
ENSMUSG00000101046	0.0	0.0	0.0	0.0	0.0	0.0	0.0	0.0	0.0	0.0	0.0	0.0
ENSMUSG00000026031	4228789202817580	3.82354e+16	4354917713570650	3.59761e+16	4282458327863720	4237608302182470	7916867491139160	7520902968275460	6868251325617700	9656520370961440	9248790392876820	9264792670780570
ENSMUSG00000100236	0.0	0.0	0.0	0.0	0.0	0.0	0.0	0.0	0.0	0.0	0.0	0.0
ENSMUSG00000026029	1.15821e+16	1013724363556680	7912046239424030	1.06029e+16	8572183263205620	1.30134e+16	5913522672657380	6632235213265630	652064818101471	792079269740492	9141450167091910	7437399774505730
ENSMUSG00000102719	0.16776027186929224	0.10885303908990503	0.16865853848978302	0.07119726531734896	0.13605601789174898	0.366561696996086	0.014555561589521563	0.02615355195183611	0.013492533700641404	0.0437059054820935	0.0843090883009747	0.012877631572025422
ENSMUSG00000099719	0.1462697951535907	0.25308990505104434	0.0	0.04828190255719234	0.050326575955528495	0.06484724936265504	0.0	0.0	0.0	0.0	0.0	0.0
ENSMUSG00000026028	5844188203653620	600831435427894	463836560407975	9266092716726710	5328596038812780	6.98696e+16	4566969679153350	4535250250429000	429923748633863	5192784771904780	5665218652982700	4724384791441490
ENSMUSG00000026027	3.59659e+16	3.66311e+16	3124808520103910	2933431667383280	3502885049694060	3.42525e+16	3.56744e+16	434025511579869	3928287220133680	5552625676628040	4968744189948110	4853589278131550
ENSMUSG00000072295	0.0	0.0	0.0	0.0	0.0	0.0	0.0	0.0	0.0	0.0055214571423734095	0.0	0.0
ENSMUSG00000047383	0.0	0.0	0.0	0.0	0.0	0.0	0.0	0.0	0.0	0.0	0.0	0.0
ENSMUSG00000099752	0.0	0.0	0.0	0.0	0.0	0.0	0.0	0.0	0.0	0.0	0.0	0.0
ENSMUSG00000077616	0.0	0.0	0.0	0.0	0.0	0.0	0.0	0.0	0.0	0.0	0.0	0.0
ENSMUSG00000038079	0.8476994853494548	0.7750547280675765	0.5649307994447262	0.5151147477512424	0.7954506103309987	0.3843604231792362	1.28712e+16	1.19841e+16	1.14973e+16	1.52837e+16	1.31033e+16	1.42861e+16
ENSMUSG00000097573	0.0	0.0	0.0	0.039478662636630205	0.0	0.02651182477191267	0.048426082343310806	0.0	0.1795576334141659	0.05452827510504152	0.18699651113846907	0.06426546063423513
ENSMUSG00000079550	0.2997602333639871	0.2875256120812091	0.2751596119237958	0.251670186117173	0.22196991280852665	0.2860146555494025	0.22163691601725402	0.48357595407023723	0.308175353483629	0.21985530827547367	0.05349045394186386	0.16807469755565502
ENSMUSG00000101586	0.0	0.0	0.0	0.0	0.0	0.0	0.0	0.0	0.0	0.0	0.0	0.0
ENSMUSG00000099563	0.0	0.0	0.0	0.0	0.0	0.0	0.0	0.0	0.0	0.0	0.0	0.0
ENSMUSG00000026024	6.78082e+16	4220546019825520	43262871793753	4804517073505000	3.95235e+16	459634244134593	1.21989e+16	1226076918086300	1.18101e+16	1008996462432060	9201817010979830	9485266617828610
ENSMUSG00000026023	0.0	0.0	0.0	0.0	0.0	0.04883590219253798	0.0	0.02003506044016803	0.0	0.033481129428943185	0.0	0.039459898578499915
ENSMUSG00000099922	0.0	0.05896270246006561	0.0	0.0	0.0	0.0	0.0	0.0	0.30695847153502637	0.04143000566552841	0.0	0.09765643211875547
ENSMUSG00000104502	0.0	0.0	0.0	0.0	0.05800767729184236	0.0	0.0	0.0	0.0	0.0	0.0	0.0
ENSMUSG00000041075	1.52337e+16	1.35748e+16	1.31031e+16	2.05162e+16	1.90788e+16	2201715788598950	1.14727e+16	2.12793e+16	1.40654e+16	3611595838102450	3322628239105920	3623501834118640
ENSMUSG00000097819	0.0	0.0	0.0	0.0	0.0	0.0	0.0	0.0	0.0	0.0	0.015046520219498365	0.0
ENSMUSG00000047361	0.0	0.0	0.019688106198008037	0.0	0.0	0.0	0.0	0.0	0.0	0.0	0.0	0.0
ENSMUSG00000099811	0.0	0.0	0.0	0.0	0.0	0.0	0.0	0.0	0.0	0.0	0.0	0.0
ENSMUSG00000101409	0.0	0.0	0.0	0.0	0.0	0.0	0.0	0.0	0.0	0.0	0.0	0.0
ENSMUSG00000026021	4301102312981370	3.74027e+16	5.30486e+16	4.96178e+16	4531137266377520	4717980994092200	7756010922361010	6.82286e+16	796344807330838	960264112529414	8995311337890100	6885742798119090
ENSMUSG00002075401	0.0	0.0	0.0	0.0	0.0	0.0	0.0	0.0	0.0	0.0	0.0	0.0
ENSMUSG00000103821	0.1229333036191147	0.19143979997450786	0.23070421878178649	0.07304185258652174	0.4568104586732586	0.22890524775022675	0.3583840517009764	0.3756359782740478	0.24915779780847896	0.1793529732443602	0.4036357651617355	0.23780280225071943
ENSMUSG00000101400	0.0	0.0	0.0	0.0	0.0	0.0	0.0	0.0	0.0	0.2180186791645729	0.0	0.12847528017701207
ENSMUSG00000026020	9416595069145500	8250382723720110	6.82964e+16	1.09518e+16	9675651455207600	1.00888e+16	3450720729819100	2978750509573690	3.4203e+16	1.61118e+16	2.06697e+16	1.41152e+16
ENSMUSG00000077345	1.05807e+16	0.6865427309430627	4964118362752920	0.0	0.0	1.40726e+16	0.0	0.5773321439482902	0.0	0.0	0.6203662991648349	0.0
ENSMUSG00000077358	0.0	0.0	0.0	0.0	0.0	0.0	0.0	0.0	0.0	0.0	0.0	0.0
ENSMUSG00000089512	1.13645e+16	0.0	0.6664788542584943	0.5626927902961676	1.17304e+16	2.26725e+16	0.0	0.62009748794446	0.0	0.0	0.0	0.0
ENSMUSG00000089093	0.0	0.0	0.0	0.0	0.0	0.0	0.0	1.1959e+16	0.0	0.0	0.0	0.0
ENSMUSG00000067336	1.90166e+16	1.72714e+16	1.64809e+16	1.41172e+16	1.70399e+16	2028839394173070	3024990181815480	2480252022069120	2567753787034960	2.49716e+16	2620110147798940	2.76154e+16
ENSMUSG00000104052	0.0	0.0	0.0	0.013257159980799758	0.0	0.0	0.0	0.0	0.0	0.0	0.0	0.0
ENSMUSG00000103131	0.0	0.0	0.0	0.0	0.0	0.0	0.0	0.0	0.0	0.0	0.0	0.0
ENSMUSG00000041040	3548249743175310	1.80253e+16	2.71775e+16	1.45675e+16	3.04991e+16	348485026204578	4.92358e+16	4774750657172340	4848357827972500	1.56591e+16	170281613803681	1.66234e+16
ENSMUSG00000103696	0.008499765258540449	0.0	0.0	0.008417011267588101	0.0	0.0	0.0	0.0	0.0	0.0	0.0	0.0
ENSMUSG00000100901	0.0	0.0	0.0	0.0	0.0	0.0	0.0	0.0	0.0	0.0	0.0	0.0
ENSMUSG00000026018	0.0	0.0	0.0	0.0	0.0	0.0	0.0	0.009377874630974841	0.0	0.0	0.0	0.0
ENSMUSG00000026019	1.25124e+16	1.1791e+16	1.07473e+16	1.44493e+16	1176282154730030	1.12139e+16	1342164011941120	1.1974e+16	1.23114e+16	1207628350838810	1.13768e+16	1.16262e+16
ENSMUSG00000026017	0.24029631067525845	0.23387823059329862	0.15204893006749054	0.19725364490494898	0.18928904902913346	0.24810966548756164	0.3379746006561108	0.33469162346497366	0.30261110567107974	0.3632646192990806	0.36705467711113027	0.35337983226540925
ENSMUSG00000082609	0.0	0.0	0.0	0.0	0.0	0.0	0.0	0.0	0.0	0.0	0.0	0.0
ENSMUSG00000073664	0.8075344822131175	0.6846357348548626	0.8161969865273146	0.5272388512570784	0.7366532427337412	0.8953895507792302	0.9160397673237292	0.810611599602232	0.8728275978782173	1.12444e+16	0.9526344977224782	0.9600072621644317
ENSMUSG00000100516	0.0	0.0	0.0	0.0	0.0	0.0	0.0	0.0	0.0	0.0	0.0	0.0
ENSMUSG00000049439	4369068970198700	4232779199436360	5573232623799370	5183862713752090	4821488515690450	4.44524e+16	6896776553993590	593242872324818	491950409531212	704984285382556	550106966332912	6253194247110780
ENSMUSG00000103822	0.0435030518667264	0.0	0.0	0.0	0.0	0.0	0.0	0.0	0.048983763652328566	0.0	0.0	0.0
ENSMUSG00000026782	0.3986820714912494	0.23072271807766984	0.34123592514651224	0.12804340212287832	0.2391263456849833	0.46576462845516947	0.6151637286834974	0.5056302353998722	0.42464444996973594	0.535476640005929	0.4548723513951219	0.5152997161729274
ENSMUSG00000026014	2.22968e+16	1.89404e+16	1.81986e+16	2090127283303250	1.95382e+16	2383169631763110	669596663676651	6.67729e+16	6798563089465110	4784886732484350	5.46091e+16	5243587753560790
ENSMUSG00000081562	0.0	0.0	0.0	0.0	0.20836968290359167	0.0	0.0	0.0	0.0	0.0	0.0	0.0
ENSMUSG00000084400	0.0	0.0	0.0	0.0	0.0	0.0	0.0	0.0	0.0	0.0	0.0	0.0
ENSMUSG00000082160	0.0	0.0	0.0	0.0	0.0	0.0	0.12180372998987435	0.0	0.0	0.0	0.0	0.0
ENSMUSG00000103215	0.032186174038459116	0.25061210178481036	0.0	0.06374561680278262	0.19933547287560377	0.0	0.46915730404491457	0.42149283795945114	0.6160992818536934	0.35218402018892553	0.18871282527042177	0.24212648956436889
ENSMUSG00002075076	0.0	0.0	0.0	0.0	0.0	0.0	0.0	0.0	0.0	0.0	0.0	0.0
ENSMUSG00000084151	0.0	0.0	0.0	0.0	0.0	0.0	0.2275763042008914	0.0	0.07031861864879732	0.0	0.0	0.0
ENSMUSG00000101188	0.3778836525040767	0.5884651979511966	0.3545798830537802	0.5238863909653972	0.35104646085235636	0.5025928029420883	0.22950702818289132	0.4948561233842489	0.25529468938011635	0.3790267267085248	0.35449502809419137	0.3248800188384213
ENSMUSG00000026012	0.1954723865975024	0.27318165510900044	0.14990875241978874	0.18612428950502108	0.263848706610363	0.14998971757190382	0.10958754406798887	0.15588533713598887	0.08465341709272071	0.04798761355345671	0.07052841297267642	0.10503410279090908
ENSMUSG00000086795	0.0	0.0	0.0	0.0	0.0	0.0	0.0	0.0	0.0	0.0	0.0	0.0
ENSMUSG00000085965	0.0	0.0	0.13913604947148978	0.0	0.0	0.0	0.0	0.0	0.0	0.0	0.0	0.0
ENSMUSG00000104069	0.0	0.0	0.0	0.0	0.0	0.0	0.05299328157853301	0.0	0.0	0.0	0.0	0.0
ENSMUSG00000083118	0.0	0.0	0.0	0.0	0.059909568350591295	0.0	0.0	0.0	0.0	0.0	0.0	0.0
ENSMUSG00000083355	0.12064542300130154	0.07828206761736103	0.0	0.0	0.12453024299349645	0.16046082148976765	0.2930952139730135	0.0	0.0	0.0	0.14147278644125988	0.324134881180535
ENSMUSG00000102549	0.0	0.04263327451252424	0.0	0.0	0.0	0.08738872719250015	0.0	0.0	0.03699130759754721	0.0	0.03852381729289125	0.0
ENSMUSG00000026011	0.2765524481759449	0.1794440013494958	0.20852492907915982	0.13692996227378837	0.3466269918173053	0.23645589295498592	0.0	0.08622814853819957	0.0667272385547171	0.0180122728494336	0.02316389185722774	0.0
ENSMUSG00000081382	0.17533801476189156	0.2275398765411294	0.10282816608559625	0.34726183629706336	0.1809839531505482	0.0	0.42596504430744625	0.19134436770857619	0.09871394656031167	0.0799401823603434	0.3084106744419465	0.28264561638942653
ENSMUSG00000080800	0.0	0.0	0.0	0.0	0.0	0.0	0.0	0.0	0.0	0.0	0.0	0.0
ENSMUSG00000026009	0.09393107933672762	0.03482753212364225	0.15739005013101467	0.14616888517605983	0.12465731467002042	0.05354151900730002	0.5052901673544963	0.7468287821278612	0.468387603576989	0.3426007815443289	0.4720571547580814	0.47588292555362627
ENSMUSG00000102561	0.0	0.0	0.0	0.0	0.0	0.0	0.0	0.0	0.0	0.0	0.0	0.0
ENSMUSG00000082804	0.0	0.0	0.0	0.0	0.0	0.0	0.0	0.0	0.0	0.0	0.0	0.0
ENSMUSG00000082661	0.0	0.0	0.0	0.0	0.0	0.0	0.0	0.0	0.0	0.0	0.0	0.0
ENSMUSG00000080785	0.0	0.0	0.0	0.0	0.0	0.0	0.0	0.0	0.0	0.0	0.0	0.0
ENSMUSG00000100893	0.0	0.0	0.0	0.0	0.0	0.0	0.0	0.0	0.0	0.0	0.0	0.0
ENSMUSG00000085248	0.0	0.0	0.0	0.0	0.0	0.0	0.0	0.0	0.0	0.0	0.0	0.0
ENSMUSG00000085447	0.0	0.0	0.0	0.0	0.0	0.0	0.0	0.0	0.0	0.0	0.0	0.0
ENSMUSG00000086408	0.0	0.0	0.0	0.0	0.0	0.0	0.0	0.0	0.0	0.0	0.0	0.0
ENSMUSG00002075578	0.0	0.0	0.0	0.0	0.0	0.0	0.0	0.0	0.0	0.0	0.0	0.0
ENSMUSG00000100965	0.0	0.0	0.0	0.0	0.0	0.0	0.0	0.0	0.0	0.0	0.0	0.0
ENSMUSG00000102168	0.0	0.0	0.0	0.0	0.0	0.0	0.0	0.0	0.0	0.0	0.0	0.0
ENSMUSG00000100381	0.0	0.0	0.0	0.0	0.0	0.0	0.0	0.0	0.0	0.0	0.0	0.0
ENSMUSG00000086009	0.0	0.0	0.0	0.0	0.0	0.0	0.0	0.0	0.0	0.0	0.0	0.0
ENSMUSG00000052062	0.3954203499486511	0.28608991928069083	0.2996190576469609	0.32226600694146046	0.3286895902747449	0.395601253619664	0.18277504894777996	0.2940430344643501	0.24428943667134076	0.23611921878653852	0.21747958682042529	0.3008468508668723
ENSMUSG00000103656	0.0	0.0	0.0	0.0	0.0	0.0	0.0	0.0	0.0	0.0	0.0	0.0
ENSMUSG00000104402	0.0	0.0	0.0	0.0	0.0	0.0	0.0	0.0	0.0	0.0	0.0	0.0
ENSMUSG00000104081	0.0	0.0	0.0	0.0	0.0	0.0	0.0	0.0	0.0	0.0	0.0	0.0
ENSMUSG00000085842	0.0	0.0	0.0	0.0	0.0	0.0	0.0	0.0	0.0	0.0	0.0	0.0
ENSMUSG00000103002	0.0	0.0	0.0	0.0	0.0	0.0	0.0	0.0	0.0	0.0	0.0	0.0
ENSMUSG00000100344	0.0	0.0	0.0	0.0	0.0	0.0	0.0	0.0	0.0	0.0	0.0	0.0
ENSMUSG00000101509	0.0	0.0	0.0	0.0	0.0	0.0	0.0	0.0	0.0	0.0	0.0	0.0
ENSMUSG00000085019	0.0	0.0	0.0	0.0	0.0	0.0	0.0	0.0	0.0	0.0	0.0	0.0
ENSMUSG00000102359	0.0	0.0	0.0	0.0	0.0	0.0	0.0	0.0	0.0	0.0	0.0	0.0
ENSMUSG00000085400	0.6941310619199013	0.9007886643812111	0.6889009966871443	0.211499378255172	0.22045609142468167	0.14203202644627924	0.6485836666514191	0.5244211934008252	0.8417024445687828	0.97374932109467	0.5635113831160855	0.5164348559319568
ENSMUSG00000100750	0.0	0.0	0.0	0.0	0.0	0.0	0.0	0.0	0.0	0.0	0.0	0.0
ENSMUSG00000081950	0.0	0.0	0.0	0.0	0.0	0.0	0.0	0.0	0.0	0.0	0.0	0.0
ENSMUSG00000084333	0.0	0.0	0.0	0.0	0.0	0.0	0.0	0.0	0.0	0.0	0.0	0.0
ENSMUSG00000025969	3.14434e+16	1.65438e+16	1.91012e+16	2447870442906380	2178432715942930	3034426329575180	1.43523e+16	1.50573e+16	1.52735e+16	2062634919794200	3.21315e+16	1.89214e+16
ENSMUSG00000100811	0.0	0.0	0.0	0.0	0.0	0.0	0.0	0.0	0.0	0.0	0.0	0.0
ENSMUSG00000103032	0.12604992258410633	0.04673647698908174	0.042241617523425694	0.03566362755398245	0.0	0.04789968967006757	0.0	0.039301953461268586	0.0	0.08209819197805218	0.29562056040014434	0.09675857368573874
ENSMUSG00000100426	0.0	0.0	0.0	0.0	0.1090890647577931	0.0	0.0	0.0	0.0	0.1445531426148575	0.0	0.0
ENSMUSG00000040865	1.55647e+16	1.26115e+16	1.30139e+16	0.985514505355276	1.55831e+16	1316729017939920	1.33828e+16	1.26186e+16	1246393843403920	1433466969017330	1.4839e+16	1.54982e+16
ENSMUSG00000104991	0.0	0.0	0.0	0.0	0.0	0.0	0.0	0.0	0.0	0.0	0.0	0.0
ENSMUSG00000088953	0.0	0.0	0.0	0.0	0.0	0.0	0.0	0.0	0.0	0.0	0.0	0.0
ENSMUSG00000081617	0.0	0.0	0.0	0.0	0.0	0.0	0.0	0.0	0.0	0.0	0.0	0.0
ENSMUSG00000081429	0.0	0.0	0.0	0.0	0.0	0.0	0.0	0.0	0.0	0.0	0.0	0.0
ENSMUSG00000084799	0.03196265894096982	0.0	0.037489435552040304	0.03165146945415943	0.01649593322986767	0.06376646187327745	0.21353716413849844	0.26160362772656903	0.12596310889206438	0.3934555850548152	0.5809471905720693	0.24044505560906076
ENSMUSG00000101599	0.1325858444958748	0.0860297372724949	0.07775586633015769	0.11722766464503488	0.15151820151878456	0.08817091024453179	0.2588329262284829	0.26870891144259934	0.1812802413684736	0.4447289466188858	0.2942910499433183	0.44781301362110787
ENSMUSG00000025968	1.33423e+16	1236541061700290	1.30389e+16	1.40691e+16	1.39716e+16	1.31728e+16	1.91591e+16	1.61194e+16	1.74843e+16	1.73096e+16	1688706729027600	1.81372e+16
ENSMUSG00002076280	0.0	0.0	0.0	0.0	0.0	0.0	0.0	0.0	0.0	0.0	0.0	0.0
ENSMUSG00000025967	5560593764953170	5.06236e+16	5014700611472910	6613507039312700	5.4901e+16	5222201237773620	4.67003e+16	5155699173166650	5.51816e+16	4803514630811390	5.06679e+16	4696248452410410
ENSMUSG00002076939	0.0	0.0	0.0	0.0	0.0	0.0	0.0	0.0	0.0	0.0	0.0	0.0
ENSMUSG00000064612	0.0	0.0	0.0	0.0	0.0	0.0	0.0	0.0	0.0	0.0	0.0	0.0
ENSMUSG00002074855	0.0	0.0	0.0	0.0	0.0	0.0	0.0	0.0	0.0	0.0	0.0	0.0
ENSMUSG00000064602	5.57894e+16	4977434799337200	2044878302838560	9668085215088690	7558136679866640	4173804777159970	1.27063e+16	3.04411e+16	3.92612e+16	1.90766e+16	0.0	1.49888e+16
ENSMUSG00000046856	0.0	0.0	0.0	0.018260463146630438	0.0	0.0	0.0	0.0	0.0	0.0	0.0	0.0
ENSMUSG00002075004	0.0	0.0	0.0	0.0	0.0	0.0	0.0	0.0	0.0	0.0	0.0	0.0
ENSMUSG00000086730	0.0	0.0	0.0	0.0	0.0	0.0	0.0	0.0	0.0	0.0	0.0	0.0
ENSMUSG00000102536	0.0	0.0	0.0	0.0	0.0	0.0	0.0	0.0	0.0	0.0	0.0	0.0
ENSMUSG00000087561	0.0	0.0	0.0	0.0	0.0	0.0	0.0	0.0	0.0	0.0	0.0	0.0
ENSMUSG00002076057	0.0	0.0	0.0	0.0	0.0	0.0	0.0	0.0	0.0	0.0	0.0	0.0
ENSMUSG00000027520	0.014543401177027107	0.0	0.008529076103157916	0.0036004515375613845	0.003752925799985694	0.0	0.0	0.0	0.0	0.0	0.0	0.0
ENSMUSG00000119074	0.0	0.0	0.0	0.0	0.0	0.0	0.0	0.0	0.0	0.0	0.0	0.0
ENSMUSG00000083039	0.0	0.0	0.0	0.0	0.0	0.0	0.0	0.0	0.0	0.0	0.0	0.0
ENSMUSG00000081643	0.07124803231423611	0.0	0.0	0.0	0.0	0.0	0.2596342665573637	0.07775216180108552	0.0	0.06496686646931932	0.33419113329622685	0.07656808493521618
ENSMUSG00000025964	0.9098835663008196	0.7671703828765671	0.6330935003594678	0.8806627654459368	0.5810194341175038	1.13837e+16	1.21451e+16	1.24258e+16	0.7958801605319147	1.26091e+16	1.28397e+16	1.41149e+16
ENSMUSG00000087823	0.0	0.0	0.0	0.0	0.0	0.0	0.0	0.0	0.0	0.0	0.0	0.0
ENSMUSG00000115378	0.0	0.0	0.0	0.0	0.0	0.0	0.0	0.0	0.0	0.0	0.0	0.0
ENSMUSG00000069085	0.0	0.0	0.0	0.0	0.0	0.0	0.0	0.0	0.0	0.0	0.0	0.0
ENSMUSG00000083066	0.0	0.0	0.0	0.0	0.0	0.0	0.0	0.0	0.0	0.0	0.0	0.0
ENSMUSG00000025963	0.0	0.0	0.06280952553221411	0.0	0.0	0.0	0.0	0.0	0.0	0.0	0.031397247252670527	0.057548554820418436
ENSMUSG00000025962	2.05327e+16	2.08488e+16	2.34397e+16	2.25058e+16	1965692816548710	2.61624e+16	3093831333430870	2.87359e+16	2488438581347540	2.85126e+16	2.72019e+16	2636116744037260
ENSMUSG00000025961	0.0	0.0	0.0	0.0	0.0	0.0	0.0	0.0	0.0	0.0	0.0	0.0
ENSMUSG00000080817	0.0	0.0	0.0	0.0	0.0	0.0	0.0	0.0	0.0	0.0	0.0	0.0
ENSMUSG00000082373	0.0	0.0	0.0	0.0	0.0	0.0	0.0	0.0	0.0	0.0	0.0	0.0
ENSMUSG00000044689	0.0	0.0	0.0	0.0	0.0	0.0	0.0	0.0	0.0723810362348654	0.0	0.0	0.0
ENSMUSG00000025959	4024677005303470	2167029785961590	2.83501e+16	1.30608e+16	3.65763e+16	3.36533e+16	1017632638749490	0.7845213206843759	0.74572674547622	1367811815383440	1.4935e+16	1551231168537460
ENSMUSG00000098487	0.0	0.0	0.0	0.0	0.0	0.0	0.0	0.0	0.0	0.0	0.0	0.0
ENSMUSG00000086836	0.0	0.0	0.0	0.0	0.0	0.0	0.0	0.0	0.0	0.0	0.0	0.0
ENSMUSG00000086721	0.0	0.0	0.0	0.0	0.0	0.0	0.0	0.0	0.0	0.0	0.0	0.0
ENSMUSG00000101895	0.0	0.0	0.0	0.0	0.0	0.0	0.0	0.0	0.0	0.0	0.0	0.0
ENSMUSG00002076107	0.0	0.0	0.0	0.0	0.0	0.0	0.0	0.0	0.0	0.0	0.0	0.0
ENSMUSG00000099658	0.0	0.0	0.0	0.0	0.0	0.0	0.0	0.0	0.0	0.0	0.0	0.0
ENSMUSG00000025958	0.6564649148231204	0.8649479188485844	0.801404205193375	0.6533902528566399	0.7190892040474407	1.02011e+16	1.20831e+16	1.32313e+16	1.18418e+16	1581991892948280	1.54351e+16	1.49375e+16
ENSMUSG00000025956	0.6586115945506992	0.5167918992989043	0.6647045345133803	0.5915296254727431	0.4426728970570813	0.6315107838098959	1.33956e+16	1.63805e+16	2.08679e+16	2.73739e+16	2.13732e+16	2.33735e+16
ENSMUSG00000101832	0.0	0.0	0.0	0.0	0.0	0.0	0.0	0.0	0.0	0.327879654212346	0.0	0.0
ENSMUSG00000100437	0.0	0.0	0.0	0.0	0.0	0.0	0.0	0.0	0.0	0.0	0.0	0.0
ENSMUSG00000087213	0.07864370589491079	0.051028806144422435	0.13836340161026411	0.1557560564339669	0.08117605758567946	0.26149424775030483	0.07164619230929388	0.32183615884345096	0.5091716807841792	0.05378290782466504	0.5994312553228777	0.2324189711873755
ENSMUSG00000070871	1.35841e+16	1175227660954610	1.18717e+16	1.22649e+16	1.14097e+16	1.04506e+16	1132394052249610	0.9737468365377847	0.8847408838847379	0.6800466902181991	1.1088e+16	0.8873567528429624
ENSMUSG00000045005	1.6041e+16	1.47703e+16	0.8743739936128794	0.7513962726818236	0.9137530389542319	1.5138e+16	0.9297772794671754	0.6973070233197572	0.981786214705052	1.65083e+16	1350272330980460	1573659614026450
ENSMUSG00000102140	0.0	0.0	0.0	0.0	0.0	0.0	0.0	0.011499060559409626	0.0	0.0	0.0	0.0
ENSMUSG00000051344	0.6405994679058212	0.7820967050327482	0.5931850987448553	0.5884547530420776	0.6525266143487625	0.8351940945292194	0.26620377505707543	0.24375776172013244	0.10914484980457499	0.24979019531606247	0.3706519642936131	0.4438579178718675
ENSMUSG00000097264	0.0	0.0	0.0	0.0	0.0	0.0	0.0	0.0	0.0	0.0	0.0	0.0
ENSMUSG00000084416	0.21112949025227773	0.3653163155476848	0.7429099155266704	0.9059870155685998	0.14528528349241254	0.9360214586903113	0.5984027285282358	0.7680106502064413	0.47545708205654696	0.5133773179104621	0.16505158418146984	0.8319461950300399
ENSMUSG00000077471	0.0	0.0	0.0	0.0	0.0	0.0	0.0	0.0	0.0	0.0	0.0	0.0
ENSMUSG00000025955	0.0	0.0	0.0	0.0	0.0	0.0	0.0	0.0	0.0	0.0	0.0	0.0
ENSMUSG00000090042	0.0	0.0	0.0	0.0	0.0	0.0	0.0	0.0	0.0	0.0	0.0	0.0
ENSMUSG00000070870	0.0	0.0	0.0	0.0	0.0	0.0	0.0	0.0	0.0	0.0	0.0	0.0
ENSMUSG00000067299	0.0	0.0	0.0	0.0	0.0	0.0	0.0	0.0	0.0	0.0	0.0	0.0
ENSMUSG00000025952	0.0	0.0	0.0	0.0	0.0	0.0	0.0	0.0	0.0	0.0	0.0	0.0
ENSMUSG00000073658	0.0	0.0	0.0	0.0	0.0	0.0	0.0	0.0	0.0	0.0	0.0	0.0
ENSMUSG00000100774	0.0	0.28442484567641174	0.0	0.0	0.0	0.0	0.0	0.0	0.0	0.19985045590085848	0.0	0.0
ENSMUSG00000044429	0.0	0.0	0.0	0.0	0.0	0.0	0.0	0.0	0.0	0.0	0.0	0.0
ENSMUSG00000100846	0.0	0.0	0.0	0.0	0.0	0.0	0.0	0.0	0.0	0.0	0.0	0.0
ENSMUSG00000044816	0.0	0.0	0.0	0.01708965729808383	0.0	0.0	0.0	0.0	0.0	0.0	0.0	0.018546300288020116
ENSMUSG00000025950	1.28079e+16	1001450541077760	1.1773e+16	1.17572e+16	1.17819e+16	1.05797e+16	1.96475e+16	1.83982e+16	2.25123e+16	1.86958e+16	1749070281073680	1811619679281300
ENSMUSG00000025949	1667495460777550	1.35247e+16	1.59614e+16	0.8896878613943098	1271108212942460	1.64423e+16	1391077089544440	1.27328e+16	1359622625571720	1.87877e+16	1.41314e+16	1.82033e+16
ENSMUSG00000025946	0.0	0.0	0.0	0.05295675756853938	0.0	0.0	0.0	0.0	0.0	0.0	0.0	0.0
ENSMUSG00000100503	0.0	0.0	0.0	0.0	0.0	0.0	0.0	0.0	0.0	0.0	0.0	0.0
ENSMUSG00000100504	0.0	0.0	0.0	0.0	0.0	0.0	0.0	0.0	0.0	0.0	0.0	0.0
ENSMUSG00000099383	0.0	0.0	0.0	0.0	0.0	0.0	0.0	0.0	0.0	0.0	0.0	0.0
ENSMUSG00000100340	0.0	0.0	0.0	0.0	0.0	0.0	0.0	0.0	0.0	0.0	0.0	0.0
ENSMUSG00000100439	0.0	0.0	0.0	0.0	0.0	0.0	0.0	0.0	0.0	0.0	0.0	0.0
ENSMUSG00000099819	0.0	0.0	0.0	0.0	0.0	0.0	0.0	0.0	0.0	0.0	0.0	0.0
ENSMUSG00000082565	0.0	0.0	0.0	0.0	0.0	0.0	0.0	0.0	0.0	0.0	0.0	0.0
ENSMUSG00000082774	0.0	0.0	0.0	0.0	0.0	0.0	0.0	0.0	0.0	0.0	0.0	0.0
ENSMUSG00000025945	0.0	0.0	0.0	0.0	0.0	0.0	0.0	0.0	0.0	0.0	0.0	0.0
ENSMUSG00000081623	0.0	0.0	0.0	0.0	0.0	0.0	0.0	0.0	0.0	0.0	0.0	0.0
ENSMUSG00000083242	0.0	0.0	0.0	0.0	0.0	0.0	0.0	0.0	0.0	0.0	0.0	0.0
ENSMUSG00000083289	0.0	0.0	0.0	0.0	0.0	0.0	0.0	0.0	0.0	0.0	0.0	0.0
ENSMUSG00000015222	0.04754775710226915	0.06170373718186617	0.03936664112416483	0.03323635100679841	0.0577397760112043	0.026039780249661186	0.07134577985977142	0.09767213713855373	0.05038874277507402	0.08416162247161824	0.0655953670726065	0.05109812279767525
ENSMUSG00000088850	0.0	0.0	0.0	0.0	0.0	0.0	0.0	0.0	0.0	0.0	0.0	0.0
ENSMUSG00000073656	0.0	0.0	0.0	0.0	0.0	0.0	0.0	0.0	0.0	0.0	0.0	0.0
ENSMUSG00000065694	0.0	0.0	0.0	0.0	0.0	0.0	0.0	0.0	0.0	0.0	0.0	0.0
ENSMUSG00000055567	0.0	0.0	0.0	0.0	0.0	0.0	0.0	0.0	0.0	0.0	0.0	0.0
ENSMUSG00000103375	0.0	0.0	0.0	0.0	0.0	0.0	0.0	0.0	0.0	0.0	0.0	0.0
ENSMUSG00000026005	662375539222565	5775295372697070	6381754477268610	4948732159565840	6470772240814650	6843270023329430	9285059600959570	1.09233e+16	1.08378e+16	1.08528e+16	1.05239e+16	1.08364e+16
ENSMUSG00000026004	0.4765620936936916	0.7797782008565489	0.8506006385757046	0.36249101871870454	0.7842004272542137	0.8175579985673507	1.2836e+16	1.33408e+16	1.21319e+16	2.44355e+16	2.13814e+16	2167345587860090
ENSMUSG00000102559	0.014818489657114147	0.0	0.0173808072102183	0.0	0.03059129922860199	0.0	0.05399991506634159	0.032342496151642794	0.033370780389030026	0.0945847296118036	0.20851977344754916	0.22294969740956053
ENSMUSG00000102374	0.01786039149204367	0.02317781047421283	0.041897390139649236	0.0	0.0	0.0	0.10847480028201849	0.0	0.040221049238776584	0.0651433383611646	0.10471840905576373	0.09597008705500513
ENSMUSG00000102776	0.0	0.0	0.03523044628775596	0.019829504465516453	0.010334628606051532	0.013316468000510409	0.012161825552610904	0.01092623374450756	0.10146256199640474	0.009129561831451008	0.0	0.0
ENSMUSG00000082057	0.1354708723325873	0.0	0.03972390522070496	0.0	0.03495826909640832	0.0	0.0	0.0	0.0	0.0	0.0	0.0
ENSMUSG00000103706	0.0	0.0	0.0	0.0	0.0	0.0	0.0	0.018925356640354656	0.019527061772480644	0.0	0.0	0.018637145014374395
ENSMUSG00000103756	0.04040933176031303	0.0	0.04739665249775069	0.0	0.08342104952066531	0.0	0.1472552556594003	0.1763929640860448	0.18200113062041662	0.29477503592049364	0.23692654972493693	0.1737067001515352
ENSMUSG00000103382	0.10561319154427842	0.16446778593496042	0.14865017125728694	0.04183397523083026	0.021802793805424	0.11237412280559221	0.0	0.0	0.0	0.03852096901255648	0.0	0.06809956337973792
ENSMUSG00000103553	0.1864999677169832	0.2929776081503665	0.19572219712389566	0.16524375607545802	0.49646109989313836	0.4308213930785732	0.04769282325899111	0.042847427190020264	0.03315727571603559	0.11635567170171544	0.06906189126978968	0.0738410919336847
ENSMUSG00000026003	1.18268e+16	1.02984e+16	9302615449302290	9206552112551500	1.01296e+16	1159894449428010	9762274321236830	1.18843e+16	1.26344e+16	1.1006e+16	1.22668e+16	1.08621e+16
ENSMUSG00000082769	0.1859645611110971	0.6033254302226915	0.32718052845416995	0.18415400409692753	0.6718343715437016	0.371004869080887	0.5647263844985083	0.20294099605455052	0.0	0.25435512569200175	0.10903407682291037	0.19985043583090767
ENSMUSG00000089420	0.0	0.0	0.0	0.0	0.0	0.0	0.0	0.0	0.0	0.0	0.0	0.0
ENSMUSG00000077328	0.0	0.0	0.0	0.0	0.0	0.0	0.0	0.3863684347961635	0.0	0.0	0.0	0.0
ENSMUSG00000061816	0.0	0.0	0.0	0.0	0.0	0.0	0.0	0.0	0.0	0.0	0.0	0.0
ENSMUSG00000094191	0.0	0.0	0.0	0.0	0.0	0.0	0.0	0.0	0.13710270355598841	0.0	0.0	0.1308544520321419
ENSMUSG00000082212	0.0	0.0	0.0	0.0	0.0	0.0	0.0	0.0	0.0	0.0	0.0	0.0
ENSMUSG00000026000	2.1863e+16	1.67099e+16	1.72267e+16	1.91265e+16	2.39514e+16	1.81962e+16	2.50091e+16	2.78109e+16	2.43153e+16	2.43996e+16	2665957053951400	2.70991e+16
ENSMUSG00000025991	5272178162997120	7103099627989520	7836880691605750	6712167302891880	7611246754867450	6943888755601440	1.16552e+16	7856800382748140	7699367966530930	8745711384647650	6532296315179460	8935926388327670
ENSMUSG00000086204	0.0	0.0	0.0	0.0	0.0	0.0	0.0	0.0	0.0	0.0	0.0	0.0
ENSMUSG00000077745	0.0	0.0	0.0	0.0	0.0	0.0	0.0	0.0	0.0	0.0	0.0	0.0
ENSMUSG00000082473	0.0	0.0	0.0	0.0	0.0	0.0	0.0	0.0	0.0	0.0	0.0	0.0
ENSMUSG00002076414	0.0	0.0	0.0	0.0	0.0	0.0	0.0	0.0	0.0	0.0	0.0	0.0
ENSMUSG00000085075	0.0	0.0	0.0	0.0	0.0	0.0	0.0	0.0	0.0	0.0	0.0	0.0
ENSMUSG00000104395	0.0	0.0	0.0	0.0	0.0	0.0	0.0	0.0	0.0	0.0	0.0	0.0
ENSMUSG00002074910	0.0	0.0	0.0	0.0	0.0	0.0	0.0	0.0	0.0	0.0	0.0	0.0
ENSMUSG00000087329	0.0	0.0	0.0	0.0	0.0	0.0	0.0	0.0	0.0	0.0	0.0	0.0
ENSMUSG00000062209	0.19371622027517763	0.17887341569451384	0.27964600408547424	0.15493977115237248	0.18072760194211965	0.29232961558093357	0.20815572278480024	0.14635404895556822	0.1468125267540046	0.19701971289942993	0.07426319356250836	0.24821569711252756
ENSMUSG00000102449	0.0	0.0	0.0	0.0	0.0	0.0	0.0	0.0	0.0	0.0	0.0	0.0
ENSMUSG00000083795	0.0	0.0	0.0	0.0	0.0	0.0	0.0	0.0	0.0	0.0	0.0	0.1106554426580529
ENSMUSG00000080539	0.0	0.0	0.0	0.0	0.0	0.0	0.0	0.0	0.0	0.0	0.0	0.0
ENSMUSG00000103307	0.0	0.0	0.0	0.0	0.0	0.0	0.0	0.0	0.0	0.0	0.0	0.0
ENSMUSG00000104508	0.0	0.0	0.0	0.0	0.0	0.0	0.0	0.0	0.0	0.0	0.0	0.0
ENSMUSG00000103642	0.0	0.0	0.0	0.0	0.0	0.0	0.0	0.0	0.04375248792246824	0.0	0.0	0.0
ENSMUSG00000103809	0.0	0.0	0.0	0.0	0.0	0.0	0.0	0.0	0.0	0.0	0.0	0.0
ENSMUSG00000087514	0.0	0.0	0.0	0.0	0.0	0.0	0.0	0.0	0.0	0.0874345744566256	0.22488278344725265	0.10304788097531176
ENSMUSG00000084332	0.0	0.0	0.0	0.0	0.0	0.0	0.0	0.0	0.0	0.0	0.0	0.0
ENSMUSG00000101387	0.0	0.0	0.0	0.0	0.0	0.0	0.0	0.0	0.0	0.0	0.0	0.0
ENSMUSG00000099804	0.0	0.0	0.0	0.0	0.0	0.0	0.0	0.0	0.0	0.0	0.0	0.0
ENSMUSG00000100354	0.0	0.0	0.0	0.0	0.0	0.0	0.0	0.0	0.0	0.0	0.0	0.0
ENSMUSG00000101156	0.0	0.0	0.0	0.0	0.0	0.0	0.0	0.0	0.0	0.0	0.0	0.0
ENSMUSG00000025997	0.003963336680874584	0.01542991929528454	0.004648651269692417	0.003924749506069884	0.016363829398783742	0.010542633841099863	0.009628504618161083	0.043251439355464785	0.031238590683642938	0.043367187537256824	0.027885232770519575	0.021296384598359443
ENSMUSG00000100815	0.0	0.0	0.0	0.0	0.0	0.0	0.0	0.0	0.0	0.0	0.0	0.0
ENSMUSG00000099954	0.0	0.0	0.0	0.0	0.0	0.0	0.0	0.0	0.0	0.0	0.0	0.0
ENSMUSG00000103402	0.0	0.0	0.0	0.0	0.0	0.0	0.0	0.0	0.0	0.0	0.0	0.0
ENSMUSG00000053153	0.0	0.0	0.0	0.0	0.0	0.0	0.0	0.0	0.0	0.0	0.0	0.0
ENSMUSG00002076719	0.0	0.0	0.0	0.0	0.0	0.0	0.0	0.0	0.0	0.0	0.0	0.0
ENSMUSG00000080524	0.0	0.0	0.0	0.0	0.0	0.0	0.0	0.0	0.0	0.0	0.0	0.0
ENSMUSG00000101730	0.5230253281249607	0.0	0.0	0.0	0.0	0.0	0.0	0.0	0.0	0.0	0.0	0.0
ENSMUSG00000103052	0.0	0.0	0.0	0.0	0.0	0.0	0.0	0.0	0.0	0.0	0.0	0.0
ENSMUSG00000104287	0.0	0.0	0.0	0.0	0.0	0.0	0.0	0.0	0.0	0.0	0.0	0.0
ENSMUSG00000075952	0.0	0.0	0.0	0.0	0.0	0.0	0.0	0.0	0.0	0.0	0.0	0.0
ENSMUSG00000045648	0.0	0.0	0.0	0.0	0.0	0.0	0.0	0.0	0.0	0.0	0.0	0.0
ENSMUSG00000026196	0.08133279532602322	0.11610203101475722	0.038158534861239116	0.0402704682929754	0.05037104191767333	0.10817424173590096	0.02963840540661901	0.09763330301440427	0.06410562884063357	0.029665026145382776	0.07629880618814722	0.05244352309752568
ENSMUSG00000089965	0.0	0.0	0.0	0.0	0.0	0.0	0.0	0.0	0.0	0.0	0.0	0.0
ENSMUSG00000101551	0.0	0.0	0.0	0.0	0.0	0.0	0.0	0.0	0.0	0.0	0.0	0.0
ENSMUSG00000050296	0.0	0.0	0.0	0.0	0.0	0.0	0.0	0.0	0.0	0.0	0.0	0.0
ENSMUSG00000101617	0.0	0.0	0.0	0.0	0.0	0.0	0.0	0.0	0.0	0.0	0.0	0.0
ENSMUSG00000026192	2732176892517010	3.08183e+16	2.45416e+16	4006992791712040	2617864319209550	2989876433983100	3360776179257240	2.83063e+16	3426863617597790	3458401502364510	3359300990555820	2.97335e+16
ENSMUSG00000026193	2.10799e+16	1.80818e+16	1.69494e+16	1.56955e+16	1.66667e+16	2107793439391580	1.5758e+16	1.66597e+16	1.30797e+16	1.78851e+16	2.0058e+16	1646437927819150
ENSMUSG00000073652	0.19810428497129068	0.19995433914123636	0.1807238213125616	0.15258097183066804	0.18176293716697808	0.08782755150408372	0.08021221243235628	0.04804198615351626	0.1239235340606495	0.2408527732521107	0.12905755147618517	0.0236551807116928
ENSMUSG00000101834	0.0	0.0	0.0	0.12985218237603866	0.0	0.0	0.15928180075598952	0.0	0.0	0.0	0.0	0.0
ENSMUSG00000100319	0.05248144683579993	0.0	0.0	0.0	0.0	0.06980137217599355	0.0	0.0	0.0	0.0	0.0	0.0
ENSMUSG00000102689	0.0	0.0	0.0	0.0	0.0	0.0	0.0	0.0	0.0	0.0	0.0	0.0
ENSMUSG00000099707	1.53222e+16	1.29459e+16	1.10702e+16	1.34575e+16	1048203622237920	1.31886e+16	1.36414e+16	1590604380497630	1.26451e+16	2.29043e+16	2.75638e+16	1.98686e+16
ENSMUSG00000101211	0.0750346085343928	0.019474801953715832	0.07040728685352206	0.02972162765829121	0.04647044770331161	0.0	0.18228859493104768	0.01637688181398802	0.05069268530567032	0.2052588640651139	0.2287689221895756	0.24191220835417168
ENSMUSG00000101848	0.04210999897071961	0.054647042627672886	0.0	0.08340002930281713	0.0	0.0	0.0	0.0	0.0	0.0	0.0	0.0
ENSMUSG00000101764	0.0	0.0	0.0	0.0	0.0	0.0	0.0	0.0	0.0	0.0	0.0	0.0
ENSMUSG00000059483	0.0	0.0	0.0	0.0	0.0	0.0	0.0	0.0	0.0	0.0	0.0	0.0
ENSMUSG00000101496	0.0	0.0	0.0	0.0	0.0	0.0	0.0	0.0	0.0	0.0	0.0	0.0
ENSMUSG00000102123	0.0	0.0	0.0	0.0	0.0	0.0	0.0	0.0	0.0	0.0	0.0	0.0
ENSMUSG00000039395	1.35822e+16	9623621748630950	1.1818e+16	7303673581926520	1042103858962840	1.25165e+16	8787627159133740	868652326041287	9030770198676490	1.04738e+16	7443580748078940	8727487782777710
ENSMUSG00000118839	0.0	0.3127184167122851	1.41321e+16	0.0	0.0	0.0	0.0	0.0	0.0	0.0	0.0	0.0
ENSMUSG00000119668	0.0	0.0	0.0	0.0	0.0	0.3205015884730176	0.0	0.0	0.0	0.0	0.0	0.0
ENSMUSG00000119873	0.0	0.0	0.0	0.0	0.0	0.0	0.0	0.0	0.0	0.0	0.0	0.0
ENSMUSG00000118790	0.0	0.3127184167122851	0.0	0.0	0.0	0.0	0.0	0.0	0.0	0.0	0.0	0.0
ENSMUSG00000026189	8391589486180100	964886898963864	1.10177e+16	1.01168e+16	9758628489715490	6896872836700230	1.25018e+16	9263667459083740	1.12538e+16	1.24881e+16	1.05096e+16	1.24636e+16
ENSMUSG00000026188	0.015070801858217594	0.019557700586786658	0.017676747608034723	0.04477221612376185	0.0	0.0	0.018306454507319034	0.0	0.0509084694932845	0.04122651840783919	0.08836258681620927	0.08098065302578528
ENSMUSG00000026187	6879557944830780	7498371765184330	8090305495671370	7724498280911530	7026529801357830	7228700205140150	9804172888667120	9517486865771320	8356218838388090	1132773396177160	1.21749e+16	1.14489e+16
ENSMUSG00000039372	0.0	0.0	0.0	0.0	0.0	0.0	0.0	0.0	0.0	0.0	0.0	0.0
ENSMUSG00000085812	0.0	0.0	0.10205063741954261	0.0	0.0	0.0	0.0	0.0	0.0	0.0	0.0	0.09350280315340198
ENSMUSG00000039354	1.02048e+16	0.6360827990773105	1.01787e+16	0.9230205058699005	0.6137593034129536	0.7374110395401358	1.83497e+16	1.76254e+16	1.32095e+16	2.13213e+16	1.95045e+16	2.36607e+16
ENSMUSG00000110712	0.0	0.04659065334793016	0.0	0.0	0.0	0.0	0.0	0.0	0.0	0.0	0.0	0.0
ENSMUSG00000039342	0.0	0.0	0.0	0.0	0.020709802834358717	0.0	0.0	0.0	0.0	0.0	0.0	0.0
ENSMUSG00000110487	0.0	0.0	0.0	0.0	0.0	0.0	0.0	0.0	0.0	0.0	0.0	0.0
ENSMUSG00000110596	0.0	0.0	0.0	0.0	0.0	0.0	0.0	0.0	0.0	0.0	0.0	0.0
ENSMUSG00000046330	5088999348660960	582889385862808	5.30659e+16	667509287722613	4713765567030100	4641113037789520	417128535409579	4256903286920850	4.72672e+16	4509391669848090	4490000084827700	4346428069052290
ENSMUSG00000039323	2590127898899370	2585463425275640	2.18161e+16	2152560400595720	2.01094e+16	3.33754e+16	2.16882e+16	2.5734e+16	237967685386276	1.74441e+16	2302643855200020	2.4686e+16
ENSMUSG00000026185	0.2835448665292827	0.26851296619801107	0.4584122788780952	0.19730786153242233	0.31640551250095833	0.3363505681227822	1.27529e+16	0.710851016399868	1.4669e+16	1.92164e+16	2.43529e+16	2487149654708820
ENSMUSG00000101968	0.0	0.0	0.0	0.0	0.0	0.0	0.0	0.0	0.0	0.0	0.0	0.0
ENSMUSG00000026182	0.0	0.0	0.0	0.0	0.0	0.0	0.0	0.0	0.0	0.0	0.0	0.0
ENSMUSG00000102266	0.0	0.0	0.0	0.0	0.0	0.0	0.0	0.0	0.0	0.0	0.0	0.0
ENSMUSG00000101112	0.0	0.0	0.0	0.0	0.0	0.0	0.0	0.0	0.0	0.0	0.0	0.0
ENSMUSG00000100697	0.0	0.0	0.0	0.0	0.0	0.0	0.0	0.0	0.0	0.0	0.0	0.0
ENSMUSG00000099877	0.0	0.0	0.0	0.0	0.0	0.0	0.0	0.0	0.0	0.0	0.0	0.0
ENSMUSG00002076669	0.0	0.0	0.0	0.0	0.0	0.0	0.0	0.0	0.0	0.0	0.0	0.0
ENSMUSG00000101812	0.0	0.0	0.0	0.0	0.0	0.0	0.0	0.0	0.0	0.0	0.0	0.0
ENSMUSG00000100044	0.0	0.0	0.0	0.0	0.0	0.0	0.0	0.0	0.0	0.0	0.0	0.0
ENSMUSG00000100444	0.0	0.0	0.0	0.0	0.0	0.0	0.0	0.0	0.0	0.021142869390015254	0.0	0.03737756891799721
ENSMUSG00000100429	0.0	0.0	0.0	0.0	0.0	0.0	0.0	0.0	0.0	0.0	0.0	0.0
ENSMUSG00000100301	0.16962983614863586	0.07337741718924627	0.11053396231559794	0.05599277151595769	0.05836398980592002	0.0	0.1144715644253733	0.02056834419471796	0.1485560006589457	0.17186157141351466	0.02210150205869805	0.14178578217733315
ENSMUSG00000101344	0.0	0.0	0.0	0.0	0.0	0.0	0.0	0.0	0.0	0.0	0.0	0.0
ENSMUSG00002076885	0.0	0.0	0.0	0.0	0.0	0.0	0.0	0.0	0.0	0.0	0.0	0.0
ENSMUSG00000098504	0.0	0.0	0.0	0.0	0.0	0.0	0.0	0.0	0.0	0.0	0.0	0.0
ENSMUSG00000055322	1.98809e+16	1.43909e+16	2.30038e+16	6.92322e+16	2.14761e+16	1.97013e+16	3.18062e+16	2.96242e+16	2623188983192580	7988434803922920	1.28595e+16	9727369482360670
ENSMUSG00000061815	0.059286683823524956	0.0	0.09271753919268018	0.15655857797849573	0.04079715560499691	0.10513663099758928	0.5041074080602828	0.6038562055208394	0.6230549654085795	0.09010003378956694	0.48665059191676824	0.3398058075957039
ENSMUSG00000026180	1.14764e+16	0.7054631999060605	0.7793079516329638	0.9869277089643409	1137829725146770	1.18495e+16	0.05502747250526803	0.09887381205413635	0.06801157735454545	0.17899991621041458	0.38956072723146135	0.0324560255040352
ENSMUSG00000048480	0.0	0.0	0.0	0.0	0.0	0.04105687686005792	0.0	0.0	0.03475843188743369	0.0	0.03619843596736461	0.0
ENSMUSG00000087820	0.0	0.0	0.0	0.0	0.0	0.0	0.0	0.0	0.0	0.0	0.0	0.0
ENSMUSG00000118939	0.0	0.0	0.0	0.0	0.0	0.0	0.0	0.0	0.0	0.0	0.0	0.0
ENSMUSG00000006304	4944480268715810	4.15137e+16	4737277931911920	482684130733495	4.90506e+16	5061670708933600	4.73003e+16	4.76831e+16	5215621529648730	5493282501817940	5341436225824360	5272320898931640
ENSMUSG00000064272	0.0	0.0	0.050218406692965616	0.0	0.0	0.22777973357524225	0.0	0.0	0.0	0.0	0.0	0.0
ENSMUSG00000006299	2.14425e+16	2.26791e+16	2.3995e+16	2.42653e+16	2.3342e+16	2320818920047190	3479289380122560	3361114880144060	3144259006328950	3.6495e+16	3279204590093770	3415777995637400
ENSMUSG00000101503	0.27560616092812296	0.0	0.0	0.0	0.0	0.0	0.0	0.0	0.0	0.0	0.0	0.0
ENSMUSG00000026179	7005013383426430	5536697136341380	7016919479628050	4108548251516420	5380471296181150	4095643639010910	5981975269505260	1008790618379300	1.07064e+16	5873031273000710	5905757264993730	7603859981263040
ENSMUSG00000103013	1.00998e+16	0.5617167798625059	0.8461565391056118	0.0	1.0425e+16	1.53519e+16	0.0	0.0	0.0	0.0	0.0	0.15505637262742836
ENSMUSG00000006301	3.73402e+16	2.94423e+16	2904150413125270	2844356714673490	3445185884386860	3839588269080250	2.80445e+16	3356726475936650	3.58217e+16	3.77615e+16	3.07826e+16	3.53223e+16
ENSMUSG00000099931	0.0	0.0	0.0	0.0	0.0	0.0	0.0	0.0	0.0	0.012854087515828571	0.0	0.0
ENSMUSG00000103403	0.0	0.0	0.0	0.0	0.0	0.0	0.03901459320680553	0.0	0.0	0.0	0.0	0.01725854252203407
ENSMUSG00000073650	0.0	0.027014571502508574	0.0	0.0	0.042974480056100314	0.0	0.0	0.0	0.023439539549599108	0.018981725797910576	0.0	0.04474263488751664
ENSMUSG00000026177	2310628494129380	1.77334e+16	1.85049e+16	1.83297e+16	2.15422e+16	2.31315e+16	3.28959e+16	3.34853e+16	2.04222e+16	2990474838095430	3.46702e+16	3404334853273450
ENSMUSG00000026176	2072146656909710	1.60162e+16	1.9042e+16	1.29188e+16	1544660583952860	1.9169e+16	3394049610686050	3629244232906850	3715096714053720	4429738704444370	4364371811688970	4792004638995900
ENSMUSG00000065468	0.0	0.0	0.0	0.0	0.0	0.0	0.0	0.0	0.0	0.0	0.0	0.0
ENSMUSG00000026175	0.051845935088703506	0.016820393577033643	0.03040539971553818	0.051341161378754795	0.013378847564635003	0.017239032215811422	0.0	0.07072359409110288	0.1897275937127928	0.047275241609890495	0.03039812336093531	0.055717243444832046
ENSMUSG00000033364	0.880566782916638	0.6522186922333383	0.7746215291034336	0.47712854955534606	0.8874844828371005	0.7513175040316853	0.7467169917581576	0.8249686099880181	0.6781517175258304	0.7877870150482357	0.9984868645072494	0.7945502166348377
ENSMUSG00000103227	0.0	0.0	0.0	0.0	0.03207851971777103	0.0	0.0	0.0	0.0	0.0	0.0	0.0
ENSMUSG00000026174	3.21197e+16	2.48221e+16	3.28763e+16	3.59765e+16	2.6697e+16	3.21599e+16	3.47781e+16	3373907320057450	4280356438671110	4870375459538950	4739819042651970	5106606961034790
ENSMUSG00000026173	0.0	0.008478242383541015	0.0	0.006469569341943161	0.0	0.0	0.0	0.0	0.0	0.005957217280224312	0.0	0.0
ENSMUSG00000026135	0.4701930911052046	0.3734719902276793	0.3565705891343332	0.7385621617414426	0.3807357270703408	0.5768464080689618	0.6548438841648488	0.5263865861996169	0.5248660963081301	0.5359265858371767	0.7034642420120135	0.7535971850453446
ENSMUSG00002075545	0.0	0.0	0.0	0.0	0.0	0.0	0.0	0.0	0.0	0.0	0.0	0.0
ENSMUSG00000026172	2.96063e+16	2670375604023970	3.05388e+16	2682288761772190	2.4491e+16	2317934161524970	4871537958249220	4514094714931450	4586685883744400	4.17388e+16	4431996462099130	5.41566e+16
ENSMUSG00000026171	3.71418e+16	4053151858607460	3.34156e+16	4973677951091020	3.70308e+16	4771520668371790	4767937480126330	6171974446720920	508505818250849	6003760600928120	5023516373017030	5601722498135240
ENSMUSG00000033276	0.035751304081867746	0.018558091530851785	0.02515991324915553	0.028322582578213185	0.03690250714775431	0.019019979306616856	0.06948319038726403	0.18727194602517172	0.04025541552288615	0.12387809834463653	0.17607724538980166	0.16136750663836297
ENSMUSG00000033257	5162827616497830	6026293056263550	5713667075372980	4.63017e+16	58648645267609	5554934532373580	5344887576647710	4440203570525520	4167746156175900	2271918429881880	2.50498e+16	2.60896e+16
ENSMUSG00000026170	2.39345e+16	239109279260567	2709922037378660	265938763433674	2722161482640760	2.39342e+16	3215541118236410	3411475033549720	3442904415950050	2.09128e+16	2.26046e+16	2.22299e+16
ENSMUSG00000006542	0.0	0.0	0.0	0.012378630096140568	0.0	0.0	0.07592057586278153	0.05456588432754074	0.05630072997736407	0.0	0.0	0.0
ENSMUSG00002075611	0.0	0.0	0.0	0.0	0.0	0.0	0.0	0.0	0.0	0.0	0.0	0.0
ENSMUSG00000033227	0.02099736718749842	0.3269847678396704	0.6649586013975032	0.08317174455107586	0.021673488915154606	0.19548842326114257	0.0	0.0	0.023642710740950562	0.0	0.0	0.0
ENSMUSG00000099472	0.0	0.0	0.0	0.0	0.0	0.0	0.0	0.0	0.0	0.0	0.0	0.0
ENSMUSG00000026167	0.01864920132698401	0.0	0.0	0.0	0.038499422773110935	0.024803810128989606	0.0	0.0	0.0	0.01700510362203415	0.0	0.02004172725613843
ENSMUSG00000089964	0.0	0.0	0.0	0.0	0.0	0.0	0.0	0.0	0.0	0.0	0.0	0.0
ENSMUSG00000090071	0.0	0.0	0.0	0.0	0.0	0.0	0.0	0.0	0.0	0.0	0.0	0.0
ENSMUSG00000055197	0.028463963435372008	0.0	0.10015730462882755	0.0	0.05876102375017798	0.03785763970213133	0.0	0.0	0.0	0.0	0.0	0.0
ENSMUSG00000006546	0.0	0.0	0.0	0.0	0.0	0.0	0.0	0.0	0.0	0.0	0.0	0.0
ENSMUSG00000065616	0.0	0.0	0.0	0.0	0.0	0.0	0.0	0.0	0.0	0.0	0.0	0.0
ENSMUSG00000047021	0.0	0.0	0.0	0.0	0.0	0.0	0.0	0.0	0.0	0.005368887775256528	0.0	0.0
ENSMUSG00000089653	0.0	0.0	0.0	0.0	0.0	0.0	0.0	0.0	0.0	0.0	0.0	0.0
ENSMUSG00000006538	0.06040187516403745	0.0	0.017711544355294633	0.044860350407470044	0.031173417127308985	0.06025177499837239	0.11005494501053606	0.1977476241082727	0.10201736603181814	0.19276914053429264	0.3010241983152201	1.02236e+16
ENSMUSG00000103145	0.0	0.0	0.0	0.0	0.0	0.0	0.0	0.0	0.0	0.0	0.0	0.0
ENSMUSG00000026162	0.4643251336695741	0.3012823081566026	0.47653658305746066	0.6609688955370492	0.599095683505913	1.00354e+16	1.72729e+16	1393459928773040	1797203787470990	1.21725e+16	1.25912e+16	1091553846396740
ENSMUSG00000026205	0.9557823255075422	1.0474e+16	10214011421285	1.19887e+16	0.8330941082956705	1129964068266660	0.05159936508108198	0.02317854015851465	0.16740828500652766	0.0	0.12453130601601439	0.022825557391854934
ENSMUSG00000033159	6991739470629460	7642371940348800	7731272984261750	962519220171208	7259030294842630	7300269722038810	4474617274440790	5918602181296330	4837596511558130	1.02259e+16	7930560199935760	9734595918505400
ENSMUSG00000049339	4030172625066380	408086585015349	4271620540633140	330855480368307	3608665534684860	3586401019369600	4.58411e+16	4289217839169280	43495524119193	5.74182e+16	5008459777262050	5.51036e+16
ENSMUSG00000026197	9402649465433820	1.04155e+16	1.05106e+16	1.09315e+16	1.0188e+16	791107165813844	1227323803240520	1.21034e+16	1.06165e+16	1276584260915240	1.17873e+16	1284027771972280
ENSMUSG00000026198	0.3550471089134258	0.3596114699803362	0.2640836250363855	0.43734410474383206	0.2324017836787378	0.5067724081895089	0.45231236478083725	0.1890043142935137	0.3802762099383596	0.560634110532794	0.5686593809089512	0.5118464831134959
ENSMUSG00000099519	0.0	0.0	0.0	0.0	0.0	0.0	0.0	0.0	0.0	0.0	0.0	0.0
ENSMUSG00000033124	4561085853457650	3.31714e+16	4515908960076380	287137384815658	4023610621066500	4.14338e+16	6151616843011690	5465618035445200	5054763959149590	6380508480999980	5891757200485460	6292323228454300
ENSMUSG00000026199	145901892388651	2.19541e+16	1.97377e+16	2295747189347190	2.2359e+16	1.91671e+16	3751114286765170	3.88773e+16	2.74141e+16	5093038456096550	4.29298e+16	4559598187379020
ENSMUSG00000026200	0.44428366568582606	0.24276057954430397	0.3839730841976965	0.2933054036463342	0.3379082275164765	0.3421035583650177	0.42605521472326063	0.5613956258342223	0.26329291419558154	0.5117254687927147	0.69464216258728	0.6952459912034581
ENSMUSG00002076477	0.0	0.0	0.0	0.0	0.0	0.0	0.0	0.0	0.0	0.0	0.0	0.0
ENSMUSG00000026201	8689768311281990	725793281496979	7898172717099160	7213004194334330	8244023363962550	8116039450112760	1.03327e+16	1.27515e+16	1.0794e+16	1.14907e+16	1.25552e+16	1.17034e+16
ENSMUSG00000026202	2.10295e+16	1.58805e+16	2.04066e+16	2.49504e+16	1.84462e+16	1.97161e+16	2423028666652930	2.40893e+16	2909807619561520	2.61382e+16	231433003402836	2623502711974540
ENSMUSG00000096094	0.0	0.0	0.0	0.0	0.0	0.0	0.0	0.0	0.0	0.0	0.0	0.0
ENSMUSG00000118482	0.0	0.0	0.0	0.0	0.0	0.0	0.0	0.0	0.0	0.0	0.0	0.0
ENSMUSG00000026203	3585474642886290	3.72517e+16	3.37961e+16	5170311112907260	3499669110551160	3630591305338490	1.04342e+16	9456888025135560	9367254237024630	1.14774e+16	1.07588e+16	1240939979699870
ENSMUSG00000026204	0.0	0.0	0.0	0.0	0.0	0.0	0.026315797630196435	0.0	0.0	0.0	0.0	0.058205439948399204
ENSMUSG00000101840	0.0	0.46421671703663053	0.5594278465796688	0.0	0.6153923277463588	0.0	0.0	0.0	0.0	0.0	0.0	0.0
ENSMUSG00000033061	0.0	0.0	0.0	0.0	0.0	0.0	0.0	0.0	0.0	0.0	0.0	0.0
ENSMUSG00000100556	0.0	0.0	0.0	0.0	0.0	0.0	0.0	0.0	0.0	0.0	0.0	0.0
ENSMUSG00000026209	5955830502593390	4136063796884540	6.53255e+16	7.00303e+16	5460850043622130	5894643693988580	95808615919874	1.02236e+16	9050312808621710	1.06561e+16	1.16148e+16	1.02639e+16
ENSMUSG00000026208	0.9195437308536867	0.7159868917533538	1.30863e+16	0.9955795186859736	1.06305e+16	0.7011932728100408	0.9829307928378405	1.57882e+16	0.8835345243544146	0.9279151428747905	1.20768e+16	1.58113e+16
ENSMUSG00000085653	0.0	0.0	0.0	0.0	0.0	0.0	0.0	0.0	0.0	0.0	0.0	0.0
ENSMUSG00000026207	0.06141165456988785	0.056255443929405666	0.06779346951722852	0.007154558671060288	0.0335589505783039	0.033632416905142806	0.04826834885165023	0.0906711890778219	0.04881075765873664	0.12517122973776398	0.04236077861026657	0.14752322023308112
ENSMUSG00000086053	0.0	0.0	0.0	0.0	0.0	0.0	0.0	0.0	0.0	0.0	0.0	0.0
ENSMUSG00000033021	7783140999738450	7855826113358920	7753973609627840	9115623202797910	6942756031610270	9380459226385430	1.19052e+16	1.16604e+16	7638481063169000	1.15304e+16	1.20338e+16	9314323705025250
ENSMUSG00000033007	0.0	0.0	0.0	0.0	0.0	0.0	0.0	0.0	0.0	0.0	0.0	0.0
ENSMUSG00000102605	0.0	0.0	0.0	0.0	0.0	0.0	0.0	0.0	0.0	0.0	0.0	0.0
ENSMUSG00000032997	0.5132592950271917	0.495678154290842	0.6440093908109829	0.4373418808396301	0.6899543857139675	0.5080149659613805	0.5509597143369783	0.4038031100177746	0.45696160427945104	0.4027069611902673	0.503886734695089	0.5131014820347474
ENSMUSG00000026211	0.07066741176035844	0.042326125611465544	0.09563857422039336	0.05921333130434454	0.07294292430922944	0.0	0.09904555107833765	0.20169463585674297	0.09793281576787741	0.06939415853885958	0.044620653855129845	0.14604636491127213
ENSMUSG00000051703	0.0	0.0	0.0	0.03640424601756355	0.018972958347451635	0.07334161749003157	0.0	0.02005906410682957	0.06209044162639411	0.06704248520635829	0.0	0.0
ENSMUSG00000032968	0.09361266889829804	0.20247192404083547	0.2561989900776721	0.43260584691244325	0.032209008611538234	0.04150223959209922	0.03790366919684904	0.4086337344284849	0.17567736252258856	0.028453285246901886	0.0	0.0
ENSMUSG00000082745	0.0	0.0	0.0	0.0	0.0	0.0	0.0	0.0	0.0	0.0	0.0	0.0
ENSMUSG00000026213	1.34641e+16	1.82006e+16	1.54162e+16	1.3333e+16	1.46421e+16	1.71613e+16	0.9345567749040262	1.20694e+16	0.9114238231517544	1.65887e+16	1.58824e+16	1.52446e+16
ENSMUSG00000082059	0.0	0.0	0.0	0.0	0.0	0.0	0.0	0.0	0.0	0.0	0.0	0.0
ENSMUSG00000006576	0.010705018926618569	0.013892131083160009	0.037668185041240636	0.04240317805697367	0.033149171556240656	0.06407050012619109	0.05851508414794406	0.0992992488544623	0.07834895746879023	0.09761273575806555	0.07531834124061956	0.08628267740693622
ENSMUSG00000083244	0.0	0.0	0.0	0.0	0.0	0.0	0.0	0.0	0.0	0.0	0.0	0.0
ENSMUSG00000082528	0.0	0.0	0.0	0.0	0.0	0.0	0.0	0.0	0.0	0.0	0.0	0.0
ENSMUSG00000082012	0.0	0.0	0.0	0.0	0.0	0.0	0.0	0.0	0.0	0.0	0.0	0.0
ENSMUSG00000099996	0.0	0.0	0.0	0.0	0.0	0.0	0.0	0.0	0.0	0.0	0.0	0.0
ENSMUSG00000101763	0.0	0.0	0.0	0.0	0.0	0.0	0.0	0.0	0.0	0.0	0.0	0.0
ENSMUSG00000100827	0.0	0.0	0.0	0.0	0.0	0.0	0.0	0.0	0.0	0.0	0.0	0.0
ENSMUSG00000100553	0.0	0.0	0.0	0.0	0.0	0.0	0.0	0.0	0.0	0.0	0.0	0.0
ENSMUSG00000098611	0.0	0.0	0.0	0.0	0.0	0.0	0.0	0.0	0.0	0.0	0.0	0.0
ENSMUSG00000100534	0.0	0.0	0.0	0.0	0.0	0.0	0.0	0.0	0.0	0.0	0.0	0.0
ENSMUSG00000102904	0.0	0.0	0.0	0.0	0.0	0.0	0.0	0.0	0.0	0.0	0.0	0.0
ENSMUSG00002076350	0.0	0.0	0.0	0.0	0.0	0.0	0.0	0.0	0.0	0.0	0.0	0.0
ENSMUSG00000026235	0.1085793827445908	0.05191265497197979	0.08043424960755607	0.04527252646038199	0.1002782332920687	0.1216107343398984	0.15271592568136966	0.2058009169698959	0.057912018561891314	0.0781635132962136	0.053610000523804956	0.08597985599132046
ENSMUSG00000099141	0.0	0.0	0.0	0.0	0.0	0.0	0.0	0.0	0.0	0.0	0.0	0.0
ENSMUSG00000101849	0.0	0.0	0.0	0.0	0.0	0.0	0.0	0.0	0.0	0.0	0.0	0.0
ENSMUSG00000101506	0.0	0.0	0.0	0.0	0.0	0.0	0.0	0.0	0.0	0.0	0.0	0.0
ENSMUSG00000065215	0.0	0.0	0.0	0.0	0.0	0.0	0.0	0.0	0.0	0.0	0.0	0.0
ENSMUSG00000102052	0.0	0.0	0.0	0.0	0.0	0.0	0.0	0.0	0.0	0.0	0.0	0.0
ENSMUSG00000004872	0.0	0.0	0.0	0.0	0.0	0.0	0.0	0.0	0.0	0.0	0.0	0.0
ENSMUSG00000118426	0.0	0.0	0.0	0.0	0.0	0.0	0.0	0.0	0.0	0.0	0.0	0.0
ENSMUSG00000032908	0.0345024204460244	0.02984968395404621	0.040468356218094484	0.03416650375861287	0.03561340907197818	0.01529630269823747	0.013969993019828167	0.03765209634445372	0.03884919186219162	0.010486905482054045	0.02697244778977543	0.049438263736281504
ENSMUSG00000099561	0.0	0.0	0.0	0.0	0.0	0.0	0.0	0.0	0.0	0.0	0.0	0.0
ENSMUSG00000102945	0.0	0.0	0.0	0.0	0.0	0.0	0.0	0.0	0.0	0.0	0.0	0.0
ENSMUSG00000026245	1.20336e+16	1.13759e+16	1.1992e+16	1.6509e+16	1.33821e+16	1.32245e+16	1.32941e+16	1.18476e+16	1.25606e+16	1.23503e+16	1332816740980510	1.10631e+16
ENSMUSG00000101798	0.0	0.0	0.0	0.0	0.0	0.0	0.0	0.0	0.0	0.0	0.0	0.0
ENSMUSG00000104018	0.15559915103109037	0.20192433263031256	0.14600348125743892	0.2773516187463868	0.22485328865052895	0.20694997768203638	0.2268069454983867	0.033960714349899425	0.0	0.14188166240426056	0.14596854097996115	0.03344353135101396
ENSMUSG00000090486	0.0	0.0	0.016309603382156507	0.0	0.0	0.0	0.0	0.0	0.0	0.012679334060175313	0.0	0.0
ENSMUSG00000012187	0.11816746822848918	0.0	0.27720044772753805	0.08776273943643689	0.243944994618839	0.03929127304130062	0.07176882165000298	0.032238701234596434	0.19958211275030918	0.05387496243797212	0.13856705526916724	0.3492251678752542
ENSMUSG00000099364	0.0	0.0	0.0	0.0	0.0	0.0	0.0	0.0	0.0	0.0	0.0	0.0
ENSMUSG00000100562	0.0	0.0	0.0	0.0	0.0	0.0	0.0	0.0	0.0	0.0	0.0	0.0
ENSMUSG00000032883	5.97908e+16	3.7425e+16	6765135140793240	2050335262506760	6585954962593390	5086096128115990	5491986771625150	5556540308544320	4472373892817420	1.36588e+16	1.08018e+16	1.14547e+16
ENSMUSG00000079470	0.40757697141551824	0.4978082987226167	0.46399218060501507	0.7003799569801756	0.8414021522951648	0.597888430117981	1186741719840130	0.8503225091880666	0.6141501233127867	2.39383e+16	2.24912e+16	2132080652345030
ENSMUSG00000099377	0.0	0.0	0.0	0.0	0.0	0.0	0.0	0.0	0.030060801591742244	0.024343733027366754	0.0	0.0
ENSMUSG00000099706	0.0	0.0	0.0	0.0	0.0	0.0	0.0	0.0	0.015785812349730012	0.0	0.0	0.0
ENSMUSG00000047330	1489746211234360	0.6519184456790919	1.03622e+16	0.6346971368150598	1.68076e+16	0.6681438835348303	0.23145917678542552	0.20794386968705827	0.42911030589823096	0.15795482024531532	0.12187851266994498	0.09308050972553565
ENSMUSG00000101324	0.0	0.0	0.0	0.0	0.0	0.0	0.0	0.0	0.0	0.0	0.0	0.0
ENSMUSG00000072978	0.0	0.0	0.0	0.0	0.0	0.0	0.0	0.0	0.0	0.0	0.0	0.0
ENSMUSG00000050711	0.0	0.0	0.0	0.0	0.018889975229430974	0.0	0.0	0.0	0.0	0.0	0.04291997457442596	0.0
ENSMUSG00000099562	0.0	0.0	0.0	0.0	0.0	0.0	0.0	0.0	0.0	0.0	0.0	0.0
ENSMUSG00000077782	0.0	0.0	0.0	0.0	0.0	0.0	0.0	0.0	0.0	0.0	0.0	0.0
ENSMUSG00000054702	0.2718714005819809	0.332059583555505	0.22509292784546786	0.17420405703748618	0.16507396699798088	0.2552430996456415	0.2719634360371551	0.38395195396700055	0.36014469731871873	0.40831156382802225	0.35631184590669635	0.29217189324480336
ENSMUSG00000102235	0.03042050817911205	0.0	0.07136125207526509	0.0	0.0	0.0	0.0	0.0	0.0	0.0	0.0	0.0
ENSMUSG00000073643	2.18497e+16	1.82281e+16	1.82224e+16	1.86162e+16	2255325618406560	2.04745e+16	1.87853e+16	2097990129141310	1.62152e+16	1.90178e+16	1.54728e+16	2.14228e+16
ENSMUSG00000104497	0.0	0.0	0.0	0.0	0.0	0.0	0.0	0.0	0.0	0.0	0.0	0.0
ENSMUSG00000026248	7727031124999410	842894068208928	8340715296541520	1.03133e+16	8438211684300190	9160028975664960	9862101276734890	9593406026994760	7817856351674310	1.05177e+16	1.01772e+16	9838440023044360
ENSMUSG00000026249	0.13885069649751583	0.1729819261746247	0.1693742569166633	0.08249930496076308	0.160520339767893	0.13296542309282422	0.5262238616022059	1.37586e+16	0.6316286975214825	0.12660973735724715	0.31912894091223504	0.1253436273960592
ENSMUSG00000067106	0.05165682253086031	0.06703615891363239	0.12117797350154441	0.3069233401615459	0.0	0.0	0.0	0.16911749671212548	0.11632956665356595	0.0	0.0	0.1665420298590897
ENSMUSG00000100397	0.19257836349370935	0.0	0.0	0.0	0.09938972322598096	0.0	0.0	0.0	0.10842012959030048	0.0	0.11291185779778376	0.10347904365721683
ENSMUSG00000099753	0.0	0.0	0.0	0.0	0.0	0.0	0.0	0.0	0.0	0.0	0.0	0.0
ENSMUSG00000118883	0.0	0.0	0.504530721448019	0.0	0.0	0.0	0.0	0.0	0.0	0.0	0.0	0.0
ENSMUSG00000102518	0.0	0.0	0.0	0.0	0.0	0.0	0.0	0.0	0.0	0.0	0.0	0.0
ENSMUSG00000099552	0.0	0.0	0.0	0.0	0.0	0.0	0.0	0.0	0.0	0.0	0.0	0.0
ENSMUSG00000043230	0.0	0.0	0.0	0.0	0.014152007060476287	0.0	0.0	0.0	0.0	0.06250907914682795	0.0	0.0
ENSMUSG00000101257	0.0	0.0	0.0	0.0	0.0	0.0	0.0	0.0	0.0	0.0	0.0	0.0
ENSMUSG00000103404	0.0	0.0	0.0	0.0	0.0	0.0	0.0	0.0	0.0	0.0	0.0	0.0
ENSMUSG00000004364	1.96648e+16	1.89128e+16	1.78583e+16	1.95575e+16	2028827143605600	2.11171e+16	1.54541e+16	1.45953e+16	1.45594e+16	1699241522540580	137338634011702	1.49211e+16
ENSMUSG00000103076	0.1367386478758067	0.03548973118957009	0.09622956719240293	0.10832588476289856	0.02822833493881099	0.18186513190239562	0.0	0.0895327923770076	0.030793120584767453	0.09974710811451047	0.0641376922487708	0.02938976997513348
ENSMUSG00000103525	0.0	0.0	0.0	0.0	0.0	0.033672059074998	0.0	0.0	0.0	0.0	0.0	0.0
ENSMUSG00000101722	0.0	0.0	0.0	0.0	0.01475412661553382	0.0	0.0	0.0	0.0	0.0	0.0	0.0
ENSMUSG00000090637	0.0	0.0	0.0	0.0	0.0	0.0	0.0	0.0	0.0	0.04031565392812707	0.0	0.0
ENSMUSG00000101483	0.0	0.0	0.0	0.0	0.0	0.06323946632060574	0.0	0.0	0.0	0.0	0.16726818603514662	0.0
ENSMUSG00000110100	0.0	0.0	0.0	0.0	0.0	0.0	0.0	0.0	0.0	0.0	0.0	0.0
ENSMUSG00000038608	0.26204236070507686	0.24523410080492056	0.27484453983299056	0.18214279679319198	0.42912724973083255	0.2680935168263924	0.39175632256884535	0.4014492194904025	0.4085385865199301	0.7122277702494054	0.6618327277672471	0.6715289730826688
ENSMUSG00000103192	0.0	0.0	0.0	0.0	0.0	0.0	0.0	0.0	0.0	0.0	0.0	0.0
ENSMUSG00000104488	0.0	0.0	0.0	0.0	0.0	0.0	0.0	0.0	0.0	0.0	0.14539835136675816	0.0
ENSMUSG00000102721	0.0	0.03258549786800134	0.0	0.0	0.0	0.0	0.0	0.0	0.0	0.0	0.0	0.0
ENSMUSG00000099949	0.0	0.0	0.0	0.0	0.0	0.0	0.0	0.0	0.0	0.0	0.0	0.0
ENSMUSG00000099918	0.0	0.0	0.0	0.0	0.0	0.0	0.0	0.0	0.0	0.0	0.0	0.0
ENSMUSG00000054976	0.0	0.0	0.0	0.0	0.0	0.0	0.0	0.0	0.0	0.0	0.0	0.0
ENSMUSG00000104029	0.0	0.0	0.0	0.0	0.0	0.0	0.0	0.0	0.0	0.0	0.0	0.0
ENSMUSG00000101986	0.0	0.0	0.0	0.0	0.0	0.0	0.0	0.0	0.0	0.0	0.0	0.0
ENSMUSG00000087008	0.0	0.0	0.0	0.0	0.0	0.0	0.0	0.0	0.0	0.0	0.0	0.0
ENSMUSG00000100561	0.0	0.0	0.0	0.0	0.0	0.0	0.0	0.0	0.0	0.0	0.0	0.0
ENSMUSG00000103571	0.0	0.0	0.0	0.0	0.0	0.0	0.0	0.0	0.0	0.0	0.0	0.0
ENSMUSG00000098797	0.0	0.0	0.0	0.0	0.0	0.0	0.0	0.0	0.0	0.0	0.0	0.0
ENSMUSG00000055980	0.7298559915654526	0.8426365998877945	0.8796733696463	0.3140224528522903	0.7377708720129794	0.4552356333210359	0.5502747250526804	1.02719e+16	0.6971186678840908	1.90933e+16	1.23361e+16	268303144166691
ENSMUSG00000022591	0.0	0.0	0.0	0.0	0.0	0.0	0.0	0.0	0.0	0.0	0.0	0.0
ENSMUSG00000026142	2418260087316780	1.79205e+16	1.58095e+16	2.65643e+16	2018727126011710	2.5221e+16	2.68865e+16	3345642260537550	2551810784790140	2837669910013480	3300605193747790	324498753527769
ENSMUSG00000104493	0.0	0.04216676144867382	0.0	0.08044143313446799	0.03353920769644821	0.0	0.0	0.0	0.0	0.0	0.0	0.0174595774331626
ENSMUSG00000100786	0.0	0.0	0.0	0.0	0.0	0.0	0.0	0.0	0.0	0.0	0.0	0.0
ENSMUSG00002075724	0.0	0.0	0.0	0.0	0.0	0.0	0.0	0.0	0.0	0.0	0.0	0.0
ENSMUSG00000067158	0.1301156112184222	0.050656140061102355	0.04578430877821734	0.06012944065170126	0.013430537420472738	0.04037981754508335	0.14751427985581086	0.11832806380395133	0.07813768857016755	0.2768377027650415	0.05085928008607296	0.13050918962572466
ENSMUSG00000079465	0.2678359862295374	0.12584665089123864	0.29789939758418704	0.10517675010753086	0.04766558412964673	0.11055327191434076	0.3646046236829439	0.2015767894993529	0.1403903072632104	0.635824014910828	0.20035709009848535	0.42679005986363694
ENSMUSG00002075966	0.0	0.0	0.0	0.0	0.0	0.0	0.0	0.0	0.0	0.0	0.0	0.0
ENSMUSG00000097564	0.052988980975128414	0.06876492930237907	0.22374537635479733	0.15741923559977977	0.15314667921442887	0.0845716832581345	0.25746217851877656	0.35852286259003885	0.46538523044494157	0.2415875877226588	0.24854647951803194	0.3644520957358482
ENSMUSG00000026150	2.43882e+16	2.97514e+16	2307231347779960	3.34934e+16	2551434124818880	3.06173e+16	2.80772e+16	2548202191158460	277794218271985	3066886211134110	2.98707e+16	3011275168974160
ENSMUSG00000101450	0.13577058665190722	0.17619238227742318	0.1061647732447159	0.17926495974037193	0.23357073599812636	0.2407701215274193	0.16492009458805995	0.2469414775000062	0.05095852698541163	0.16506822316295097	0.0	0.14590850403583966
ENSMUSG00000026149	0.0	0.0	0.0	0.0	0.0	0.0	0.0	0.0	0.0	0.0	0.0	0.0
ENSMUSG00000114299	0.0	0.0	0.0	0.0	0.0	0.0	0.0	0.0	0.0	0.0	0.0	0.0
ENSMUSG00000099771	0.0	0.0	0.0	0.0	0.0	0.0	0.0	0.0	0.0	0.0	0.0	0.0
ENSMUSG00000102280	0.0	0.0	0.0	0.0	0.0	0.0	0.0	0.0	0.0	0.0	0.0	0.0
ENSMUSG00000100170	0.0	0.0	0.0	0.0	0.0	0.0	0.0	0.0	0.0	0.0	0.0	0.0
ENSMUSG00000100744	0.0	0.0	0.0	0.0	0.0	0.0	0.0	0.0	0.0	0.0	0.0	0.0
ENSMUSG00002074851	0.0	0.0	0.0	0.0	0.0	0.0	0.0	0.0	0.0	0.0	0.0	0.0
ENSMUSG00000026159	3.84284e+16	3.25576e+16	294263451193782	3272665295851820	3.47359e+16	4563439542457830	2860745977580640	2.76182e+16	2.73218e+16	3.37891e+16	2.94837e+16	3.54571e+16
ENSMUSG00000113880	0.6281495255892826	0.2964229160895606	0.4688505091371791	0.22619412413890602	0.41260299493068525	0.3038005131431581	0.5549172413434474	0.12463497896650434	0.12859757306244077	0.052070218038685216	0.3348130770926838	0.4909477207756789
ENSMUSG00000113973	0.11564379114320737	0.0	0.0	0.0	0.0	0.0	0.0	0.0	0.0	0.0	0.0	0.0
ENSMUSG00000113846	0.0	0.0	0.0	0.0	0.0	0.0	0.0	0.0	0.0	0.0	0.0	0.0
ENSMUSG00000113084	0.0	0.0	0.0	0.0	0.0	0.0	0.0	0.0	0.0	0.0	0.0	0.0
ENSMUSG00000113925	0.0	0.0	0.0	0.0	0.0	0.0	0.0	0.0	0.0	0.0	0.0	0.0
ENSMUSG00000114011	0.0	0.0	0.0	0.0	0.0	0.0	0.0	0.0	0.0	0.0	0.0	0.0
ENSMUSG00000113097	0.0	0.0	0.0	0.0	0.0	0.0	0.0	0.0	0.0	0.0	0.0	0.0
ENSMUSG00000101784	0.0	0.0	0.0	0.0	0.0	0.0	0.0	0.0	0.0	0.0	0.0	0.0
ENSMUSG00000038496	0.0	0.05846252945387908	0.0	0.029741021868834955	0.09300154199416424	0.019972529656882988	0.0	0.06555027278760359	0.0	0.0	0.0	0.0
ENSMUSG00000100432	0.0	0.0	0.0	0.0	0.0	0.0	0.0	0.0	0.0	0.0	0.0	0.0
ENSMUSG00000100190	0.0	0.0	0.0	0.0	0.0	0.0	0.0	0.0	0.0	0.0	0.0	0.0
ENSMUSG00000113267	0.0	0.0	0.0	0.0	0.0	0.0	0.0	0.0	0.0	0.0	0.0	0.0
ENSMUSG00000104423	0.0	0.0	0.0	0.0	0.0	0.0	0.0	0.0	0.0	0.0	0.0	0.0
ENSMUSG00000101315	0.0	0.0	0.0	0.0	0.0	0.0	0.0	0.0	0.0	0.0	0.0	0.0
ENSMUSG00000099691	0.0	0.0	0.0	0.0	0.0	0.0	0.0	0.0	0.0	0.0	0.0	0.0
ENSMUSG00000026166	0.0	0.0	0.0	0.0	0.0	0.0	0.0	0.0	0.0	0.0	0.0	0.0
ENSMUSG00000101173	0.0	0.0	0.0	0.0	0.0	0.0	0.0	0.0	0.0	0.0	0.0	0.0
ENSMUSG00000053161	0.0	0.0	0.0	0.0	0.0	0.0	0.0	0.0	0.0	0.019611493336065555	0.0	0.0
ENSMUSG00000101896	0.0	0.0	0.0	0.0	0.0	0.0	0.0	0.0	0.0	0.0	0.0	0.0
ENSMUSG00002075005	0.0	0.0	0.0	0.0	0.0	0.0	0.0	0.0	0.0	0.0	0.0	0.0
ENSMUSG00000026163	0.0	0.0	0.0	0.0	0.0	0.0	0.0	0.0	0.0	0.0	0.0	0.0
ENSMUSG00000079140	0.0	0.0	0.0	0.0	0.0	0.0	0.0	0.0	0.0	0.0	0.06849221830880792	0.0
ENSMUSG00000104374	0.0	0.0	0.0	0.0	0.0	0.0	0.0	0.0	0.0	0.0	0.0	0.0
ENSMUSG00000104219	0.0	0.0	0.0	0.0	0.0	0.0	0.0	0.0	0.0	0.0	0.0	0.0
ENSMUSG00000100580	0.0	0.0	0.0	0.0	0.0	0.0	0.0	0.0	0.0	0.0	0.0	0.0
ENSMUSG00002076780	0.0	0.0	0.0	0.0	0.0	0.0	0.0	0.0	0.0	0.0	0.0	0.0
ENSMUSG00000077736	0.0	0.0	0.0	0.0	0.0	0.0	0.0	0.0	0.0	0.0	0.0	0.0
ENSMUSG00000045658	4753565488313390	5057833893012250	4842247799056480	9347641022937650	4720598337498690	4801680124613310	9112743376290900	9219511109306390	9113101949799690	1.20483e+16	1.1789e+16	1.06347e+16
ENSMUSG00000102750	0.05599297916666245	0.0	0.03283746179740756	0.0	0.0	0.0	0.0	0.15276124246806952	0.0	0.0	0.0	0.0
ENSMUSG00000101934	0.0	0.0	0.0	0.0	0.0	0.0	0.0	0.0	0.0	0.0	0.0	0.0
ENSMUSG00000098851	0.0	0.0	0.0	0.0	0.0	0.0	0.0	0.0	0.0	0.0	0.0	0.0
ENSMUSG00000036766	0.0	0.0	0.0	0.0	0.0	0.0	0.0	0.0	0.0	0.0	0.0	0.0
ENSMUSG00000104396	0.0	0.0	0.0	0.0	0.0	0.0	0.0	0.0	0.0	0.0	0.0	0.0
ENSMUSG00000102481	0.0	0.0	0.0	0.0	0.0	0.0	0.0	0.0	0.0	0.0	0.0	0.0
ENSMUSG00000093254	0.0	0.0	0.0	0.0	0.0	0.0	0.0	0.0	0.0	0.0	0.0	0.0
ENSMUSG00000026219	7.83231e+16	6738920821029030	7378560456919120	5990690268208250	6659344948051190	7703139166263810	9473462841987590	839602511009674	8091677518177940	983421706074401	8895068424962590	8992186151200260
ENSMUSG00000103505	0.0	0.0	0.0	0.0	0.0	0.0	0.0	0.0	0.0	0.0	0.0	0.0
ENSMUSG00000104503	0.00975959051632666	0.0	0.0	0.0	0.04029540941647065	0.0	0.023709886372074777	0.010650529373091869	0.0	0.008899193328918635	0.0	0.0
ENSMUSG00000073633	1.15708e+16	1.75183e+16	2.21167e+16	2.01579e+16	1282812237764010	1.22546e+16	1431534061263670	1.16918e+16	1.42349e+16	1.83661e+16	1.35683e+16	1266510268970310
ENSMUSG00000026220	0.0	0.0	0.0	0.0	0.0	0.0	0.0	0.0	0.0	0.0	0.0	0.0
ENSMUSG00000118590	0.0	0.0	0.0	0.0	0.0	0.0	0.049917778629778864	0.0	0.0	0.11241588144423291	0.14456750364466242	0.0
ENSMUSG00000099693	0.0	0.0	0.0	0.0	0.0	0.0	0.0	0.0	0.0	0.0	0.0	0.0
ENSMUSG00000052477	0.012026712535928021	0.0312146420653496	0.0	0.011909620071593826	0.024827952810043845	0.03199153561450031	0.058435236023362765	0.06562306836098936	0.0	0.0	0.02820583643968677	0.0
ENSMUSG00000064281	0.07787855985617011	0.0	0.0	0.0	0.0	0.0	0.28379650794595085	0.0	0.0	0.07101285235055886	0.27396887323523167	0.0
ENSMUSG00002076475	0.0	0.0	0.0	0.0	0.0	0.0	0.0	0.0	0.0	0.0	0.0	0.0
ENSMUSG00000118640	0.0	0.0	0.0	0.0	0.0	0.0	0.0	0.0	0.0	0.0	0.0	0.0
ENSMUSG00000061852	0.0	0.0	0.0	0.0	0.0	0.0	0.337812157494576	0.0	0.0	0.25358668120350625	0.16305700310374815	0.0
ENSMUSG00000089976	0.0	0.0	0.0	0.0	0.0	0.0	0.0	0.0	0.0	0.0	0.0	0.0
ENSMUSG00000101279	0.0	0.0	0.0	0.0	0.0	0.0	0.0	0.0	0.0	0.0	0.0	0.0
ENSMUSG00000089844	0.0	0.03726089681350372	0.0	0.0	0.0	0.0	0.0	0.03133368466843496	0.0	0.0	0.06733857520566518	0.030856508339457047
ENSMUSG00000073631	0.0	0.0	0.0	0.0	0.0	0.0	0.0	0.0	0.0	0.0	0.0	0.0
ENSMUSG00000072109	0.0	0.0	0.0	0.0	0.020451264615591432	0.0	0.0	0.0	0.0	0.0	0.0	0.021292717549784606
ENSMUSG00000090128	0.0	0.0	0.0	0.0	0.0	0.0	0.0	0.0	0.0	0.0	0.0	0.0
ENSMUSG00000090186	0.0	0.0	0.0	0.0	0.0	0.0	0.0	0.0	0.0	0.0	0.0	0.0
ENSMUSG00000089716	0.0	0.0	0.036624686020989165	0.0	0.0	0.0	0.0	0.0	0.0	0.0	0.0	0.0
ENSMUSG00000118618	0.0	0.0	0.0	0.0	0.0	0.0	0.0	0.0	0.09076150953443718	0.0	0.047260830146532956	0.0
ENSMUSG00000079457	0.056370151714631396	0.0731527465916062	0.13223462876898479	0.05582133008449426	0.0872779320918902	0.0	0.20541792553099442	0.12303220213962339	0.06347191909879195	0.25700303575738076	0.16525372941622973	0.1514482022907215
ENSMUSG00000090252	0.0	0.0	0.0	0.0	0.0	0.0	0.0	0.0	0.0	0.0	0.0	0.0
ENSMUSG00000079455	0.011492191978775665	0.0	0.0	0.0	0.0	0.0	0.0	0.0	0.0	0.0	0.0	0.0
ENSMUSG00000091199	0.0	0.0	0.0	0.0	0.0	0.0	0.0	0.0	0.0	0.10706274423260276	0.0	0.0
ENSMUSG00000089652	0.0	0.0	0.0	0.0	0.0	0.02524363026735932	0.0	0.0	0.0	0.0	0.022256440423645624	0.0
ENSMUSG00000089937	0.0	0.0	0.09941949759657097	0.0	0.0	0.0	0.0	0.0	0.0	0.0	0.0	0.0
ENSMUSG00000118591	0.0	0.0	0.0	0.0	0.0	0.0	0.0	0.0	0.0	0.0	0.0	0.0
ENSMUSG00000101751	0.10448633115776738	0.0	0.0	0.0	0.0	0.0	0.0	0.0	0.0	0.0	0.0612620522444275	0.0
ENSMUSG00000089714	0.0	0.04967086702041286	0.0	0.037902799180032906	0.0	0.0	0.0	0.0	0.0	0.0698022382356429	0.0	0.041133457686610926
ENSMUSG00000118607	0.0	0.0	0.0	0.0	0.0	0.0	0.0	0.0	0.0	0.0	0.0	0.0
ENSMUSG00000118632	0.0	0.0	0.0	0.0	0.0	0.0	0.0	0.0	0.0	0.0	0.0	0.0
ENSMUSG00000094127	0.0	0.0	0.0	0.0	0.0	0.0	0.0	0.0	0.0	0.0	0.0	0.0
ENSMUSG00000070034	0.10181292333357146	0.13212479927454607	0.10349538910694507	0.11426455865474452	0.11910350846988958	0.14444076896822616	0.20611971709686006	0.19999309926773834	0.15285303626062122	0.4827533501926062	0.334289700213583	0.45224965902157177
ENSMUSG00000090103	0.0	0.0	0.0	0.0	0.0	0.0	0.0	0.0	0.0	0.0	0.0	0.0
ENSMUSG00000070031	0.6361798462289185	0.7178992499044045	0.6164128345575859	0.6436813259187227	0.9564468978471353	0.735766867768586	0.8399626211741634	0.5886081623847803	0.7474733934254367	1.24846e+16	1151443097939050	1.18901e+16
ENSMUSG00000073628	0.0	0.0	0.0	0.0	0.044988908808730015	0.0	0.0	0.0	0.0	0.0	0.0	0.0
ENSMUSG00000090246	0.057413175311846	0.3228606356326835	0.20202207266296981	0.09475699795008224	0.17778569202418712	0.17817489554612245	0.04649306616661316	0.041769560518504154	0.086195130052663	0.05235167867673217	0.1570906761710538	0.0617001865299164
ENSMUSG00000026222	0.6395915870665215	0.7351531545871255	0.7573302597489984	0.5851081595231588	0.7607865023748395	0.6562308199134534	1.24306e+16	1522258907342740	1.42662e+16	2.47724e+16	2.30002e+16	2494096939222470
ENSMUSG00002075189	0.0	0.0	0.0	0.0	0.0	0.0	0.0	0.0	0.0	0.0	0.0	0.0
ENSMUSG00000052760	0.16990117709485617	0.1543390635453397	0.17935145247487722	0.18507171508079925	0.24552086667710024	0.09038878316477868	0.6810487627008589	0.38936353894187026	0.28695914697765024	0.40279936848235043	0.2789243825702358	0.4016927364707612
ENSMUSG00000098634	0.0	0.0	0.0	0.0	0.0	0.0	0.0	0.0	0.0	0.0	0.0	0.0
ENSMUSG00002076791	0.0	0.0	0.0	0.0	0.0	0.0	0.0	0.0	0.0	0.0	0.0	0.0
ENSMUSG00000100217	0.0	0.0	0.0	0.0	0.0	0.0	0.0	0.0	0.0	0.0	0.0	0.0
ENSMUSG00002075989	0.0	0.0	0.0	0.0	0.0	0.0	0.0	0.0	0.0	0.0	0.0	0.0
ENSMUSG00000036707	1.29748e+16	1085371963026300	107099959335443	1.29515e+16	1.10161e+16	1389184403811560	9827531808576830	1004983771050970	9073188411589470	9915429147366030	1.00744e+16	9400552770617670
ENSMUSG00000026223	1.23611e+16	1.02386e+16	1204959521492790	1.05391e+16	1.15195e+16	1.35161e+16	1.10649e+16	1.47195e+16	1.09849e+16	1.53149e+16	1.41701e+16	1.57861e+16
ENSMUSG00000026224	0.0	0.0	0.0	0.0136338965043343	0.0	0.0	0.0	0.0	0.0	0.0	0.0	0.0
ENSMUSG00000099767	0.0	0.0	0.0135164715059935	0.022823292946414404	0.05947457148475075	0.0	0.0	0.012575837887706873	0.0	0.0	0.0	0.0
ENSMUSG00000049608	0.25968586952577305	0.09628568123382018	0.15954665748100982	0.25715755945561014	0.24251946973088637	0.23025826103623023	0.16523026134306168	0.13494867416308773	0.16708701325361727	0.07893072814998979	0.029001541121623127	0.07973613573586723
ENSMUSG00000100108	0.0	0.0	0.0	0.0	0.08162936031274726	0.0	0.0	0.0	0.0	0.07211098924257782	0.0	0.0
ENSMUSG00000099342	0.0	0.04024879891647336	0.03637788894537604	0.0	0.0	0.0	0.03767379519228593	0.03384629145788494	0.10476716026448171	0.02828072489163092	0.14547673322733326	0.03333085098931917
ENSMUSG00000026226	0.0	0.0	0.0	0.0	0.0	0.0	0.020970709701932606	0.0	0.0	0.0	0.0	0.0
ENSMUSG00000026227	5126307689169530	3263499730336970	3711352827271330	2941847776345760	3537092569829080	5182484706794850	5673033406811490	6815673740204910	5896609881968780	2182215785657760	1.97837e+16	1.78934e+16
ENSMUSG00000026229	1.73081e+16	1.225e+16	1454951319032190	1.3733e+16	1.51451e+16	1.50322e+16	1.62144e+16	1382736311727490	1561521476060200	1.58285e+16	1.40334e+16	1570015670942230
ENSMUSG00000077274	0.377264171106529	0.0	0.0	0.0	0.0	0.0	0.0	0.0	0.0	0.0	0.0	0.0
ENSMUSG00000026228	0.0	0.0	0.0	0.0	0.0	0.0	0.0	0.0	0.0	0.0	0.0	0.0
ENSMUSG00000103272	0.1374430126912924	0.11147670323263616	0.10075548188678243	0.0340262157625902	0.017733590034348226	0.11425121948179612	0.18782053325426315	0.0374974964714455	0.03868967670336964	0.15665769219552175	0.08058509597213981	0.1107793569275468
ENSMUSG00000094638	0.0	0.0	0.0	0.0	0.0	0.0	0.0	0.0	0.0	0.0	0.0	0.0
ENSMUSG00000062590	0.2512580539846805	0.18828986016253302	0.21168877033229586	0.12265370294399773	0.18263988813631749	0.13178859719773164	0.20203535807101025	0.2703331352179831	0.12750994173560173	0.18393125919831432	0.30293298216176123	0.2357915529621158
ENSMUSG00000087538	0.0	0.0	0.0	0.0	0.0	0.0	0.0	0.26646098951459546	0.0	0.0	0.0	0.0
ENSMUSG00000079445	0.0	0.0	0.0	0.0	0.011483753372496713	0.0	0.0	0.012141140083031484	0.0	0.010144693192936979	0.013046136820725317	0.0
ENSMUSG00000099644	0.0	0.0	0.0	0.0	0.0	0.0	0.0	0.0	0.0	0.0	0.0	0.0
ENSMUSG00000091806	0.0	0.0	0.0	0.0	0.0	0.0	0.0	0.0	0.0	0.0	0.0	0.0
ENSMUSG00000101853	0.0	0.0	0.0	0.0	0.0	0.0	0.0	0.0	0.0	0.0	0.0	0.0
ENSMUSG00000026234	2.12603e+16	1.76936e+16	1.88692e+16	2717328981831290	2.29567e+16	2306708571321660	1.80762e+16	1.80195e+16	1.83737e+16	1.99133e+16	1820782395072330	1.72887e+16
ENSMUSG00000064837	0.0	0.0	0.0	0.0	0.0	0.0	0.0	0.0	0.0	0.0	0.0	0.0
ENSMUSG00000104627	0.0	0.0	0.36724345030570094	0.0	0.0	0.0	0.0	0.3416863709081718	0.0	0.0	0.0	0.0
ENSMUSG00002076827	0.0	0.0	0.0	0.0	0.0	0.0	0.0	0.0	0.0	0.0	0.0	0.0
ENSMUSG00000064823	0.0	0.0	0.0	0.0	0.0	0.0	0.0	0.0	0.0	0.0	0.0	0.0
ENSMUSG00000073627	0.02145078244912065	0.009279045765425892	0.008386637749718507	0.0	0.014761002859101724	0.028529968959925284	0.017370797596816007	0.03121199100419528	0.008051083104577231	0.04563929939012925	0.03353852293139079	0.03073666793111676
ENSMUSG00000110510	0.0	0.0	0.0	0.0	0.0	0.0	0.0	0.0	0.0	0.0	0.0	0.0
ENSMUSG00000026237	0.0	0.0	0.0	0.0	0.0	0.0	0.0	0.0	0.0	0.0	0.0	0.0
ENSMUSG00000036574	0.0	0.0	0.0	0.0	0.0	0.0	0.0	0.0	0.0	0.0	0.0	0.0
ENSMUSG00000101328	0.0	0.0	0.0	0.0	0.0	0.0	0.0	0.0	0.0	0.0	0.0	0.0
ENSMUSG00000026238	5987817190167120	6091399687396800	5730806410844310	6640313755800120	6684305595284050	6.377e+16	4592708781839130	5325118988469690	5221474878505670	5.65514e+16	6.28318e+16	5.64663e+16
ENSMUSG00000026239	1.28907e+16	0.4387821310710484	0.4213688624030977	0.878916837735336	0.6543841281269821	0.6464478779439697	2.54127e+16	2236963251964930	1.83219e+16	2.98675e+16	3221461360676890	2.86149e+16
ENSMUSG00000102927	0.039171258617018326	0.0	0.0	0.03878988596935282	0.0	0.0	0.0	0.0	0.0	0.0	0.0	0.0
ENSMUSG00000026240	0.49239301969624577	0.4548734612630918	0.5677457220863837	0.6198293202265126	0.4565619670366276	0.31079646330982735	1.11512e+16	1.41166e+16	1184030383493130	2069892663836270	1233083476236610	1623354469471450
ENSMUSG00002075077	0.0	0.0	0.0	0.0	0.0	0.0	0.0	0.0	0.0	0.0	0.0	0.0
ENSMUSG00000103609	0.0	0.0	0.0	0.0	0.021077323736476885	0.0	0.0	0.0	0.0	0.0	0.0	0.0
ENSMUSG00000026241	0.0	0.0	0.10361763377147416	0.1749639770210732	0.0	0.0	0.0	0.0482033555887728	0.0	0.0	0.0	0.0
ENSMUSG00000053333	1.14277e+16	0.8723512287345287	0.7702581702906562	1.18797e+16	1.05681e+16	0.8803081490830619	1.35671e+16	1.39945e+16	1.40901e+16	1.57954e+16	1.67961e+16	1.36703e+16
ENSMUSG00000100225	0.0	0.0	0.0	0.0	0.0	0.0	0.0	0.0	0.0	0.0	0.0	0.0
ENSMUSG00000100768	0.0	0.0	0.0	0.0	0.0	0.0	0.0	0.0	0.0	0.0	0.0	0.0
ENSMUSG00000104121	0.0	0.02022662295700862	0.0	0.0	0.0	0.0	0.0	0.0	0.0	0.0	0.0	0.0
ENSMUSG00000102383	0.0	0.0	0.0	0.0	0.0	0.0	0.0	0.0	0.0	0.01180551216291991	0.0	0.0
ENSMUSG00000104400	0.0	0.0	0.0	0.0	0.0	0.0	0.0	0.0	0.0	0.0	0.0	0.0
ENSMUSG00000102293	0.0	0.0	0.023319562503212977	0.0	0.10260969266094795	0.0	0.0	0.0	0.0	0.0	0.0	0.0
ENSMUSG00000102649	0.0	0.3828795999490157	0.1384225312690719	0.2337339282768696	0.03045403057821724	0.0	0.03583840517009765	0.06439473913269392	0.09966311912339158	0.02690294598665403	0.0	0.1268281612003837
ENSMUSG00000084106	0.25828411265430157	0.6703615891363239	0.24235594700308882	0.8184622404307892	0.586522070395295	0.4809322376974461	0.5647263844985084	1.12745e+16	0.4653182666142638	0.4239252094866695	0.5451703841145519	0.49962608957726906
ENSMUSG00000102571	0.0	0.0	0.0	0.017102482556844118	0.01782674960676131	0.0	0.0	0.0	0.0	0.0	0.040504216155602735	0.0
ENSMUSG00000099401	0.0	0.0	0.0	0.0	0.0	0.0	0.0	0.0	0.0	0.0	0.0	0.0
ENSMUSG00000102956	0.0	0.0	0.0	0.0	0.0	0.0	0.0	0.0	0.0	0.0	0.0	0.0
ENSMUSG00000103984	0.03143868092554408	0.0407986458962066	0.09218713660337778	0.01556629645286529	0.03245101618990362	0.0	0.01909423226275694	0.08577168122182591	0.01769973427054769	0.15766890475784945	0.03686603007332011	0.050679285725563156
ENSMUSG00000101940	0.0	0.0	0.0520335298264463	0.0	0.0	0.0	0.0	0.0	0.0	0.0	0.052021077616713866	0.0
ENSMUSG00000101625	0.0	0.0	0.0	0.0	0.0	0.0	0.0	0.0	0.0	0.0	0.0	0.0
ENSMUSG00000026246	0.0	0.0	0.0	0.0	0.0	0.0	0.0	0.0	0.0	0.0	0.0	0.0
ENSMUSG00000079440	0.0	0.0	0.0	0.0	0.0	0.0	0.0	0.0	0.0	0.0	0.0	0.0
ENSMUSG00000100940	0.0	0.0	0.0	0.0	0.0	0.0	0.0	0.0	0.0	0.0	0.0	0.0
ENSMUSG00000036500	0.0	0.0	0.025719288801780867	0.0	0.0	0.0	0.0	0.0	0.0	0.0	0.0	0.0
ENSMUSG00000099839	0.0	0.0	0.0	0.0	0.0	0.0	0.0	0.0	0.0	0.0	0.0	0.0
ENSMUSG00000026247	0.0	0.0	0.0	0.0	0.0	0.0	0.0	0.0	0.0	0.0	0.0	0.0
ENSMUSG00000036480	0.021112949025227767	0.0	0.024763663850889007	0.0	0.0	0.0	0.0	0.0	0.0	0.0	0.0	0.0
ENSMUSG00000026251	0.0	0.0	0.0	0.0	0.0	0.0	0.0	0.0	0.0	0.0	0.0	0.0
ENSMUSG00000026253	0.0	0.0	0.0	0.0	0.0	0.0	0.0	0.0	0.0	0.0	0.0	0.0
ENSMUSG00000026254	7097014883219420	6947295950415430	6516771029934490	1.18247e+16	7262171229360230	8369507600814320	5.73472e+16	5399984606901690	5799789997486090	6499338355767410	5089784006313160	6188645849049530
ENSMUSG00000088318	0.0	0.0	0.0	0.0	0.0	0.0	0.0	0.0	0.0	0.0	0.0	0.0
ENSMUSG00000026255	0.04331880364705556	0.22486293681711608	0.07621381721638312	0.08579410073221566	0.20121157144384474	0.1440371844666973	0.026309605677812858	0.02363665718753	0.12194075751567912	0.13824949184671154	0.07619557839153973	0.20949028038275141
ENSMUSG00000089821	0.0	0.0	0.0	0.0	0.0	0.0	0.0	0.0	0.0	0.0	0.0	0.0
ENSMUSG00000048000	2.72609e+16	2.47471e+16	2711391253319200	2.81497e+16	2.83392e+16	2381284417507420	3.27204e+16	2.93608e+16	2.87268e+16	3.31238e+16	3196701806346420	3378485957018380
ENSMUSG00000119117	0.0	0.0	0.0	0.0	0.0	0.0	0.0	0.0	0.0	0.0	0.0	0.0
ENSMUSG00000079436	0.0	0.0	0.0	0.0	0.0	0.0	0.0	0.0	0.0	0.0	0.0	0.0
ENSMUSG00002076368	0.0	0.0	0.0	0.0	0.0	0.0	0.0	0.0	0.0	0.0	0.0	0.0
ENSMUSG00000026258	0.0	0.0	0.07477117340019118	0.31563792253455375	0.0	0.0	0.0	0.06956772371676073	0.0	0.0	0.0	0.0
ENSMUSG00000026259	2.66375e+16	2783794520295120	2.8202e+16	1739088165450560	2116886571101480	1646007517753230	63997020981338	4771971731170030	8719310631834950	1086562107357520	8762654117627130	1.15773e+16
ENSMUSG00000079434	0.14216595791504721	0.1614303178163418	0.1875919246156148	0.03519545638145912	0.14674374579774177	0.07090633598264055	0.43172132868997937	0.5042182662590861	0.24011500514670403	0.7291840958544836	0.6251567725174592	0.5156372731428727
ENSMUSG00000091123	0.0	0.0	0.0	0.0	0.0	0.0	0.0	0.0	0.0	0.0	0.0	0.0
ENSMUSG00000090994	0.0	0.0	0.051025318709771304	0.0	0.0	0.0	0.0	0.0	0.0	0.0	0.0	0.0
ENSMUSG00000026288	1253279318222080	0.5342787156352485	0.7030378758614663	0.6115453608822593	0.8936707631397925	0.7488910439418852	0.735436885889928	0.5483971864575905	0.7158124577923153	0.9826900870263209	0.9797576674260731	1028038844142020
ENSMUSG00000026289	3083394019980550	2.5125e+16	2.72503e+16	3247464435562610	2634963194108650	2.81664e+16	3.76862e+16	4.11088e+16	3.85403e+16	3.29542e+16	3.57084e+16	3.18006e+16
ENSMUSG00000087968	0.0	0.21959271173546493	0.19847348233433101	0.0	0.0	0.0	0.0	0.0	0.0	0.0	0.0	0.0
ENSMUSG00000089281	0.17368388254715675	0.0	0.0	0.0	0.0	0.0	0.21097325307680123	0.0	0.0	0.0	0.20366742651826655	0.5599582966205621
ENSMUSG00000056055	0.015507489513138998	0.046956932069218915	0.06669279639985608	0.020475344121289114	0.026678059131861467	0.020625270686774378	0.0627896586538099	0.016923145728942473	0.011640795584942415	0.037707633188841225	0.02424612220455554	0.01111028366310639
ENSMUSG00000070738	4347294902499670	3.3832e+16	3.55433e+16	2.87442e+16	4681473605673390	45487363401107	4611382528018110	4150217435372510	3.95684e+16	5593770497791470	4688067368798200	4708009464238470
ENSMUSG00000101942	0.0	0.0	0.0	0.0	0.0	0.0	0.0	0.0	0.0	0.0	0.0	0.0
ENSMUSG00000103996	0.0	0.0	0.0	0.0	0.0	0.0	0.0	0.0	0.0	0.0	0.0	0.0
ENSMUSG00000103591	0.0	0.0	0.0	0.0	0.0	0.0	0.0	0.0	0.0	0.014022250497554388	0.0	0.0
ENSMUSG00000005501	1050720918635670	1.20253e+16	0.841309546884301	1.34765e+16	1284656756157700	1.34591e+16	3640537109469910	3.38491e+16	2.9119e+16	3.88893e+16	3.86455e+16	4004205756574150
ENSMUSG00002075025	0.0	0.0	0.0	0.0	0.0	0.0	0.0	0.0	0.0	0.0	0.0	0.0
ENSMUSG00000084021	0.0	0.0	0.0	0.0	0.0	0.0	0.0	0.0	0.0	0.0	0.0	0.0
ENSMUSG00000083478	23311281997937	0.7738767885895301	0.8902085049813105	0.2684223557949915	2.07044e+16	0.8652410374324573	5663227841720020	3.72716e+16	4.94442e+16	2521081722848280	4259264025714740	2388671728615000
ENSMUSG00000118514	0.0	0.0	0.0	0.0	0.0	0.0	0.0	0.0	0.12702162241216575	0.0	0.0	0.0606164005737128
ENSMUSG00000090165	0.20302703517863493	0.21077800650038453	0.1905065273751673	0.06031510720863197	0.31434685290263936	0.3510390137531992	0.8878186300629395	1.01918e+16	0.8687001472775552	0.31471818595768186	0.4999599596709984	0.2400056513231787
ENSMUSG00000092220	0.4767311842042955	0.3374532067347258	0.45749819656727153	0.3433379737400344	0.22367367091345997	0.23056799773388456	0.42115187996498926	0.4256601400296716	0.1463978021021571	0.2766291621226572	0.4065677440854285	0.6520543880923682
ENSMUSG00000118583	0.0	0.0	0.0	0.0	0.0	0.0	0.0	0.19543928608366246	0.0	0.0	0.0	0.0
ENSMUSG00000090175	1988164955056920	2.32917e+16	1.94986e+16	2.29139e+16	3.16288e+16	2.61635e+16	3423402286741430	2942574942449860	3552011768867100	1.77648e+16	2.36343e+16	2003363735344690
ENSMUSG00000089675	0.0	0.0	0.07272310803089993	0.0	0.0	0.0	0.0	0.0	0.0	0.0	0.0	0.0
ENSMUSG00000090124	0.14182056775893692	0.15572917599253638	0.08956945019307094	0.04321224556908231	0.20269001626839064	0.31921016230472143	0.3445379743302111	0.3214394894843645	0.1842551147576332	0.21884548619624705	0.15351088322542963	0.14068636985489352
ENSMUSG00000082837	0.0	0.0	0.0	0.0	0.0	0.0	0.0	0.0	0.0	0.19611493336065552	0.0	0.0
ENSMUSG00000090145	90042916270984	6444336238940360	7.81896e+16	5357629086447130	9234398491198460	9174660710835280	8825094431810440	7422426354438470	6157189173047140	9708100861582000	7839742375088100	7745462892451640
ENSMUSG00000084195	0.0	0.0	0.0	0.0	0.11392874748685587	0.0	0.0	0.0	0.0	0.0	0.0	0.059308132935431225
ENSMUSG00000081261	0.0	0.0	0.0	0.0	0.0	0.0	0.0	0.0	0.0	0.0	0.0	0.0
ENSMUSG00000054545	0.40561147895405114	0.7341485464699589	1302044960174750	0.8561751848639042	0.7051322850021358	0.8376002784096556	4.14901e+16	3.36639e+16	3.0167e+16	4477169304272470	2.71612e+16	3234824018742620
ENSMUSG00000081602	0.0	0.0	0.0	0.0	0.0	0.0	0.0	0.0	0.0	0.0	0.0	0.0
ENSMUSG00000082513	0.0	0.0	0.0	0.0	0.0	0.0	0.0	0.0	0.0	0.0	0.1278954218657361	0.0
ENSMUSG00000082677	0.0	0.0	0.0	0.0	0.0	0.0	0.14262222465651103	0.0640661945452822	0.0	0.0	0.0	0.0
ENSMUSG00000089943	3275947656649770	2898344693867340	3.42092e+16	4253681639798570	5.21664e+16	3398407968959490	4634037559297920	3771082199267860	6690412782986890	5050328974333490	3547492732800230	444560626776833
ENSMUSG00000118621	0.0	0.0	0.0	0.0	0.0	0.0	0.0	0.0	0.0	0.0	0.0	0.0
ENSMUSG00000081488	0.1609308701922956	0.20884341815400861	0.5033546591602615	0.26560673667826085	0.27685482343833856	0.21404127062358863	0.7819288400748576	0.351244031632876	0.48321512302250474	0.1467433417453856	0.31452137545070297	0.0
ENSMUSG00000083277	0.0	0.15256505132068063	0.0	0.05820959899615526	0.3033734846872216	0.0	0.2142065596373652	0.0	0.13237502412302332	0.053599739130498446	0.0	0.3158555738706874
ENSMUSG00000090171	0.0	0.05402914300501715	0.02441645734732611	0.0	0.12892344016830096	0.05537386105684881	0.48043886442410416	0.22717275677748194	0.3281535536943876	0.0	0.14646368528450646	0.1118565872187916
ENSMUSG00000081984	0.0	0.0	0.0	0.0	0.04520293787061741	0.0	0.0	0.0	0.0	0.0	0.0	0.0
ENSMUSG00000089960	1.08112e+16	8304080071699980	9872128125980800	7469974499594960	1041379957497040	1.08752e+16	1.15939e+16	1.00795e+16	1.07448e+16	1272078704486570	1.24009e+16	1.22345e+16
ENSMUSG00000079429	0.23305791823184774	0.09847021270473981	0.20978544246737582	0.08050774142838478	0.15105084408319713	0.13696423275654504	0.11850475944139684	0.10055042874464452	0.2685223934930758	0.28170159645940607	0.15253471887142903	0.22716160290365472
ENSMUSG00000044783	3.06621e+16	1699174717238620	2.8836e+16	3474025167312850	294253708489278	2806918364922370	463718247955329	7301162248224700	7209814984189840	1456382310430560	1.1117e+16	1.34656e+16
ENSMUSG00000036251	0.05835954633346983	0.0	0.045633801517276446	0.019263785297544196	0.020079580601022357	0.025873120624829396	0.0	0.0	0.03285597333738184	0.0	0.05702860104325933	0.0
ENSMUSG00000085420	0.0	0.0	0.0	0.0	0.0	0.0	0.0	0.0	0.0	0.0	0.0	0.0
ENSMUSG00000026295	1114929717607020	1.14882e+16	1.24731e+16	1.20286e+16	1.1379e+16	990437141676874	9490818943352140	1.06025e+16	1.02448e+16	1.11056e+16	1.10392e+16	1092972363376850
ENSMUSG00000099553	0.0	0.0	0.0	0.0	0.0	0.0	0.0	0.0	0.0	0.0	0.0	0.0
ENSMUSG00000100908	0.0	0.0	0.0	0.0	0.0	0.0	0.0	0.0	0.0	0.0	0.0	0.0
ENSMUSG00000062310	0.04703753589677725	0.0	0.027585481448614228	0.046579576917720564	0.0	0.031280430964918934	0.0	0.025665762147931145	0.07944530701711336	0.02144537339763939	0.05515775986442579	0.10109960729310095
ENSMUSG00000100798	0.0	0.0	0.0	0.0	0.0	0.0	0.0	0.0	0.0	0.0	0.0	0.0
ENSMUSG00000104057	0.0	0.0	0.0	0.0	0.0	0.0	0.0	0.0	0.0	0.0	0.0	0.02808800844301513
ENSMUSG00000100367	0.0	0.0	0.0	0.07954295988479855	0.0	0.0	0.0	0.0	0.0	0.0	0.0	0.0
ENSMUSG00000049866	0.2933208322332263	0.250140568939743	0.25557255409111235	0.2240730393987105	0.2941154009229138	0.4124152814528068	0.1425183483093468	0.2835150750598213	0.20760125323590672	0.5731326803420469	0.4717133403700565	0.981694306742227
ENSMUSG00000101736	0.0	0.0	0.11761391545738134	0.0	0.0	0.0	0.0	0.0	0.0	0.0	0.0	0.0
ENSMUSG00000097398	0.0	0.0	0.0	0.0	0.0	0.0	0.0	0.0	0.0	0.0	0.0	0.0
ENSMUSG00000099848	0.0	0.0	0.0	0.0	0.0	0.0	0.0	0.0	0.0	0.0	0.0	0.0
ENSMUSG00000101333	0.0	0.0	0.0	0.0	0.0	0.0	0.0	0.0	0.0	0.0	0.0	0.0
ENSMUSG00000099378	0.0	0.0	0.0	0.0	0.0	0.0	0.0	0.0	0.0	0.0	0.0	0.0
ENSMUSG00000099544	0.0	0.0	0.0	0.0	0.0	0.0	0.0	0.0	0.0	0.0	0.0	0.0
ENSMUSG00000036206	0.8103209308978263	0.5491536046217104	0.39073496209168773	0.8559270612955786	0.42750024145009186	0.5747962760408107	0.21873205033392928	0.334066604420783	0.18248176740902686	0.3283927679122087	0.4011993319716245	0.3676825800058072
ENSMUSG00000102700	0.0	0.0	0.0	0.0	0.0	0.0	0.0	0.0	0.0	0.0	0.0	0.028329314357474024
ENSMUSG00000102083	0.0	0.0	0.0	0.0	0.0	0.0	0.0	0.0	0.0	0.0	0.0	0.0
ENSMUSG00000101288	0.0	0.0	0.0	0.0	0.0	0.0	0.0	0.0	0.0	0.0	0.0	0.0
ENSMUSG00000099938	0.0	0.0	0.0	0.0	0.0	0.0	0.0	0.0	0.0	0.0	0.0	0.0
ENSMUSG00000055013	0.45913413060048985	0.4562341194399034	0.5354473563198551	0.45466398577484884	0.5334967039444635	0.6176365046746454	0.6628766864044511	0.7873608586879579	0.6971816666945572	0.5980817952912884	0.7168355042108173	0.6231157278607462
ENSMUSG00000104114	0.0	0.0	0.0	0.0	0.0	0.0	0.0	0.0	0.0	0.0	0.0	0.0
ENSMUSG00002075930	0.0	0.0	0.0	0.0	0.0	0.0	0.0	0.0	0.0	0.0	0.0	0.0
ENSMUSG00000101662	0.0	0.0	0.0	0.0	0.0	0.0	0.0	0.07541726204729916	0.0	0.0	0.0	0.0
ENSMUSG00000102009	0.0	0.0	0.0	0.0	0.0	0.0	0.0	0.0	0.0	0.0	0.0	0.0
ENSMUSG00002076983	0.0	0.0	0.0	0.0	0.0	0.0	0.0	0.0	0.0	0.0	0.0	0.0
ENSMUSG00000103252	0.0	0.0	0.0	0.0	0.0	0.0	0.0	0.0	0.0	0.0	0.0	0.024187277686136748
ENSMUSG00000034486	0.0	0.0	0.0	0.0	0.0	0.0	0.0	0.0	0.0	0.0	0.0	0.0
ENSMUSG00000092627	0.0	0.0	0.0	0.0	0.0	0.0	0.0	0.0	0.0	0.0	0.0	0.0
ENSMUSG00000067081	0.0	0.0	0.0	0.0	0.0	0.0	0.0	0.0	0.0	0.0	0.0	0.0
ENSMUSG00000026301	0.0	0.0	0.0	0.0	0.0	0.0	0.0	0.0	0.0	0.0	0.0	0.0
ENSMUSG00000100850	0.0	0.0	0.0	0.0	0.0	0.0	0.0	0.0	0.0	0.0	0.0	0.0
ENSMUSG00000044337	1.88339e+16	0.7849717963112438	1.37058e+16	0.8440391854442512	1.47577e+16	1.40789e+16	0.23378457852895237	0.10501651005511015	0.20123138747733785	0.11281880575048463	0.14508566674016302	0.04432166923669323
ENSMUSG00000104087	0.0	0.0	0.0	0.0	0.0	0.0	0.0	0.0	0.0	0.0	0.0	0.0
ENSMUSG00000101951	0.0	0.0	0.0	0.0	0.0	0.0	0.0	0.0	0.0	0.0	0.0	0.0
ENSMUSG00000101028	0.0	0.0	0.0	0.0	0.0	0.0	0.0	0.0	0.0	0.0	0.0	0.0
ENSMUSG00002075783	0.0	0.0	0.0	0.0	0.0	0.0	0.0	0.0	0.0	0.0	0.0	0.0
ENSMUSG00000101997	0.0	0.0	0.0	0.0	0.0	0.0	0.0	0.0	0.0	0.0	0.0	0.0
ENSMUSG00000103292	0.0	0.0	0.0	0.0	0.0	0.0	0.0	0.0	0.0	0.0	0.0	0.0
ENSMUSG00000034432	7036383910745870	7130443916676400	6262623694376800	7265036927589610	6.91049e+16	6963848138391020	55933050515022	5838089591423140	5324627614317170	4868659038088360	5520953226717620	4.993e+16
ENSMUSG00000056128	0.03813274968930947	0.0	0.0	0.0	0.0	0.0	0.0	0.0	0.0	0.0	0.0	0.0
ENSMUSG00000048126	0.4155172380255476	0.23466297975643094	0.31588523812134606	0.18668625634752897	0.23827612322336653	0.235386354286043	0.565481681844657	0.608797542080388	0.5111869087529306	0.5192135893503872	0.5098069954935628	0.6904888522093948
ENSMUSG00000103061	0.0	0.0	0.0	0.0	0.0	0.0	0.0	0.0	0.0	0.0	0.0	0.0
ENSMUSG00000103978	0.0	0.0	0.0	0.0	0.0	0.0	0.0	0.0	0.0	0.0	0.0	0.0
ENSMUSG00000026303	0.08591791837781695	0.055748756386080324	0.08061943206262914	0.05955699311142933	0.12415830274934939	0.057136273472415865	0.2817833910331366	0.30003596952623485	0.2805525175248731	0.2977051779146632	0.5742759898373001	0.3970334633807046
ENSMUSG00000090550	0.0	0.0	0.0	0.0	0.0	0.0	0.0	0.0	0.0	0.0	0.0	0.0
ENSMUSG00000026304	4736634999685880	3.23833e+16	4986546608367770	5834547983718540	4.26907e+16	5254971074858040	4602860230280010	4689954193459450	5593542529114040	1.22619e+16	1.20299e+16	1.08511e+16
ENSMUSG00000100791	0.0	0.0	0.0	0.0	0.0	0.0	0.0	0.0	0.0	0.0	0.0	0.0
ENSMUSG00000026305	1.18392e+16	1.04427e+16	9621960061178470	889861810568385	1.19046e+16	1.34942e+16	8305380042480070	7795456501715140	7202120100139600	7441332402664980	7308603554173810	7952002192437100
ENSMUSG00000070732	0.007061403632248625	0.01832746780977185	0.0	0.0	0.0	0.0	0.008577464262864732	0.0	0.015902062578755333	0.038633257814526194	0.0	0.007588674880047506
ENSMUSG00000100018	0.0	0.4147862332781004	0.07497887110408061	0.06330293890831885	0.06598373291947068	0.0	0.0	0.13952193478750347	0.5038524355682575	0.1748691489132512	0.14992185563150176	0.2060957619506235
ENSMUSG00000034353	1.27935e+16	1.24518e+16	1053971689113610	1.04067e+16	1.00613e+16	1.47874e+16	1.57253e+16	1.19669e+16	1354785219586010	1.38877e+16	1357333544036360	1.24394e+16
ENSMUSG00000034343	4055013830990980	3.918e+16	3.37023e+16	4.24234e+16	3.73425e+16	3.72473e+16	3882318254707790	4675136715544160	4.03251e+16	3161172219214430	3.50372e+16	3.13829e+16
ENSMUSG00000083064	1.65117e+16	1071376100305760	2.72345e+16	1583992821113980	2023895664435780	2196082633124530	0.43873922024379625	0.9572581176003602	0.9295932187293925	0.4234499570096665	0.7260789420718471	0.7763248432220796
ENSMUSG00000026307	1884960747287720	1.67541e+16	1994909370734020	1.55501e+16	1882995003885250	1585232279693380	2.39412e+16	2423614703651020	2.44029e+16	2.59893e+16	2544947393243470	2.71943e+16
ENSMUSG00000090322	0.0	0.0	0.0	0.0	0.0	0.0	0.0	0.0	0.0	0.0	0.0	0.0
ENSMUSG00000049515	0.1267940189393844	0.2303606188123004	0.15863298349293087	0.10881827514818444	0.1308768256253964	0.12366828969362899	0.06160651467256454	0.05534754437851379	0.028553620905875276	0.030830924326303237	0.05947313281249657	0.08175699647628039
ENSMUSG00000026308	0.0	0.07734440607581283	0.01747646072998965	0.014754974429909216	0.0	0.039634705987922535	0.018099032717822053	0.0	0.0	0.013586466733305368	0.0	0.0
ENSMUSG00000047443	0.03270069547069025	0.0	0.019177544296603212	0.04857348065434056	0.0	0.0	0.0	0.0	0.0	0.0	0.0766918195770382	0.0
ENSMUSG00000026309	3885223423753300	3655135705776780	3672831094256040	3945837617481810	3.97613e+16	3.60287e+16	4206174809812320	4502068478888340	4747810361695330	4.47182e+16	4623939737403550	4967664586110060
ENSMUSG00000100253	0.0	0.0	0.0	0.0	0.0	0.0	0.0	0.0	0.0	0.0	0.0	0.0
ENSMUSG00000067071	6466074189297070	5483987898384790	1.0361e+16	7.26023e+16	7173541229342450	4740161767571060	1.53376e+16	2072456349918800	3.00401e+16	2.31895e+16	2.51948e+16	2.79324e+16
ENSMUSG00000055866	1.45404e+16	0.5711810425468924	2166397710179370	1.08964e+16	1.36294e+16	0.9199096139095764	5833287956272240	2.79616e+16	3398348979945150	632825649550823	7732649807878890	5532488691707310
ENSMUSG00000101911	0.0	0.0	0.0	0.0	0.0	0.0	0.0	0.0	0.0	0.0	0.0	0.0
ENSMUSG00000100151	0.0	0.0	0.0	0.0	0.0	0.0	0.03349785024886299	0.030094605466447724	0.03105142117685059	0.0	0.0	0.0
ENSMUSG00000101958	0.0	0.0	0.0	0.0	0.0	0.0	0.0	0.0	0.0	0.0	0.0	0.0
ENSMUSG00000034292	1.11594e+16	1.062e+16	0.8725989309526622	1.08052e+16	0.8191084086554983	0.9070229490595499	1.83749e+16	1.82671e+16	1.7731e+16	3.05267e+16	3.18422e+16	2411853421103200
ENSMUSG00000026311	2.39004e+16	2971602865275940	2425622434598420	1.94869e+16	299881293641475	2.25562e+16	1.89489e+16	1.87418e+16	1538952268553360	1.56599e+16	1.66984e+16	2.00713e+16
ENSMUSG00000101705	0.0	0.0	0.0	0.0	0.0	0.0	0.0	0.0	0.0	0.0	0.0	0.0
ENSMUSG00000100980	0.0	0.0	0.0	0.0	0.0	0.027762269114896303	0.0	0.01138954569693906	0.0	0.0	0.0	0.0
ENSMUSG00000007805	0.014501017288908801	0.05645483704352217	0.0	0.01435983491304019	0.014967954537498078	0.0	0.01761433902500073	0.031649588231569784	0.0	0.039667859866900086	0.017004369258771468	0.0
ENSMUSG00000101414	0.0	0.0	0.0	0.06196888649080839	0.0	0.0	0.0	0.0	0.0	0.0	0.0	0.0
ENSMUSG00000102745	0.0	0.0	0.0	0.0	0.0	0.0	0.0	0.0	0.0	0.0	0.0	0.0
ENSMUSG00000026313	1.28942e+16	1.18605e+16	1.42703e+16	1297043711268910	1487168937741050	1.44397e+16	1.3117e+16	0.8671482799542048	0.7242955574312376	0.7272114862793523	0.7201710082697068	0.7851267121928515
ENSMUSG00000103101	0.0	0.0	0.0	0.0	0.0	0.0	0.0	0.0	0.0	0.0	0.0	0.0
ENSMUSG00000102565	0.0	0.0	0.0	0.0	0.0	0.0	0.0	0.0	0.0	0.0	0.0	0.0
ENSMUSG00000101265	0.0	0.0	0.0	0.0	0.0	0.0	0.0	0.0	0.0	0.0	0.0	0.0
ENSMUSG00000101522	0.0	0.0	0.0	0.0	0.0	0.0	0.0	0.0	0.0	0.0	0.0	0.0
ENSMUSG00000026260	3653357824842110	395744170596357	3.93825e+16	4418244869683940	3642634848122370	3611199449947480	3.32661e+16	3362600097490470	3.56442e+16	3.44846e+16	3.38479e+16	3329210675184370
ENSMUSG00000098288	0.0	0.0	0.0	0.0	0.0	0.0	0.0	0.0	0.0	0.0	0.0	0.0
ENSMUSG00000067064	0.0	0.0	0.0	0.0	0.0	0.0	0.0	0.0	0.0	0.0	0.0	0.0
ENSMUSG00000057464	0.0	0.0	0.0	0.0	0.0	0.0	0.0	0.0	0.0	0.0	0.0	0.0
ENSMUSG00000042849	0.0	0.0	0.0	0.0	0.0	0.0	0.0	0.0	0.0	0.0	0.0	0.0
ENSMUSG00000058904	0.0	0.0	0.0	0.0	0.0	0.0	0.0	0.0	0.0	0.0	0.0	0.0
ENSMUSG00000097001	0.0	0.0	0.0	0.0	0.0	0.0	0.0	0.0	0.0	0.0	0.0	0.0
ENSMUSG00000099363	0.0	0.0	0.0	0.0	0.0	0.0	0.0	0.0	0.0	0.0	0.0	0.0
ENSMUSG00000046300	0.0	0.0	0.0	0.0	0.0	0.0	0.0	0.0	0.0	0.0	0.0	0.0
ENSMUSG00000107778	0.0	0.0	0.0	0.0	0.0	0.0	0.0	0.0	0.0	0.0	0.0	0.0
ENSMUSG00000062497	0.0	0.0	0.0	0.0	0.0	0.0	0.0	0.0	0.0	0.0	0.0	0.0
ENSMUSG00000108131	0.0	0.0	0.0	0.0	0.0	0.0	0.0	0.0	0.0	0.0	0.0	0.0
ENSMUSG00000063583	0.0	0.0	0.0	0.0	0.0	0.0	0.0	0.0	0.0	0.0	0.0	0.0
ENSMUSG00000061616	0.0	0.0	0.0	0.0	0.0	0.0	0.0	0.0	0.0	0.0	0.0	0.0
ENSMUSG00000073616	1.07773e+16	1.20335e+16	1.23167e+16	1.41995e+16	1.07123e+16	8943469609231380	1.04431e+16	1.48104e+16	1151278566204560	1.01912e+16	1.25658e+16	1.05591e+16
ENSMUSG00000044055	0.0	0.0	0.0	0.0	0.0	0.019862363205174028	0.03628028037985225	0.016297176029688918	0.0	0.0	0.0	0.0
ENSMUSG00000100546	0.0	0.0	0.0	0.0	0.0	0.0	0.0	0.09318719206586502	0.0	0.0	0.0	0.0
ENSMUSG00000099665	0.0	0.0	0.0	0.0	0.0	0.0	0.0	0.0	0.0	0.0	0.0	0.0
ENSMUSG00000100781	0.0	0.0	0.0	0.0	0.0	0.0	0.0	0.0	0.0	0.0	0.0	0.0
ENSMUSG00000034220	0.365783171908288	0.24313114352257717	0.4813530162758577	0.26504041101370174	0.2854733318012378	0.1898532379091959	0.5310113764687466	1236468861888860	0.5022758474914094	0.5694517739373174	0.8997054953191113	0.5944378635055781
ENSMUSG00000101995	0.0	0.0	0.0	0.0	0.0	0.0	0.0	0.0	0.0	0.0	0.0	0.0
ENSMUSG00000065470	0.0	0.0	0.0	0.0	0.0	0.0	0.0	0.0	0.0	0.0	0.0	0.0
ENSMUSG00000034212	0.0	0.0	0.033420214937023136	0.0	0.0	0.0	0.0	0.0	0.010694350380553783	0.00866046135765173	0.0111374057010608	0.030620913868024957
ENSMUSG00000047067	3.64287e+16	3045553712836460	3163492095898190	3399281103022050	3.10937e+16	4.75191e+16	5190841150664370	3822518761301460	4496217428945700	5621364421686240	6900512807148570	5044170246828040
ENSMUSG00000097251	0.02575614374650058	0.0	0.0	0.0	0.10634199821380838	0.0	0.25028723924052526	0.22485907788920537	0.2610091759918705	0.3287970567143391	0.21141750206568796	0.24911407152397694
ENSMUSG00000026269	5265280011790560	4.54263e+16	5770846587226920	5103285409826650	478746239228119	4461698990689650	6767768799714130	6854805356328680	7122012606882520	7.49645e+16	8716909920122930	8380545528732650
ENSMUSG00000100632	0.0	0.0	0.0	0.0	0.0	0.0	0.0331011912761115	0.029738245425400385	0.0	0.024848191675062335	0.2236844737663614	0.0
ENSMUSG00000026270	2732344005924780	2157728293131910	2.55887e+16	1363358279295590	2.05512e+16	2.64808e+16	1.12948e+16	1.49089e+16	1.28071e+16	7261938333148540	7997672114497780	6430415398183280
ENSMUSG00000026271	0.38997218100327713	0.18514946556740997	0.18965517303450025	0.3296619261189574	0.4810717291586951	0.5060202802095173	0.16175052054452005	0.10379809159640682	0.12851784735068475	0.26886267160871846	0.17845626956756566	0.24532167572547872
ENSMUSG00000100021	0.0	0.0	0.0	0.0	0.0	0.0	0.0	0.0	0.0	0.0	0.0	0.0
ENSMUSG00000045091	0.0	0.0	0.0	0.0	0.0	0.0	0.0	0.0	0.0	0.0	0.0	0.0
ENSMUSG00000014602	0.03453200451500276	0.1408405988236894	0.07521996072177863	0.019540457026362087	0.17312773653468838	0.1377847664914548	0.01198454706652783	0.01615044904292645	0.03332785977116632	0.04498241772688133	0.02892383066845693	0.037110490897861476
ENSMUSG00000101378	1.01635e+16	1.8842e+16	3.23568e+16	2.58803e+16	149868415463782	0.5793293697004386	0.881828266015021	0.6337904924101103	0.4904557281782046	1.58872e+16	1.19181e+16	2.65259e+16
ENSMUSG00000026272	3471901920028460	4.60024e+16	3550843810665280	3.91671e+16	3535266099593950	3.96911e+16	1.59883e+16	1.3547e+16	1405408547949560	1.90479e+16	1.27567e+16	1.95491e+16
ENSMUSG00000034159	0.09718376029348931	0.0	0.022797629727592077	0.0	0.0	0.025851268327004375	0.0	0.021211104950802896	0.0	0.0	0.09116869599212946	0.0
ENSMUSG00000084989	0.0	0.0	0.0	0.0	0.0	0.0	0.0	0.0	0.0	0.0	0.0	0.0
ENSMUSG00000047793	2.42473e+16	1.81246e+16	279849492149505	0.9028222327078325	1781998780098900	1.82532e+16	1.8202e+16	1545310903473010	1206752254731860	2.90963e+16	2.01876e+16	337709544816784
ENSMUSG00000098997	0.0	0.0	0.0	0.0	0.0	0.0	0.0	0.0	0.0	0.0	0.0	0.0
ENSMUSG00000026273	1.04784e+16	1.17849e+16	0.9934593735361392	1.33163e+16	0.991445958494039	1428484882943760	1845565680017320	1.59136e+16	1.54363e+16	2500121241150180	2.45746e+16	2.95596e+16
ENSMUSG00000101172	0.0	0.0	0.12199951908460574	0.051500696061005165	0.0	0.06917039932016537	0.06317278199474839	0.0	0.0	0.0	0.0	0.0
ENSMUSG00000100351	0.0	0.0	0.0	0.0	0.0	0.0	0.20479088668627227	0.09199248447527701	0.0	0.0	0.0	0.0
ENSMUSG00000026274	0.035561103987304166	0.019777886619882935	0.029792928915528715	0.005030697131786928	0.03146244218676748	0.0337835559593523	0.049366809770730526	0.005543917938576296	0.1029632224056231	0.08338131603810653	0.10127171704909392	0.1419467499527473
ENSMUSG00000026275	2232239208896920	2270791597830060	2.53078e+16	2.5145e+16	2.07778e+16	2729775701803340	2503736890968610	2163221460564320	2.21718e+16	2567302378709260	298786615758789	2658134572428430
ENSMUSG00000106302	0.0	0.0	0.0	0.0	0.0	0.0	0.0	0.0	0.0	0.0	0.0	0.0
ENSMUSG00000098689	0.0	0.0	0.0	0.0	0.0	0.0	0.0	0.0	0.0	0.0	0.0	0.0
ENSMUSG00000064389	0.0	0.0	0.0	0.0	0.0	0.0	2.17118e+16	0.0	0.0	0.0	0.0	0.0
ENSMUSG00000034107	0.0	0.0	0.0	0.03432087049246202	0.011924771009542895	0.0	0.0	0.0	0.0	0.0	0.01354715562935257	0.0
ENSMUSG00000034088	4505040776810610	3.97157e+16	4.2091e+16	4.45554e+16	4.64633e+16	4.86806e+16	4723033242764700	4.82844e+16	4.26731e+16	477003491855383	4800730911371840	4595425713995840
ENSMUSG00000090489	0.0	0.0	0.0	0.0	0.0	0.0	0.0	0.0	0.0	0.0	0.0	0.12538145213726146
ENSMUSG00000026276	0.12690525570245942	0.15720185103809697	0.18944404580251475	0.03998581427471198	0.23221246025551284	0.22249132705251837	0.17517205184030682	0.19514535558698318	0.11041759281248047	0.16831621301588784	0.15557751154641367	0.14258034916248172
ENSMUSG00000116048	0.0	0.0	0.0	0.0	0.0	0.0	0.0	0.0	0.0	0.0	0.0	0.0
ENSMUSG00000034066	3.28822e+16	3.8108e+16	3.75367e+16	3.1169e+16	3838778547842210	3.67178e+16	4.54953e+16	3.66515e+16	3.36589e+16	3.98441e+16	3.84556e+16	4336868985001080
ENSMUSG00000103854	0.0	0.0	0.0	0.0	0.0	0.0	0.0	0.0	0.0	0.0	0.0	0.0
ENSMUSG00000026277	5765157367687100	4994562930098860	5034369349562350	5528659977608850	4929025719944490	5792961436526230	6791291451847680	6.61985e+16	5778128805887470	7.84925e+16	7243299563201250	6884988496272030
ENSMUSG00000100927	0.03494778198557064	0.0	0.0	0.0	0.07214622278210919	0.09296249566947055	0.0	0.0	0.03935066206846138	0.0	0.20490458628451264	0.0
ENSMUSG00000026278	2501425482336760	2.40215e+16	2112448194584530	1.51101e+16	1549183294631050	3.06079e+16	1.45847e+16	1.82895e+16	1915265158806040	2.00719e+16	2.99192e+16	2876379982006520
ENSMUSG00000026279	1.60975e+16	1.42932e+16	1.15936e+16	1.41929e+16	1.21704e+16	1.38038e+16	1080594710881170	1.22507e+16	1.18452e+16	1.89274e+16	1448853643930750	1.38851e+16
ENSMUSG00000101952	0.0	0.0	0.0	0.0	0.0	0.0	0.11386540135509639	0.0	0.0	0.042737877534806804	0.0	0.0
ENSMUSG00000026280	2.47979e+16	2.73464e+16	2.57598e+16	2791508192690590	2.36451e+16	276572970173732	2620472321980750	3.00955e+16	3.11775e+16	3.27515e+16	3.2404e+16	3.55526e+16
ENSMUSG00000026281	2.65906e+16	2.51993e+16	2.27758e+16	3637934003397110	2943310868654150	1.79157e+16	3.3787e+16	4123612941496110	3998646466995520	368481399306372	5128455722856380	4775217654317750
ENSMUSG00000026283	2238535132427400	2121909189144380	1.78085e+16	2313120711219600	2330708975865590	2.7184e+16	2.8019e+16	2.61283e+16	1.80822e+16	2.14768e+16	2533676189906870	33365809970268
ENSMUSG00000088961	0.0	0.0	0.0	0.0	0.0	0.0	0.0	0.0	0.0	0.0	0.0	0.0
ENSMUSG00000073609	2.83834e+16	2455581008222410	3291293963531610	2.93846e+16	2.35266e+16	2.60249e+16	3904803949437120	3918738014213830	4442819353774360	4411555263403670	5105958082474410	5.60372e+16
ENSMUSG00000094651	0.0	0.0	0.0	0.0	0.0	0.019985570812388623	0.0	0.0	0.0	0.0	0.0	0.0
ENSMUSG00000101660	0.0	0.06234782629649944	0.0	0.0	0.0	0.0	0.0	0.0	0.0	0.0	0.0	0.0
ENSMUSG00000093805	0.0	0.0	0.0	0.0	0.0	0.0	0.0	0.0	0.0	0.0	0.0	0.0
ENSMUSG00000099624	0.09608816049059819	0.0	0.0	0.0	0.0	0.0	0.0	0.0	0.0	0.0	0.0	0.0
ENSMUSG00000073608	0.0	0.0	0.0	0.0	0.0	0.0	0.0	0.0	0.0	0.0	0.0	0.0
ENSMUSG00000034000	0.0	0.0	0.0	0.0	0.0	0.0	0.0	0.0	0.0	0.0	0.0	0.0
ENSMUSG00000026285	0.0	0.0	0.055855961919232325	0.0	0.0737324692736972	0.0	0.0	0.025984426551216373	0.0	0.0	0.0	0.05117742666130331
ENSMUSG00000100990	0.0	0.0	0.0	0.0	0.0	0.0	0.0	0.0	0.0	0.0	0.0	0.0
ENSMUSG00000100347	0.07847609356350646	0.0	0.046022836483323136	0.03885602388234405	0.04050152404264186	0.052187385676339605	0.2859739747588354	0.04282003113682971	0.0	0.03577885399759615	0.046011822700205145	0.0
ENSMUSG00000077413	0.0	0.0	0.0	0.0	0.0	0.0	0.0	0.0	0.0	0.0	0.0	0.0
ENSMUSG00000100518	0.0	0.0	0.0	0.0	0.0	0.0	0.0	0.0	0.0	0.0	0.0	0.0
ENSMUSG00000089310	0.0	0.0	0.0	0.0	0.0	0.0	0.0	0.0	0.0	0.0	0.0	0.0
ENSMUSG00000099592	0.0	0.0	0.0	0.0	0.0	0.0	0.0	0.0	0.0	0.0	0.0	0.0
ENSMUSG00000051185	1.62535e+16	1699813629021670	2.13068e+16	1.73261e+16	1.72704e+16	1.50051e+16	2.14852e+16	249365751331882	241145827077122	2528228658986760	2500150928561890	2.13716e+16
ENSMUSG00000103973	0.1088090517139398	0.07060191204733623	0.08508240692661628	0.017958280541367045	0.056156368442102714	0.0723591056718042	0.08811333658841973	0.01979034535992957	0.04083910318689017	0.11575262812224665	0.0850620457483698	0.09744480470478654
ENSMUSG00000081051	0.26003519138416126	0.0	0.0	0.6008414540450601	0.17893893673076797	0.5764199943347115	0.0	0.09459114222881591	0.09759853473477144	0.31614761385446544	0.10164193602135713	0.37260250748135326
ENSMUSG00000040710	0.029781542749238707	0.011891736119067535	0.021496107588447777	0.00226858374466127	0.06857500091376975	0.05789160641922157	0.038958278279574564	0.032500256572869264	0.025795043524047396	0.06057883014465325	0.04298192665558958	0.05662478751517803
ENSMUSG00000103197	0.0	0.0	0.0	0.0	0.0	0.0	0.0	0.0	0.0	0.0	0.0	0.0
ENSMUSG00000100777	0.0	0.0	0.0	0.0	0.0	0.0	0.0	0.0	0.0	0.0	0.0	0.0
ENSMUSG00000102718	0.0	0.0	0.0	0.0	0.0	0.0	0.0	0.0	0.0	0.0	0.0	0.0
ENSMUSG00000119061	0.0	0.5582169868415556	0.0	0.0	0.0	0.0	0.0	0.46941959367758174	0.0	0.0	0.0	0.0
ENSMUSG00000100062	0.0	0.0	0.0	0.0	0.0	0.0	0.0	0.0	0.0	0.0	0.0	0.0
ENSMUSG00002076073	0.0	0.0	0.0	0.0	0.0	0.0	0.0	0.0	0.0	0.0	0.0	0.0
ENSMUSG00002075550	0.0	0.0	0.0	0.0	0.0	0.0	0.0	0.0	0.0	0.0	0.0	0.0
ENSMUSG00000102658	0.0	0.0	0.0	0.0	0.0	0.0	0.0	0.0	0.0	0.0	0.0	0.0
ENSMUSG00000100336	0.0	0.0	0.0	0.0	0.0	0.0	0.0	0.0	0.0	0.0	0.0	0.0
ENSMUSG00000100589	0.0	0.0	0.0	0.0	0.0	0.0	0.0	0.0	0.0	0.0	0.0	0.0
ENSMUSG00000119190	0.0	0.0	0.0	0.0	0.0	0.0	0.0	0.0	0.0	0.0	0.0	0.0
ENSMUSG00000100362	0.0	0.0	0.0	0.0668300821319495	0.0	0.0	0.0	0.0	0.0	0.0	0.0	0.0
ENSMUSG00000077255	0.0	0.0	0.0	0.0	0.0	0.0	0.0	0.0	0.0	0.0	0.0	0.0
ENSMUSG00000040693	0.0	0.01216976723554329	0.0	0.009286494705376848	0.009679765220460247	0.0	0.1253029814015639	0.040935530988998575	0.1161518014233496	0.0171021172531297	0.0	0.03023409710767093
ENSMUSG00000097814	0.0	0.0	0.0	0.0	0.0	0.0	0.027139763138520547	0.07314742212160379	0.05031536111083847	0.0	0.0	0.0
ENSMUSG00000045463	0.0	0.0	0.0	0.0	0.0	0.0	0.0	0.0	0.0	0.0	0.0	0.0
ENSMUSG00000097480	0.0	0.0	0.0	0.0	0.0	0.0	0.0	0.0	0.0	0.0	0.0	0.0
ENSMUSG00000100454	0.0	0.0	0.0	0.0	0.0	0.0	0.0	0.0	0.0	0.0	0.0	0.0
ENSMUSG00000044757	0.0	0.0	0.0	0.0	0.0	0.0	0.0	0.0	0.0	0.13451472993327016	0.0	0.0
ENSMUSG00000026331	0.0	0.0	0.0	0.0	0.0	0.0	0.0	0.0	0.0	0.0	0.0	0.0
ENSMUSG00000100484	0.0	0.0	0.0	0.0	0.0	0.0	0.0	0.0	0.0	0.0	0.0	0.0
ENSMUSG00000101348	0.0	0.0	0.0	0.0	0.0	0.0	0.0	0.0	0.0	0.0	0.0	0.0
ENSMUSG00000103179	0.0	0.0	0.0	0.0	0.0	0.0	0.0	0.0	0.0	0.0	0.0	0.0
ENSMUSG00000044768	0.2962679527816542	0.2688421854641526	0.28087138822262314	0.33088362220977807	0.26212103368648504	0.3051605725500762	0.3395819845223945	0.38773349605548596	0.4188725808089887	0.3381943272952046	0.38137124828147	0.4285100151678824
ENSMUSG00000118489	0.0	0.0	0.0	0.0	0.0	0.0	0.0	0.0	0.0	0.0	0.0	0.0
ENSMUSG00000040648	3645356699021000	2.90319e+16	3956607030350090	2.95065e+16	3.19783e+16	4060905113832300	9792923335833560	869322261643798	1.02994e+16	3.91057e+16	4586163877992500	4.04825e+16
ENSMUSG00000026333	1.56769e+16	1.98505e+16	1.80306e+16	1.49968e+16	1.72815e+16	2.08506e+16	4344695547406670	4443109232816330	4335872999958130	1.4503e+16	1.92757e+16	1.742e+16
ENSMUSG00000026335	1.94292e+16	1.39629e+16	1.74774e+16	1.43725e+16	1.93357e+16	2.06421e+16	1946340026493090	1.91332e+16	1.60373e+16	1.98338e+16	1910709421418630	2133746233716840
ENSMUSG00000104140	0.0	0.0	0.03205747458131712	0.0	0.0	0.0	0.0	0.0	0.0	0.0	0.0	0.0
ENSMUSG00002076269	0.0	0.0	0.0	0.0	0.0	0.0	0.0	0.0	0.0	0.0	0.0	0.0
ENSMUSG00000089782	0.9412316743353076	0.24429127849507754	0.11039833782195918	0.27962034364410776	0.09715396258081574	0.1251856920211582	0.11433110851810291	1129870882941740	0.3179436929089793	0.3433013966395115	0.5518595912816016	0.4046051768355799
ENSMUSG00000089706	0.015727397531179407	0.020409778777395	0.0	0.0	0.06493529841383072	0.031376629112427654	0.0	0.008581564415428199	0.0	0.01434088356028713	0.03688492603952888	0.016901753927267945
ENSMUSG00000119063	0.0	0.0	0.0	0.0	0.0	0.0	0.0	0.0	0.0	0.0	0.0	0.0
ENSMUSG00000100182	0.0	0.0	0.0	0.0	0.0	0.0	0.0	0.026688574135760496	0.0	0.0	0.028677932001775045	0.0
ENSMUSG00000100711	0.0	0.0	0.0	0.0	0.0	0.0	0.0	0.0	0.0	0.0	0.0	0.0
ENSMUSG00000097608	0.0	0.0	0.0	0.0	0.0	0.0	0.0	0.0	0.0	0.0	0.0	0.0
ENSMUSG00000099634	0.0	0.0	0.0	0.0	0.0	0.0	0.0	0.0	0.0	0.0	0.0	0.0
ENSMUSG00000026336	0.0	0.0	0.0	0.0	0.0	0.0	0.0	0.0	0.0	0.0	0.0	0.0
ENSMUSG00000089791	0.0659874249103893	0.04281664343515876	0.0	0.0	0.0	0.04388229634290061	0.0	0.0	0.0	0.0	0.0	0.0
ENSMUSG00002075992	0.0	0.0	0.0	0.0	0.0	0.0	0.0	0.0	0.0	0.0	0.0	0.0
ENSMUSG00000100009	0.007735500651259922	0.0	0.0	0.0	0.03992293084203269	0.0	0.0	0.0	0.06097037875783957	0.1410709100476648	0.018141804378938028	0.04987863818636939
ENSMUSG00000099686	0.0	0.0	0.0	0.0	0.0	0.0	0.0	0.0	0.0	0.0	0.0	0.0
ENSMUSG00000087804	0.0	0.0	0.0	0.0	0.0	0.0	0.0	0.0	0.0	0.0	0.0	0.0
ENSMUSG00000099453	0.0	0.0	0.0	0.0	0.0	0.0	0.0	0.0	0.0	0.0	0.0	0.0
ENSMUSG00000067028	0.0	0.0	0.0	0.0	0.0	0.0	0.0	0.0	0.0	0.0	0.0	0.0
ENSMUSG00000082431	0.0	0.10004894069019508	0.0	0.0	0.07957837136016566	0.0	0.0	0.08413383002261517	0.0	0.14059831068402104	0.18081027814854483	0.0
ENSMUSG00000104104	0.0	0.0	0.0	0.0	0.0	0.0	0.0	0.0	0.0	0.0	0.0	0.0
ENSMUSG00000100662	0.0	0.0	0.0	0.0	0.0	0.0	0.0	0.0	0.0	0.0	0.0	0.0
ENSMUSG00000087883	0.0	0.0	0.0	0.0	0.0	0.0	0.0	0.0	0.0	0.0	0.0	0.0
ENSMUSG00000099835	0.0	0.0	0.0	0.0	0.0	0.0	0.0	0.0	0.0	0.133233637267239	0.0	0.0
ENSMUSG00000100794	0.0	0.0	0.0	0.0	0.0	0.0	0.0	0.0	0.21152988548638216	0.0	0.0	0.30283458898867127
ENSMUSG00000099427	0.0	0.0	0.0	0.0	0.0	0.0	0.0	0.0	0.0	0.0	0.0	0.0
ENSMUSG00000099892	0.0	0.0	0.0	0.0	0.0	0.0	0.0	0.0	0.0	0.0	0.0	0.0
ENSMUSG00000100977	0.0	0.0	0.0	0.0	0.0	0.0	0.0	0.0	0.0	0.0	0.0	0.0
ENSMUSG00002076597	0.0	0.0	0.0	0.0	0.0	0.0	0.0	0.0	0.0	0.0	0.0	0.0
ENSMUSG00000100684	0.0	0.0	0.0	0.0	0.0	0.0	0.0	0.0	0.0	0.0	0.0	0.0
ENSMUSG00000100088	0.0	0.0	0.0	0.0	0.0	0.0	0.0	0.0	0.0	0.0	0.0	0.0
ENSMUSG00000100222	0.06528543102836387	0.0	0.0	0.0	0.0	0.0	0.0	0.0	0.14702077147280462	0.0	0.0	0.0
ENSMUSG00000100065	0.0	0.0	0.0	0.0	0.0	0.0	0.0	0.0	0.0	0.0	0.0	0.0
ENSMUSG00000100349	0.0	0.0	0.0	0.0	0.0	0.0	0.0	0.0	0.0	0.0	0.0	0.0
ENSMUSG00000099375	0.0	0.0	0.02529746354027087	0.0	0.0	0.0	0.0	0.0	0.024285296131285675	0.05899990028938185	0.0	0.02317852992884238
ENSMUSG00000077295	0.0	0.0	0.0	0.0	0.0	0.0	0.0	0.0	0.0	0.0	0.0	0.0
ENSMUSG00000099770	0.0	0.0	0.0	0.0	0.0	0.0	0.0	0.0	0.0	0.0	0.0	0.0
ENSMUSG00000088510	0.0	0.0	0.0	0.0	0.0	0.0	0.0	0.0	0.0	0.0	0.0	0.0
ENSMUSG00000101890	0.0	0.0	0.0	0.0	0.0	0.0	0.0	0.0	0.0	0.0	0.0	0.0
ENSMUSG00000099989	0.0	0.0	0.0	0.0	0.0	0.0	0.0	0.0	0.0	0.0	0.0	0.0
ENSMUSG00000087908	0.0	0.0	0.0	0.0	0.0	0.0	0.0	0.0	0.0	0.0	0.0	0.0
ENSMUSG00000100955	0.0	0.0	0.0	0.0	0.0	0.0	0.0	0.0	0.0	0.0	0.0	0.0
ENSMUSG00000088594	0.0	0.0	0.0	0.0	0.0	0.0	0.0	0.0	0.0	0.0	0.0	0.0
ENSMUSG00000099469	0.0	0.0	0.0	0.0	0.0	0.0	0.0	0.0	0.0	0.0	0.0	0.0
ENSMUSG00000102325	0.0	0.0	0.0	0.0	0.0	0.0	0.0	0.0	0.0	0.0	0.0	0.0
ENSMUSG00000101297	0.0	0.0	0.0	0.0	0.0	0.0	0.0	0.0	0.0	0.0	0.0	0.0
ENSMUSG00000100059	0.0	0.0	0.0	0.0	0.0	0.0	0.0	0.0	0.0	0.0	0.0	0.0
ENSMUSG00002076592	0.0	0.0	0.0	0.0	0.0	0.0	0.0	0.0	0.0	0.0	0.0	0.0
ENSMUSG00000099464	0.0	0.0	0.0	0.0	0.0	0.0	0.0	0.0	0.0	0.0	0.0	0.0
ENSMUSG00000100935	0.0	0.0	0.0	0.0	0.0	0.0	0.0	0.0	0.0	0.0	0.0	0.0
ENSMUSG00000099801	0.0	0.0	0.0	0.0	0.0	0.0	0.0	0.0	0.0	0.0	0.0	0.0
ENSMUSG00000050840	0.011472140796360055	0.0	0.013455829310802104	0.0	0.0	0.0	0.0	0.0	0.0	0.0	0.0	0.0
ENSMUSG00000103991	0.0	0.0	0.0	0.0	0.0	0.0	0.0	0.0	0.0	0.0	0.0	0.0
ENSMUSG00002075223	0.0	0.0	0.0	0.0	0.0	0.0	0.0	0.0	0.0	0.0	0.0	0.0
ENSMUSG00000103060	0.0	0.0	0.0	0.0	0.0	0.0	0.0	0.0	0.0	0.0	0.0	0.0
ENSMUSG00000089866	0.0	0.0	0.0	0.0	0.0	0.0	0.0	0.0	0.0	0.0	0.0	0.0
ENSMUSG00000099669	0.0	0.0	0.3453184681978979	0.09718148403835729	0.0	0.0	0.11920663553380026	0.0	0.0	0.6263969513310491	0.23015721973279588	0.10546478223486064
ENSMUSG00000099702	0.0	0.0	0.0	0.0	0.0	0.0	0.0	0.0	0.0	0.0	0.0	0.0
ENSMUSG00000047496	0.8415484885723699	0.735064210872583	0.9427723033340094	0.5128339354597982	0.8463736205704258	0.789233283382337	0.897724326412713	0.936033233384517	0.820013005445627	572075443561494	4738036703290920	7478580391457220
ENSMUSG00000099582	0.0	0.0	0.0	0.0	0.0	0.0	0.0	0.0	0.0	0.0	0.0	0.0
ENSMUSG00000097482	1.08461e+16	0.6857130720537055	0.8154801691078253	1184204826949570	0.8037655925417095	0.4808492109839895	1080998903982640	0.698031190356815	0.7202241116107331	0.9889880566936744	0.8478964161394904	1.88288e+16
ENSMUSG00000101214	0.0	0.0	0.0	0.0	0.0	0.0	0.0	0.0	0.0	0.0	0.0	0.0
ENSMUSG00000067017	0.08052174400804153	0.04179791294055036	0.018889008815583638	0.0318951126759899	0.01662291382156015	0.0	0.07824760261071004	0.0	0.07253299082458171	0.08810761876664862	0.13219141924121217	0.05192055584480368
ENSMUSG00000056536	1.06983e+16	0.9489894078618636	0.837866134470903	0.5632308562228943	0.8282062659344229	0.9005634924361362	0.9006129269814019	0.9716761151659308	0.8310269351840877	1.35213e+16	0.9210351881090864	1247944326868350
ENSMUSG00000100672	0.0	0.0	0.0	0.0	0.0	0.0	0.0	0.0	0.0	0.0	0.0	0.0
ENSMUSG00000101219	0.0	0.0	0.0	0.0	0.0	0.0	0.0	0.0	0.0	0.0	0.0	0.0
ENSMUSG00002075378	0.0	0.0	0.0	0.0	0.0	0.0	0.0	0.0	0.0	0.0	0.0	0.0
ENSMUSG00000101656	0.0	0.0	0.0	0.0	0.0	0.0	0.0	0.0	0.0	0.0	0.0	0.0
ENSMUSG00000026319	2.4515e+16	2.18798e+16	2511713256859220	1.95746e+16	2305402171645330	2.57751e+16	2224546395863490	2.03555e+16	2083903366596890	2.76551e+16	2.27818e+16	2629348036675320
ENSMUSG00000104044	0.0	0.0	0.0	0.0	0.0	0.0	0.0	0.0	0.0	0.0	0.0	0.0
ENSMUSG00000101330	0.0	0.25856804152401064	0.46740075493452843	0.19730786153242236	0.0	0.0	0.24202559335650356	0.0	0.2243498785461629	0.18168223263714406	0.23364445033480793	0.0
ENSMUSG00000026321	0.1306908119049509	0.06983539721802659	0.189357028744563	0.18270833210886078	0.06348192777954755	0.07157351324343152	0.6069841797641392	0.6879384524681983	0.5626546561500979	0.259368305052559	0.4687718619378175	0.3304692357985612
ENSMUSG00000102690	0.0	0.0	0.0	0.0	0.0	0.0	0.0	0.0	0.0	0.0	0.0	0.0
ENSMUSG00000118795	0.0	0.0	0.0	0.0	0.0	0.0	0.0	0.0	0.0	0.0	0.0	0.0
ENSMUSG00000099448	0.0	0.0	0.0	0.0	0.0886348651157069	0.0	0.0	0.0	0.0	0.0	0.0	0.0
ENSMUSG00000099843	0.8445179610091107	0.9273414163902768	0.7619588877196617	0.5468087312899242	1.00582e+16	0.47521089441200415	0.7496473742002077	0.5316996809121516	0.877766920719779	1.1551e+16	1828263701702430	1.60571e+16
ENSMUSG00000038866	5856895377952020	5616697904655090	6853693089407540	3.80827e+16	67748753941763	5801674901349030	4052374494255680	3410810806142680	3312687909923650	5.63175e+16	5393999801374310	6798056842374860
ENSMUSG00000102501	0.0	0.0	0.0	0.0	0.0	0.0	0.0	0.0	0.0	0.0	0.0	0.0
ENSMUSG00000097612	0.0	0.0	0.0	0.0	0.05011422753377521	0.0	0.0	0.05298301321044436	0.0	0.044270670610949664	0.0	0.0
ENSMUSG00000101583	0.08445179610091107	0.0	0.0	0.0	0.0	0.11232257504283735	0.0	0.09216127802477293	0.0	0.231019793059708	0.0	0.0907577667305498
ENSMUSG00000044340	3108406452458290	2.27346e+16	3.21414e+16	1188055156762760	2.3923e+16	2.5567e+16	3.428e+16	2603638001070110	2.69409e+16	4220479340477400	3389228679442000	4483315390300290
ENSMUSG00000103291	0.0	0.0	0.0	0.0	0.0	0.0	0.0	0.0	0.0	0.0	0.0	0.0
ENSMUSG00000100247	0.0	0.0	0.0	0.0	0.0	0.0	0.0	0.0	0.0	0.0	0.0	0.0
ENSMUSG00000099604	0.0	0.0	0.0	0.0	0.0	0.0	0.0	0.0	0.0	0.0	0.0	0.0
ENSMUSG00000057329	0.2613698702085639	0.21525217653571402	0.2594005281836053	0.14932221037672677	0.2179041261859554	0.17381357304324616	0.2259028881094284	0.22489284235705487	0.23770257962813934	0.23374449958481977	0.27112656211179087	0.3078945094992388
ENSMUSG00000054006	0.0	0.0	0.0	0.0	0.0	0.0	0.0	0.0	0.0	0.0	0.0	0.0
ENSMUSG00000098344	0.0	0.0	0.0	0.0	0.0	0.0	0.0	0.0	0.0	0.0	0.0	0.0
ENSMUSG00000103348	0.0	0.0	0.0	0.0	0.0	0.0	0.0	0.0	0.0	0.0	0.0	0.0
ENSMUSG00000009905	2.42927e+16	2470694283603730	1.91501e+16	2.09792e+16	2180937719474040	2261686120400420	2.81358e+16	2688027848808950	3.30783e+16	3.21448e+16	3.35213e+16	3017442308269340
ENSMUSG00000009907	7654670967307110	7082993124896240	6959521134170560	6940362191462080	7986513946088970	7953586134967620	7188608569885270	6819261863774620	675672299575227	7950704212464580	7848800572196080	754303545591771
ENSMUSG00000067006	0.0	0.0	0.0	0.0	0.0	0.0	0.0	0.0	0.0	0.0	0.0	0.0
ENSMUSG00000083613	0.0	0.0	0.0	0.0	0.0	0.0	0.0	0.0	0.0	0.0	0.0	0.0
ENSMUSG00000059956	0.0	0.0	0.0	0.0	0.0	0.0	0.0	0.0	0.0	0.0	0.0	0.0
ENSMUSG00000048775	0.0	0.0	0.0	0.0	0.0	0.0	0.0	0.0	0.0	0.0	0.0	0.0
ENSMUSG00000084228	0.0	0.0	0.0	0.0	0.0	0.0	0.0	0.0	0.0	0.0	0.0	0.0
ENSMUSG00000044594	0.0	0.0	0.0	0.0	0.0	0.0	0.0	0.0	0.0	0.0	0.0	0.0
ENSMUSG00000058017	0.0	0.0	0.0	0.0	0.0	0.0	0.0	0.0	0.0	0.0	0.0	0.0
ENSMUSG00000083884	0.0	0.0	0.0	0.0	0.0	0.0	0.0	0.0	0.0	0.0	0.0	0.0
ENSMUSG00000073602	0.0	0.0	0.0	0.0	0.0	0.0	0.0	0.0	0.0	0.0	0.0	0.0
ENSMUSG00000080729	0.0	0.0	0.0	0.0	0.0	0.0	0.0	0.0	0.0	0.0	0.0	0.0
ENSMUSG00000081114	0.0	0.0	0.0	0.0	0.0	0.0	0.0	0.0	0.0	0.0	0.0	0.0
ENSMUSG00000073601	0.0	0.0	0.0	0.0	0.0	0.0	0.0	0.0	0.0	0.0	0.0	0.0
ENSMUSG00000084189	0.0	0.0	0.0	0.0	0.0	0.0	0.0	0.0	0.0	0.0	0.0	0.0
ENSMUSG00000026327	0.0	0.0	0.0	0.0	0.0	0.0	0.0	0.0	0.0	0.0	0.0	0.0
ENSMUSG00000087210	0.0	0.0	0.0	0.0	0.0	0.0	0.0	0.0	0.0	0.0	0.0	0.0
ENSMUSG00000067001	0.07055630384516587	0.12208322451108115	0.0	0.0	0.0	0.0	0.05713634344951694	0.0	0.02648176900570446	0.0	0.22063103945770315	0.0
ENSMUSG00000089278	0.0	0.0	0.0	0.0	0.0	0.0	0.0	0.0	0.0	0.0	0.0	0.0
ENSMUSG00000062345	0.0	0.0	0.04596405891437892	0.0	0.06067469693744432	0.0	0.0	0.0	0.0	0.01786657971016615	0.0	0.0842281530321833
ENSMUSG00000092572	0.013279350512116714	0.0	0.0	0.0	0.0	0.0176618013267012	0.0	0.0	0.044857029957441105	0.012108654281356112	0.0	0.0
ENSMUSG00000026315	0.48953861785710606	0.3861534401154202	0.40530809989943056	0.4277404005483901	0.3963152258771128	0.408530909019204	0.8511527801398789	0.6285033975829145	0.9835367668235432	1785525241041240	1699635468639920	1.929e+16
ENSMUSG00000086161	0.0	0.0	0.0	0.0	0.0	0.0	0.0	0.0	0.0	0.0	0.0	0.0
ENSMUSG00000119815	0.0	0.0	0.0	0.0	0.0	0.0	0.0	0.0	0.0	0.0	0.0	0.0
ENSMUSG00000077237	0.0	0.0	0.0	0.0	0.0	0.0	0.0	0.0	0.0	0.0	0.0	0.0
ENSMUSG00000100457	0.050731583218513676	0.08229432018744345	0.059503761030518645	0.062797073593262	0.18327804569530576	0.06747401862589843	0.015405872710210067	0.05536279583742216	0.0999652117964027	0.0	0.07436190138790387	0.0
ENSMUSG00000101477	0.0	0.09971488746585386	0.0	0.07609034392986572	0.0	0.0	0.0	0.0	0.0865189014092882	0.0	0.0	0.0
ENSMUSG00000099484	0.0	0.0	0.0	0.0	0.0	0.0	0.0	0.0	0.0	0.0	0.0	0.0
ENSMUSG00000100041	0.0	0.0	0.0	0.0	0.0	0.0	0.0	0.0	0.0	0.0	0.0	0.0
ENSMUSG00000104478	0.0	0.0	0.0	0.0	0.0	0.0	0.0	0.0	0.0	0.0	0.0	0.0
ENSMUSG00000101231	0.0	0.0	0.0	0.0	0.0	0.0	0.0	0.0	0.0	0.0	0.0	0.0
ENSMUSG00000101097	0.0	0.0	0.0	0.0	0.0	0.0	0.0	0.0	0.0	0.0	0.0	0.0
ENSMUSG00000100831	0.0	0.0	0.0	0.0	0.0	0.0	0.0	0.0	0.0	0.0	0.0	0.0
ENSMUSG00000100884	0.0	0.0	0.0	0.0	0.0	0.0	0.0	0.0	0.0	0.0	0.0	0.0
ENSMUSG00000089037	0.0	0.0	0.0	0.0	0.0	0.0	0.0	0.0	0.0	0.0	0.0	0.0
ENSMUSG00002076531	0.0	0.0	0.0	0.0	0.0	0.0	0.0	0.0	0.0	0.0	0.0	0.0
ENSMUSG00000100025	0.0534256864480517	0.06933165129662967	0.0	0.026452766113749023	0.0	0.0	0.0	0.0	0.06015649674308024	0.024357861717458087	0.0	0.028707476998345704
ENSMUSG00000026312	0.0	0.0	0.0	0.0	0.0	0.0	0.0	0.0	0.0	0.0	0.0	0.0
ENSMUSG00000100290	0.0	0.0	0.0	0.0	0.0	0.0	0.0	0.0	0.0	0.0	0.0	0.0
ENSMUSG00000100758	0.0	0.0	0.0	0.0	0.0	0.0	0.0	0.0	0.0	0.0	0.0	0.0
ENSMUSG00000099926	0.0	0.0	0.0	0.0	0.0	0.0	0.0	0.0	0.0	0.0	0.0	0.0
ENSMUSG00000047216	0.0	0.013955424671038894	0.0	0.010649092526633076	0.03330020166029362	0.0	0.0	0.05867744920969773	0.0	0.03922298667213111	0.012610249539098279	0.011556771698165805
ENSMUSG00000102788	0.0	0.0	0.0	0.0	0.0	0.0	0.0	0.0	0.0	0.0	0.0	0.0
ENSMUSG00000102160	0.0	0.0	0.0	0.0	0.0	0.0	0.0	0.0	0.0	0.0	0.0	0.0
ENSMUSG00000101253	0.0	0.0	0.0	0.0	0.0	0.0	0.0	0.0	0.0	0.0	0.0	0.0
ENSMUSG00000101846	0.0	0.0	0.0	0.0	0.0	0.0	0.0	0.0	0.0	0.0	0.0	0.0
ENSMUSG00000100555	0.0	0.0	0.0	0.0	0.0	0.0	0.0	0.0	0.0	0.0	0.0	0.0
ENSMUSG00000102728	0.0	0.0	0.0	0.0	0.0	0.0	0.0	0.0	0.0	0.0	0.0	0.0
ENSMUSG00000038702	0.11181107136039416	0.15546386671537338	0.10304227991398898	0.06326998579071952	0.09068040338750787	0.0637332674631404	0.28133427900316105	0.20045837585294618	0.11690485602535608	0.17477811864312456	0.3933400064460015	0.28323415489310044
ENSMUSG00000101875	0.0801850677264748	0.10405787036941892	0.0	0.0794043832996334	0.0	0.0	0.0	0.0	0.0	0.0	0.0940276446469349	0.0
ENSMUSG00000099732	0.0	0.0	0.0	0.0	0.0	0.0	0.0	0.0	0.0	0.0	0.0	0.0
ENSMUSG00000101220	0.0	0.0	0.0	0.0	0.0	0.0	0.0	0.0	0.0	0.0	0.0	0.0
ENSMUSG00000100020	0.0	0.0	0.0	0.0	0.0	0.0	0.0	0.0	0.0	0.0	0.0	0.0
ENSMUSG00000101054	0.0	0.0	0.0	0.0	0.0	0.0	0.0	0.0	0.0	0.0	0.0	0.0
ENSMUSG00000088691	0.0	0.0	0.0	0.0	0.0	0.0	0.0	0.0	0.0	0.0	0.0	0.0
ENSMUSG00000099884	0.0	0.0	0.0	0.0	0.0	0.0	0.0	0.0	0.0	0.0	0.0	0.0
ENSMUSG00000100304	0.0	0.0	0.0	0.0	0.0	0.0	0.0	0.0	0.0	0.0	0.0	0.0
ENSMUSG00000101453	0.0	0.0	0.0	0.0	0.0	0.0	0.0	0.0	0.0	0.0	0.0	0.0
ENSMUSG00000102105	0.0	0.0	0.0	0.0	0.0	0.0	0.0	0.0	0.0	0.0	0.0	0.0
ENSMUSG00000099943	0.0	0.0	0.0	0.0	0.0	0.0	0.0	0.0	0.0	0.0	0.0	0.0
ENSMUSG00002075119	0.0	0.0	0.0	0.0	0.0	0.0	0.0	0.0	0.0	0.0	0.0	0.0
ENSMUSG00000097648	0.0	0.0	0.0	0.0	0.0	0.0	0.0	0.0	0.0	0.0	0.0	0.0
ENSMUSG00000101687	0.0	0.0	0.0	0.0	0.0	0.0	0.0	0.0	0.0	0.0	0.0	0.0
ENSMUSG00000100515	0.0	0.0	0.0	0.0	0.0	0.0	0.0	0.0	0.0	0.0	0.0	0.0
ENSMUSG00000070695	0.0	0.0	0.0	0.0	0.0	0.0	0.0	0.0	0.0	0.0	0.0	0.0
ENSMUSG00002076179	0.0	0.0	0.0	0.0	0.0	0.0	0.0	0.0	0.0	0.0	0.0	0.0
ENSMUSG00000102033	0.0	0.0	0.0	0.0	0.0	0.0	0.0	0.0	0.0	0.0	0.0	0.0
ENSMUSG00000094429	0.0	0.0	0.0	0.0	0.0	0.0	0.0	0.0	0.0	0.0	0.0	0.0
ENSMUSG00000101154	0.0	0.0	0.0	0.0	0.0	0.0	0.0	0.0	0.0	0.0	0.0	0.0
ENSMUSG00000065865	0.0	0.0	0.0	0.0	0.0	0.0	0.0	0.0	0.0	0.0	0.0	0.0
ENSMUSG00002076328	0.0	0.0	0.0	0.0	0.0	0.0	0.0	0.0	0.0	0.0	0.0	0.0
ENSMUSG00000101573	0.0	0.0	0.0	0.0	0.0	0.0	0.0	0.0	0.0	0.0	0.0	0.0
ENSMUSG00000107979	0.0	0.0	0.0	0.0	0.0	0.0	0.0	0.0	0.0	0.0	0.0	0.0
ENSMUSG00000101373	0.0	0.0	0.0	0.0	0.0	0.0	0.0	0.0	0.0	0.0	0.0	0.0
ENSMUSG00000099615	0.0	0.0	0.0	0.0	0.0	0.0	0.0	0.0	0.0	0.0	0.0	0.0
ENSMUSG00000100265	0.0	0.0	0.0	0.0	0.0	0.0	0.0	0.0	0.0	0.0	0.0	0.0
ENSMUSG00000100527	0.0	0.0	0.0	0.0	0.0	0.0	0.0	0.0	0.0	0.0	0.0	0.0
ENSMUSG00000099571	0.0	0.0	0.0	0.0	0.0	0.0	0.0	0.0	0.0	0.0	0.0	0.0
ENSMUSG00000101303	0.0	0.0	0.0	0.0	0.0	0.0	0.0	0.0	0.0	0.0	0.0	0.0
ENSMUSG00000100305	0.0	0.0	0.0	0.0	0.0	0.0	0.0	0.0	0.0	0.0	0.0	0.0
ENSMUSG00000099534	0.0	0.0	0.0	0.0	0.0	0.0	0.0	0.0	0.0	0.0	0.0	0.0
ENSMUSG00000100886	0.0	0.0	0.0	0.0	0.0	0.0	0.0	0.0	0.0	0.0	0.0	0.0
ENSMUSG00000101415	0.0	0.0	0.0	0.0	0.0	0.0	0.0	0.0	0.0	0.0	0.0	0.0
ENSMUSG00000100617	0.0	0.0	0.0	0.0	0.0	0.0	0.0	0.0	0.0	0.0	0.0	0.0
ENSMUSG00000100703	0.0	0.0	0.0	0.0	0.0	0.0	0.0	0.0	0.0	0.0	0.0	0.0
ENSMUSG00000100177	0.0	0.0	0.0	0.0	0.0	0.0	0.0	0.0	0.0	0.0	0.0	0.0
ENSMUSG00000101363	0.0	0.0	0.0	0.0	0.0	0.0	0.0	0.0	0.0	0.0	0.0	0.0
ENSMUSG00000101590	0.0	0.0	0.0	0.0	0.0	0.0	0.0	0.0	0.0	0.0	0.0	0.0
ENSMUSG00000102030	0.0	0.0	0.0	0.0	0.0	0.0	0.0	0.0	0.0	0.0	0.0	0.0
ENSMUSG00000099870	0.0	0.0	0.0	0.0	0.0	0.05263611642162197	0.0	0.0	0.0	0.0	0.0	0.0
ENSMUSG00000026374	3.51582e+16	3.31462e+16	3.04358e+16	3.63275e+16	3.21939e+16	3.52569e+16	4252116239328140	4.75849e+16	4038967440928070	5066295218570070	4653775929839230	4822722848740650
ENSMUSG00000026377	2410228473912030	2386129048842560	2148402218139510	2992151127635950	2831155465601220	2.50159e+16	1.41406e+16	1.34708e+16	1.20265e+16	1.10848e+16	1.04648e+16	1.15288e+16
ENSMUSG00000099936	0.0	0.0	0.0	0.0	0.0	0.0	0.0	0.0	0.0	0.0	0.0	0.0
ENSMUSG00000064302	1.10198e+16	1025382558002990	1.10718e+16	0.8241785307418914	1.07005e+16	0.9752380325317951	0.7550281111187939	0.7312063310050082	0.7449640217207186	0.7704361330988507	0.7313529086290436	0.7404502562664774
ENSMUSG00000077257	0.0	0.0	0.0	0.0	0.0	0.0	0.0	0.0	0.0	0.0	0.0	0.0
ENSMUSG00000107722	0.0	0.0	0.0	0.07399044807465839	0.0	0.0	0.0	0.0	0.0	0.0	0.0	0.0
ENSMUSG00000080542	0.0	0.0	0.0	0.0	0.0	0.0	0.0	0.0	0.0	0.0	0.0	0.0
ENSMUSG00000100770	0.0	0.0	0.0	0.0	0.0	0.0	0.0	0.0	0.0	0.0	0.0	0.0
ENSMUSG00000026380	0.6827370250582238	0.4999584858838387	0.49191478054298277	0.511896619779921	0.6392829559394363	0.5772628207727087	0.6042177400578446	0.6333036327926095	0.5491080943437553	0.8671197466772786	0.8635041398737483	0.9695541248789663
ENSMUSG00002076551	0.0	0.0	0.0	0.0	0.0	0.0	0.0	0.0	0.0	0.0	0.0	0.0
ENSMUSG00000101624	0.0	0.0	0.0	0.0	0.0	0.0	0.0	0.0	0.0	0.0	0.0	0.0
ENSMUSG00000088363	0.0	0.0	0.0	0.0	0.0	0.0	0.0	0.0	0.0	0.0	0.0	0.0
ENSMUSG00000100040	0.0	0.0	0.0	0.0	0.0	0.0	0.0	0.0	0.0	0.0	0.0	0.0
ENSMUSG00000048402	0.0	0.0	0.0	0.0	0.006916332464990377	0.017823789022665994	0.032556652825944	0.02924902985791309	0.007544740419881152	0.012219710507841108	0.015714621641386123	0.0
ENSMUSG00000098273	0.0	0.0	0.0	0.0	0.0	0.0	0.0	0.0	0.0	0.0	0.0	0.0
ENSMUSG00000097408	0.0	0.0	0.0	0.0	0.0	0.0	0.0	0.0	0.0	0.0	0.0	0.0
ENSMUSG00000096939	0.0	0.0	0.0	0.0	0.0	0.0	0.0	0.0	0.0	0.0	0.0	0.0
ENSMUSG00000100767	0.0	0.0	0.0	0.0	0.0	0.0	0.0	0.0	0.0	0.0	0.0	0.0
ENSMUSG00000099860	0.0	0.0	0.0	0.0	0.0	0.0	0.0	0.0	0.0	0.0	0.0	0.0
ENSMUSG00000101179	0.0	0.0	0.0	0.0	0.0	0.0	0.0	0.0	0.0	0.0	0.0	0.0
ENSMUSG00000037035	9681192677584460	5923790792912710	7104930864668690	8194420387944060	823998033468624	1008514175845840	0.499295101876237	1.48736e+16	1327592383528510	0.22685727426583938	1.47138e+16	0.383614203207741
ENSMUSG00000004451	4621294785623380	4070794545827100	4664811226175170	5278925810139560	4615916797011570	4842629477759650	2.34745e+16	2.22103e+16	2.15499e+16	3660546890029920	3032496438858690	3310909603750380
ENSMUSG00000101437	0.0	0.0	0.0	0.0	0.0	0.0	0.0	0.0	0.0	0.0	0.0	0.0
ENSMUSG00000098447	0.7582574773475542	0.9840068796053782	1.60087e+16	0.07508750578910968	0.782673602998664	0.10084975848162497	0.2763158751170625	0.08274777021993615	0.3415144773915231	0.34570507198665795	0.26674728843825685	0.24446284778327668
ENSMUSG00000098923	62748222793462	5.28764e+16	4836455793314200	4664332694066210	6241350827708570	6199617482977000	3424953536581420	3.27264e+16	3284930286120850	2.37782e+16	2.96234e+16	3.52056e+16
ENSMUSG00000101731	0.0	0.045300885545731105	0.0	0.0	0.0	0.0	0.0	0.0	0.0	0.0	0.0	0.0
ENSMUSG00000084505	0.0	0.0	0.0	0.0	0.0	0.0	0.0	0.0	0.0	0.0	0.0	0.0
ENSMUSG00000026383	2.72577e+16	2.39597e+16	2308198991733690	1.83449e+16	2.67512e+16	2.79573e+16	2920788738473140	3124353503765690	3.66967e+16	3503544514884810	284890128698322	314715685819166
ENSMUSG00000102687	0.0	0.0	0.0	0.0	0.0	0.0	0.0	0.0	0.0	0.0	0.0	0.0
ENSMUSG00000026384	1.2278e+16	0.9655018831679623	1.20168e+16	0.7568841807817365	1.16242e+16	1.54107e+16	0.9629929204790834	0.8429732655653421	0.924707537560379	1.26414e+16	1.02499e+16	1.12287e+16
ENSMUSG00000091876	1013155981525080	0.0	0.0	0.14332740884902379	0.746985655692121	0.0	0.0	0.3158987202735928	0.3259422763783876	0.5279068646437771	0.33944571086377756	0.6221758851339577
ENSMUSG00000103146	0.0	0.0	0.0	0.0	0.0	0.0	0.0	0.0	0.0	0.0	0.0	0.0
ENSMUSG00000100436	0.0	0.0	0.0	0.0	0.0	0.0	0.0	0.0	0.0	0.0	0.0	0.0
ENSMUSG00000090277	0.0	0.0	0.0	0.0	0.0	0.0	0.0	0.0	0.0	0.0	0.0	0.0
ENSMUSG00000100042	0.0	0.0	0.0	0.0	0.0	0.0	0.0	0.0	0.0	0.0	0.0	0.0
ENSMUSG00000100636	0.0	0.0	0.0	0.0	0.0	0.0	0.0	0.0	0.0	0.0	0.0	0.0
ENSMUSG00000101224	0.0	0.0	0.0	0.0	0.0	0.0	0.0	0.0	0.0	0.0	0.0	0.0
ENSMUSG00000036975	0.4959426038610821	0.6793505742286038	0.6786474295682123	0.6138926131785484	0.6398901366629305	1007742947293930	1.07097e+16	1.57855e+16	1085823865935780	1.89681e+16	1841602201471660	2.07268e+16
ENSMUSG00000036962	0.0	0.0	0.0	0.0	0.0	0.0	0.0	0.0	0.0	0.0	0.0	0.0
ENSMUSG00000092245	0.0	0.0	0.0	0.0	0.0	0.0	0.0	0.0	0.0	0.0	0.0	0.0
ENSMUSG00000026387	0.0	0.0	0.026831405166470198	0.0	0.0	0.0	0.0	0.0	0.02575786378934574	0.020859143011521017	0.026824984109016223	0.0
ENSMUSG00000050777	3145652255682440	3.20287e+16	3.29015e+16	2280644096504740	3.48974e+16	2.44676e+16	4.20909e+16	5.36377e+16	5937519646081900	1.89195e+16	3268776751617730	2.96174e+16
ENSMUSG00000026385	3.95916e+16	4259592092833630	3.87422e+16	4.73057e+16	4.08464e+16	3917036533906840	35290395126484	4203672268116650	4.84646e+16	4.12986e+16	4122281706363900	3.94243e+16
ENSMUSG00000026388	0.018956436933688856	0.2214015479112101	0.0222342616124127	0.09385938223638707	0.05870052022489979	0.20169951696324995	0.0	0.06206082766495214	0.042689309673940384	0.17285253599332898	0.20006046632869265	0.22409094380133693
ENSMUSG00000026389	1.7879e+16	2069358719724440	2352093090383120	1.68276e+16	2252798944400190	1.9709e+16	1.74131e+16	3111229285970150	2.05848e+16	2.81259e+16	3362027124712730	3860103299946580
ENSMUSG00000036907	0.0	0.0	0.0	0.0	0.0	0.0	0.0	0.0	0.0	0.0	0.0	0.0
ENSMUSG00000101275	0.0	0.0	0.0	0.0	0.0	0.0	0.0	0.0	0.0	0.0	0.0	0.0
ENSMUSG00000026390	8559683084285070	7912182070634720	3.39333e+16	4593327016474790	5429518594516440	616928096585932	1.39407e+16	3.02411e+16	1.18726e+16	1.44546e+16	3731769160747550	1.85775e+16
ENSMUSG00000058665	0.0	0.0	0.0	0.0	0.0	0.0	0.0	0.0	0.0	0.0	0.0	0.0
ENSMUSG00000099957	0.0	0.0	0.0	0.0	0.08233672045410555	0.0	0.0	0.0	0.0	0.0	0.0	0.0
ENSMUSG00000101386	0.0	0.0	0.0	0.0	0.0	0.0	0.0	0.0	0.0	0.0	0.0	0.0
ENSMUSG00000101922	0.0	0.0	0.0	0.0	0.0	0.0	0.0	0.0	0.0	0.0	0.0	0.0
ENSMUSG00000100761	0.0	0.0	0.0	0.0	0.0	0.0	0.0	0.0	0.0	0.0	0.0	0.0
ENSMUSG00000099336	0.0	0.0	0.0	0.0	0.0	0.0	0.0	0.0	0.0	0.0	0.0	0.0
ENSMUSG00000100979	0.0	0.0	0.0	0.0	0.0	0.0	0.0	0.0	0.0	0.0	0.0	0.0
ENSMUSG00000102360	0.0	0.0	0.0	0.0	0.0	0.0	0.0	0.0	0.0	0.0	0.0	0.0
ENSMUSG00000097881	0.0	0.0	0.0	0.0	0.0	0.0	0.0	0.0	0.0	0.0	0.0	0.0
ENSMUSG00000101700	0.0	0.0	0.0	0.0	0.0	0.0	0.0	0.0	0.0	0.0	0.0	0.0
ENSMUSG00000104332	0.3311239487409823	0.6015892419342809	0.6990835751862481	0.26232009216684643	0.0	0.0	1528417739916100	0.5058924829705163	0.7456808912829298	0.06038646868946804	0.0	0.0
ENSMUSG00000003721	9616075920442690	1439658164304690	1.14063e+16	1.10815e+16	1.11459e+16	9897113045831110	1.6019e+16	1901371021003370	1.36866e+16	2616239843804350	2052889077573190	3.04355e+16
ENSMUSG00000104253	0.0	0.0	0.0	0.0	0.015535738293662164	0.0	0.03656501770134226	0.01642508061592585	0.050841878951108845	0.10979357943539643	0.10589640554743095	0.12939956276821357
ENSMUSG00000101791	0.0	0.0	0.0	0.0	0.0	0.03516128856883765	0.0	0.0	0.0	0.0	0.0	0.0
ENSMUSG00000026339	2420951488226110	2.04577e+16	2551836598729700	1.29825e+16	3.01363e+16	238016885209822	1.36778e+16	1.1981e+16	0.9916676282893696	1.86283e+16	1.77313e+16	2.00964e+16
ENSMUSG00000085857	0.0	0.0	0.0	0.0	0.0	0.0	0.0	0.0	0.0	0.0	0.0	0.0
ENSMUSG00000083582	0.0	0.0	0.0	0.0	0.0	0.0	0.0	0.0	0.0	0.0	0.0	0.0
ENSMUSG00000050534	0.0	0.0	0.0	0.0	0.0	0.0	0.0	0.0	0.0	0.0	0.0	0.0
ENSMUSG00000081130	0.0	0.0	0.0	0.0	0.0	0.0	0.0	0.0	0.0	0.0	0.0	0.0
ENSMUSG00000001674	6061448587242790	5749207814941240	5152796844623560	7379139201620540	5146890612904980	6.08953e+16	508867826289554	5421295315464490	4383090055688420	4056569866050450	3.97779e+16	4.58175e+16
ENSMUSG00000102006	0.0	0.0	0.0	0.0	0.0	0.0	0.0	0.0	0.0	0.0	0.0	0.0
ENSMUSG00000102488	0.0	0.0	0.0	0.0	0.0	0.0	0.0	0.0	0.0	0.0	0.0	0.0
ENSMUSG00000083584	0.0	0.0	0.0	0.0	0.0	0.0	0.0	0.0	0.0	0.0	0.0	0.0
ENSMUSG00000100913	0.0	0.0	0.0	0.0	0.0	0.0	0.0	0.0	0.0	0.0	0.0	0.0
ENSMUSG00002076253	0.0	0.0	0.0	0.0	0.0	0.0	0.0	0.0	0.0	0.0	0.0	0.0
ENSMUSG00000099960	0.0	0.0	0.0	0.0	0.0	0.0	0.0	0.0	0.0	0.0	0.0	0.0
ENSMUSG00000089274	0.0	0.0	0.0	0.0	0.0	0.0	0.0	0.0	0.0	0.0	0.0	0.0
ENSMUSG00000103263	0.0	0.0	0.0	0.0	0.0	0.0	0.0	0.0	0.0	0.0	0.0	0.0
ENSMUSG00000089190	0.0	0.0	0.0	0.0	0.0	0.0	0.0	0.0	0.0	0.0	0.0	0.0
ENSMUSG00000099451	0.0	0.0	0.0	0.0	0.0	0.0	0.0	0.0	0.0	0.0	0.0	0.0
ENSMUSG00000104180	0.0	0.0	0.0	0.0	0.0	0.0	0.0	0.0	0.0	0.0	0.0	0.0
ENSMUSG00000100762	0.0	0.0	0.0	0.0	0.0	0.0	0.0	0.0	0.0	0.0	0.0	0.0
ENSMUSG00000100405	0.0	0.0	0.0	0.0	0.0	0.0	0.0	0.0	0.0	0.0	0.0	0.0
ENSMUSG00000100525	0.0	0.0	0.0	0.0	0.0	0.0	0.0	0.0	0.0	0.0	0.0	0.0
ENSMUSG00000101495	0.0	0.0	0.0	0.0	0.0	0.0	0.0	0.0	0.0	0.0	0.0	0.0
[truncated: 53,321 more rows]
