# Supplementary material for: Modulation of glucocorticoid receptor function under iron overload
Source: Front Immunol. 2025 Jun 18;16:1605420. doi: 10.3389/fimmu.2025.1605420 (PMC12213461; doi:10.3389/fimmu.2025.1605420)
Supplement: Supplementary file 8 [file Table4.xlsx]

## Sheet: FeSO4_DEX-NaCl_DEX
	Symbol	NaCl_DEX_AVG	NaCl_DEX_SD	FeSO4_DEX_AVG	FeSO4_DEX_SD	LFC	Padj
ENSMUSG00000000001	Gnai3	1960.44	141.485	1430.06	165.084	-0.453449	0.000371036
ENSMUSG00000000003	Pbsn	0	0	0	0	0	1
ENSMUSG00000000028	Cdc45	33.7147	9.29906	23.8357	11.2421	-0.494405	0.403735
ENSMUSG00000000031	H19	5.95246	1.75951	2.95179	4.31804	-1.06953	0.550861
ENSMUSG00000000037	Scml2	1.99398	3.45368	3.35678	1.07429	0.752957	0.806564
ENSMUSG00000000049	Apoh	32635.3	1464.18	39421.3	867.51	0.27254	0.000128842
ENSMUSG00000000056	Narf	3833.28	588.078	697.359	175.467	-2.45836	3.23476e-21
ENSMUSG00000000058	Cav2	79.8949	15.146	39.5829	19.9618	-0.995731	0.0261589
ENSMUSG00000000078	Klf6	198.224	30.9928	3210.16	768.794	4.01689	7.97966e-52
ENSMUSG00000000085	Scmh1	170.143	6.30158	237.223	18.5994	0.48049	0.0132307
ENSMUSG00000000088	Cox5a	2413.05	167.708	2956.78	364.41	0.292652	0.0811129
ENSMUSG00000000093	Tbx2	49.0694	13.2516	108.49	22.6502	1.14521	0.000462406
ENSMUSG00000000094	Tbx4	0	0	3.7595	5.71065	4.36604	1
ENSMUSG00000000103	Zfy2	0	0	0	0	0	1
ENSMUSG00000000120	Ngfr	56.8364	10.3242	61.8524	30.5416	0.138686	0.811202
ENSMUSG00000000125	Wnt3	0	0	0	0	0	1
ENSMUSG00000000126	Wnt9a	7.81399	2.46308	1.89303	0.744022	-2.06989	0.0639372
ENSMUSG00000000127	Fer	171.151	20.1659	87.4496	12.2676	-0.960822	4.41749e-06
ENSMUSG00000000131	Xpo6	523.663	45.1698	1414.41	24.3268	1.434	9.51501e-30
ENSMUSG00000000134	Tfe3	404.777	32.1311	782.319	38.3198	0.949931	9.38875e-12
ENSMUSG00000000142	Axin2	81.3783	13.0742	46.706	19.5854	-0.789836	0.0331689
ENSMUSG00000000148	Brat1	111.454	19.6122	47.9066	4.57212	-1.22262	1.43474e-05
ENSMUSG00000000149	Gna12	1477.12	69.4046	1543.9	56.6268	0.0637533	0.619767
ENSMUSG00000000154	Slc22a18	1038.5	94.7071	1630.27	176.267	0.650473	0.000142348
ENSMUSG00000000157	Itgb2l	0	0	1.76959	0.933434	3.29081	1
ENSMUSG00000000159	Igsf5	130.061	7.78859	174.981	17.3107	0.432337	0.0220967
ENSMUSG00000000167	Pih1d2	7.53525	4.86722	9.4509	5.48428	0.336436	0.770085
ENSMUSG00000000168	Dlat	1096.04	181.145	1153.5	92.1101	0.0748211	0.738975
ENSMUSG00000000171	Sdhd	3218.06	207.45	3533.28	189.772	0.134467	0.301305
ENSMUSG00000000182	Fgf23	0	0	1.26126	1.32161	2.76476	1
ENSMUSG00000000183	Fgf6	0	0	0	0	0	1
ENSMUSG00000000184	Ccnd2	145.465	34.5248	89.8675	8.98694	-0.692611	0.0107037
ENSMUSG00000000194	Gpr107	380.396	15.8649	385.03	29.7498	0.0146459	0.949328
ENSMUSG00000000197	Nalcn	0	0	0.315883	0.547125	1.14747	1
ENSMUSG00000000202	Btbd17	0	0	0.315883	0.547125	1.14747	1
ENSMUSG00000000204	Slfn4	13.6159	7.10706	31.886	4.97622	1.23476	0.0672469
ENSMUSG00000000214	Th	0	0	0	0	0	1
ENSMUSG00000000215	Ins2	0	0	0	0	0	1
ENSMUSG00000000216	Scnn1g	0	0	0	0	0	1
ENSMUSG00000000223	Drp2	0.683926	0.593002	0.439318	0.760922	-0.746744	1
ENSMUSG00000000244	Tspan32	5.33897	1.42459	2.73506	3.65577	-0.986099	0.519933
ENSMUSG00000000247	Lhx2	51.0369	7.05132	39.2112	5.72741	-0.369215	0.373423
ENSMUSG00000000248	Clec2g	0	0	0.382624	0.662725	1.14747	1
ENSMUSG00000000253	Gmpr	10.3992	5.73208	9.75219	5.60792	-0.108362	0.923241
ENSMUSG00000000263	Glra1	0	0	0	0	0	1
ENSMUSG00000000266	Mid2	143.997	18.7361	177.558	11.2405	0.307354	0.169428
ENSMUSG00000000275	Trim25	1411.74	203.688	2837.66	331.242	1.00705	3.65153e-09
ENSMUSG00000000276	Dgke	47.5619	11.1524	124.77	32.75	1.39622	0.000149041
ENSMUSG00000000278	Scpep1	960.476	12.5508	1143.78	105.444	0.2522	0.081675
ENSMUSG00000000282	Mnt	153.9	31.2001	381.264	64.0638	1.30628	1.43446e-08
ENSMUSG00000000290	Itgb2	173.398	31.5826	173.713	33.9938	0.00884639	0.979698
ENSMUSG00000000295	Hddc2	19.1307	9.39761	38.8607	5.16672	1.02028	0.0384541
ENSMUSG00000000296	Tpd52l1	163.491	11.4642	226.016	11.0012	0.46684	0.0544939
ENSMUSG00000000301	Pemt	4458.67	240.045	4628.14	589.953	0.0533852	0.788851
ENSMUSG00000000303	Cdh1	544.08	192.713	756.155	142.1	0.473538	0.128019
ENSMUSG00000000305	Cdh4	22.8472	12.3638	46.1882	8.46739	1.01908	0.0493188
ENSMUSG00000000308	Ckmt1	0	0	0	0	0	1
ENSMUSG00000000317	Bcl6b	13.8507	8.51622	41.3946	15.3054	1.57517	0.00904278
ENSMUSG00000000318	Clec10a	4.62072	3.78397	5.09396	5.28081	0.114872	0.948909
ENSMUSG00000000320	Alox12	4.53523	4.48725	27.4015	5.51463	2.58524	0.000452416
ENSMUSG00000000326	Comt	9457	1755.23	9414.5	710.557	-0.00661933	0.977355
ENSMUSG00000000339	Rtca	125.664	28.1618	164.452	6.61885	0.389969	0.126113
ENSMUSG00000000340	Dbt	1914.22	332.184	1579.56	113.948	-0.277311	0.185085
ENSMUSG00000000346	Dazap2	2028.06	67.5697	3067.16	141.021	0.597423	9.50316e-12
ENSMUSG00000000355	Mcts1	424.87	31.4231	363.547	33.3501	-0.229084	0.13892
ENSMUSG00000000359	Rem1	1.30163	0.478469	0.382624	0.662725	-1.69788	0.486113
ENSMUSG00000000365	Rnf17	5.93319	0.824949	0.631765	1.09425	-3.06399	0.0902588
ENSMUSG00000000374	Trappc10	835.354	38.3603	569.904	42.8409	-0.549602	4.89511e-05
ENSMUSG00000000378	Ccm2	303.325	32.2009	374.482	32.4073	0.304962	0.111423
ENSMUSG00000000381	Wap	0	0	0	0	0	1
ENSMUSG00000000384	Tbrg4	693.252	50.2136	1234.29	154.137	0.831674	2.74523e-05
ENSMUSG00000000385	Tmprss2	525.486	11.344	911.929	48.3565	0.795595	0.00118267
ENSMUSG00000000386	Mx1	22.6545	3.98759	24.8543	0.993637	0.133085	0.823007
ENSMUSG00000000392	Fap	5.40519	3.08283	9.70973	7.72719	0.823694	0.450369
ENSMUSG00000000394	Gcg	0	0	0	0	0	1
ENSMUSG00000000399	Ndufa9	1808.8	185.795	1885.04	172.886	0.0590371	0.744349
ENSMUSG00000000402	Egfl6	0.683926	0.593002	0.315883	0.547125	-0.747197	1
ENSMUSG00000000409	Lck	11.236	6.35027	18.549	8.52804	0.70947	0.33149
ENSMUSG00000000411	Tssk3	0	0	0	0	0	1
ENSMUSG00000000416	Cttnbp2	4.51838	3.68014	2.89737	2.53966	-0.636453	0.712592
ENSMUSG00000000420	Galnt1	967.342	47.5227	866.037	75.3261	-0.158143	0.335494
ENSMUSG00000000435	Myf5	0.66466	1.15123	0	0	-1.67938	1
ENSMUSG00000000439	Mkrn2	213.621	19.8583	220.868	36.5177	0.0557203	0.842203
ENSMUSG00000000440	Pparg	149.09	30.809	323.895	59.5769	1.12476	2.33275e-07
ENSMUSG00000000441	Raf1	1118.55	67.3151	1475.98	107.96	0.399666	0.0260051
ENSMUSG00000000486	Septin1	25.3258	7.03902	29.8971	7.61277	0.224106	0.719955
ENSMUSG00000000489	Pdgfb	13.0976	4.84365	4.4055	4.25957	-1.63573	0.0613458
ENSMUSG00000000530	Acvrl1	62.8696	21.2949	41.4814	16.8164	-0.609517	0.175638
ENSMUSG00000000531	Tamalin	99.9972	24.5594	85.7633	6.08407	-0.219167	0.660233
ENSMUSG00000000532	Acvr1b	137.341	14.4614	418.583	66.5156	1.60717	4.17161e-12
ENSMUSG00000000538	Tom1l2	536.295	38.211	455.775	90.6838	-0.237017	0.357869
ENSMUSG00000000544	Gpa33	0	0	0	0	0	1
ENSMUSG00000000552	Zfp385a	215.034	79.6132	314.445	56.7753	0.546408	0.091202
ENSMUSG00000000555	Itga5	248.403	13.1023	267.205	28.6083	0.109458	0.606083
ENSMUSG00000000560	Gabra2	0	0	0	0	0	1
ENSMUSG00000000561	Wdr77	287.701	18.9238	212.182	31.66	-0.439396	0.176727
ENSMUSG00000000562	Adora3	0	0	3.30009	2.24587	4.18449	0.0532542
ENSMUSG00000000563	Atp5pb	4744.03	277.962	4713.2	287.59	-0.00946579	0.962602
ENSMUSG00000000567	Sox9	15.3011	4.2173	350.782	101.137	4.52358	1.06483e-28
ENSMUSG00000000568	Hnrnpd	874.188	52.6764	1407.19	108.672	0.686522	4.15215e-11
ENSMUSG00000000579	Dynlt1c	2.27093	1.3618	2.0832	1.98548	-0.207206	0.92606
ENSMUSG00000000581	C1d	674.025	92.4112	754.501	84.8117	0.161531	0.378341
ENSMUSG00000000594	Gm2a	2739.12	847.345	2688.41	130.128	-0.0270899	0.933434
ENSMUSG00000000600	Krit1	410.585	33.4345	435.776	53.469	0.0899706	0.671968
ENSMUSG00000000605	Clcn4	1343.64	40.2805	1369.33	49.1329	0.0275607	0.905704
ENSMUSG00000000606	Vmn2r88	0	0	0	0	0	1
ENSMUSG00000000617	Grm6	0	0	0	0	0	1
ENSMUSG00000000627	Sema4f	0.641182	0.556395	2.4681	1.2453	1.9425	0.418483
ENSMUSG00000000628	Hk2	109.395	16.3014	51.1338	29.0558	-1.0797	0.0137484
ENSMUSG00000000631	Myo18a	2534.1	127.882	2059.78	430.546	-0.298481	0.157648
ENSMUSG00000000632	Sez6	0	0	0	0	0	1
ENSMUSG00000000673	Haao	7030.99	938.372	7409.56	1269.27	0.0755976	0.783916
ENSMUSG00000000682	Cd52	68.182	12.4747	57.3601	16.579	-0.237916	0.521149
ENSMUSG00000000686	Abhd15	1024.28	123.168	299.348	72.8743	-1.77356	2.4125e-19
ENSMUSG00000000690	Hoxb6	2.34136	1.54381	0.315883	0.547125	-2.53118	0.339387
ENSMUSG00000000693	Loxl3	29.4167	3.12267	23.4372	4.40877	-0.326916	0.521857
ENSMUSG00000000701	Tcl1b5	0	0	0	0	0	1
ENSMUSG00000000706	Btn1a1	0	0	0	0	0	1
ENSMUSG00000000708	Kat2b	1596.75	177.753	1248.09	162.987	-0.354611	0.140635
ENSMUSG00000000711	Rab5b	1310.08	42.5282	835.007	20.7678	-0.650076	9.69724e-06
ENSMUSG00000000724	Cryba1	0	0	0.765248	1.32545	2.06734	1
ENSMUSG00000000730	Dnmt3l	0	0	0	0	0	1
ENSMUSG00000000731	Aire	0.308852	0.534947	0	0	-0.776054	1
ENSMUSG00000000732	Icosl	86.5264	26.5755	51.4892	14.8019	-0.741544	0.0760273
ENSMUSG00000000738	Spg7	677.895	41.6715	715.054	20.7935	0.0762864	0.629023
ENSMUSG00000000739	Sult5a1	388.417	152.51	448.975	113.407	0.208161	0.679548
ENSMUSG00000000740	Rpl13	1731.41	68.6257	2388.43	253.367	0.463735	0.0153103
ENSMUSG00000000743	Chmp1a	1027.35	50.0496	1135.85	43.1881	0.145068	0.395112
ENSMUSG00000000751	Rpa1	544.413	90.0782	575.966	78.6377	0.0828247	0.744349
ENSMUSG00000000753	Serpinf1	10156.7	1050.31	14149	1562.59	0.478172	0.000694814
ENSMUSG00000000759	Tubgcp3	292.144	35.8434	412.879	17.5867	0.497463	0.000656893
ENSMUSG00000000766	Oprm1	0	0	0	0	0	1
ENSMUSG00000000776	Polr3d	221.25	25.8888	322.179	46.3596	0.540824	0.0104176
ENSMUSG00000000782	Tcf7	118.167	16.6049	127.406	31.078	0.116471	0.752524
ENSMUSG00000000787	Ddx3x	5637.47	407.777	12337.3	919.835	1.13001	1.75512e-19
ENSMUSG00000000791	Il12rb1	27.2818	5.83914	30.1398	11.8009	0.136175	0.868988
ENSMUSG00000000792	Slc5a5	0	0	0.315883	0.547125	1.14747	1
ENSMUSG00000000794	Kcnn3	2.9079	2.78852	0	0	-3.81422	0.127154
ENSMUSG00000000804	Usp32	629.657	11.6425	544.196	57.7698	-0.211454	0.254534
ENSMUSG00000000805	Car4	0	0	0.382624	0.662725	1.14748	1
ENSMUSG00000000811	Txnrd3	152.788	15.3926	276.703	20.6888	0.856336	6.69072e-06
ENSMUSG00000000817	Fasl	7.13849	4.54906	3.79837	2.67549	-0.864091	0.460927
ENSMUSG00000000823	Zfp512b	347.96	40.4545	248.13	11.3691	-0.48867	0.00621253
ENSMUSG00000000826	Dnajc5	1259.4	41.6486	1870.42	88.9804	0.570801	1.66823e-08
ENSMUSG00000000827	Tpd52l2	451.372	25.1368	297.779	21.6972	-0.598926	0.0108021
ENSMUSG00000000838	Fmr1	618.372	65.3166	563.878	18.1986	-0.132634	0.517276
ENSMUSG00000000861	Bcl11a	3.70922	2.56598	3.05095	3.32748	-0.281792	0.878655
ENSMUSG00000000869	Il4	0.33233	0.575613	0	0	-0.776045	1
ENSMUSG00000000876	Pxmp4	2512.4	508.419	2162.19	406.742	-0.217091	0.403277
ENSMUSG00000000881	Dlg3	258.272	8.94607	131.63	33.2761	-0.971994	7.72103e-06
ENSMUSG00000000884	Gnb1l	12.9308	6.5001	38.6339	1.02519	1.56386	0.000475054
ENSMUSG00000000889	Dbh	0	0	0	0	0	1
ENSMUSG00000000901	Mmp11	4.19447	2.19545	2.85072	1.3387	-0.535529	0.716484
ENSMUSG00000000902	Smarcb1	254.204	21.4806	140.836	18.2152	-0.847484	5.87317e-05
ENSMUSG00000000903	Vpreb3	0.66466	1.15123	7.44867	2.4988	3.49197	0.0375577
ENSMUSG00000000915	Hip1r	711.93	44.8981	3231.68	732.909	2.18202	3.67927e-22
ENSMUSG00000000916	Nsun5	157.421	24.4646	171.195	14.7849	0.12053	0.682667
ENSMUSG00000000934	Top1mt	315.847	26.0592	386.573	49.9216	0.288012	0.177864
ENSMUSG00000000938	Hoxa10	0	0	0	0	0	1
ENSMUSG00000000942	Hoxa4	1.05479	1.82695	9.04818	2.39385	3.18875	0.00878529
ENSMUSG00000000948	Gm38393	5.66708	1.49687	15.626	1.41831	1.47341	0.0274777
ENSMUSG00000000957	Mmp14	557.847	61.6007	688.591	86.4674	0.304421	0.163714
ENSMUSG00000000958	Slc7a7	57.061	7.10873	30.1521	11.7752	-0.926987	0.0109371
ENSMUSG00000000959	Oxa1l	639.264	60.9862	793.098	129.154	0.308825	0.130227
ENSMUSG00000000976	Heatr6	680.95	141.352	337.797	30.031	-1.0089	7.31867e-08
ENSMUSG00000000982	Ccl3	0	0	5.1808	3.04489	4.80448	0.00802265
ENSMUSG00000000983	Wfdc18	0.703193	1.21797	0.878637	1.52184	0.285827	1
ENSMUSG00000001014	Icam4	2.61168	3.06227	1.76959	0.933434	-0.53893	0.821402
ENSMUSG00000001016	Ilf2	291.236	42.1912	286.607	30.6379	-0.02413	0.950036
ENSMUSG00000001017	Chtop	1055.26	37.9988	1024.01	31.9379	-0.0421674	0.758414
ENSMUSG00000001018	Snapin	251.092	54.7782	177.194	7.6962	-0.505157	0.0409003
ENSMUSG00000001020	S100a4	0.33233	0.575613	0	0	-0.776045	1
ENSMUSG00000001021	S100a3	0	0	0	0	0	1
ENSMUSG00000001023	S100a5	0	0	0	0	0	1
ENSMUSG00000001025	S100a6	14.106	7.83101	19.7247	10.8254	0.509646	0.539908
ENSMUSG00000001027	Scn4a	1.34859	1.51698	5.60229	4.92091	2.06599	0.226074
ENSMUSG00000001029	Icam2	48.7346	6.8368	51.8278	22.8497	0.105671	0.85219
ENSMUSG00000001034	Mapk7	27.0627	3.60123	32.8382	12.7741	0.302012	0.559575
ENSMUSG00000001036	Epn2	132.854	6.7493	215.394	40.7092	0.701089	0.000782706
ENSMUSG00000001039	B9d1	7.46239	3.01941	3.84502	3.79176	-0.929549	0.49598
ENSMUSG00000001052	Sec24b	360.145	41.3088	387.811	22.4892	0.105814	0.611247
ENSMUSG00000001053	N4bp3	30.0422	9.68634	15.7663	9.02838	-0.896252	0.109602
ENSMUSG00000001054	Rmnd5b	151.948	26.9237	180.315	6.35099	0.249114	0.362852
ENSMUSG00000001056	Nhp2	268.516	30.8957	646.579	95.2934	1.26785	3.42483e-08
ENSMUSG00000001062	Vps9d1	440.198	40.1322	200.782	52.0246	-1.12653	1.50533e-09
ENSMUSG00000001065	Zfp276	1146.55	66.7122	389.537	65.9006	-1.55718	9.21614e-13
ENSMUSG00000001076	C1ql4	0.926555	1.60484	2.33235	1.45315	1.2803	0.643337
ENSMUSG00000001082	Mfsd10	57.002	9.62441	124.628	19.4735	1.12118	0.000263179
ENSMUSG00000001089	Luzp1	335.941	33.7928	499.996	23.0608	0.574377	0.00771555
ENSMUSG00000001095	Slc13a2	8.643	7.23565	26.8419	7.99529	1.63516	0.02882
ENSMUSG00000001098	Kctd10	284.56	33.1012	500.365	61.1646	0.814487	1.00277e-05
ENSMUSG00000001100	Poldip2	1613.57	72.0139	1284.77	40.2553	-0.329445	0.0010904
ENSMUSG00000001103	Sebox	21.4251	9.18497	290.298	57.2545	3.75933	1.88027e-08
ENSMUSG00000001105	Ift20	568.314	61.1068	391.937	20.2441	-0.538476	0.000246297
ENSMUSG00000001119	Col6a1	118.801	7.66376	125.443	13.3944	0.0749974	0.812536
ENSMUSG00000001120	Pcbp3	14.2643	6.21144	15.3768	2.66075	0.0949845	0.912851
ENSMUSG00000001123	Lgals9	8206.42	477.275	11875.8	259.08	0.533109	1.0181e-05
ENSMUSG00000001127	Araf	998.776	85.2912	1210.79	37.3207	0.277717	0.0222657
ENSMUSG00000001128	Cfp	632.563	73.6169	608.58	95.8842	-0.0540647	0.836326
ENSMUSG00000001131	Timp1	3.31909	4.03345	10.7387	2.35255	1.69894	0.0994747
ENSMUSG00000001134	Uxt	228.361	9.33914	216.39	10.6232	-0.0779783	0.784212
ENSMUSG00000001138	Cnnm3	171.165	13.5048	142.959	16.2936	-0.261894	0.243982
ENSMUSG00000001143	Lman2l	290.47	26.3539	173.297	28.9654	-0.740406	0.00206403
ENSMUSG00000001150	Mcm3ap	403.55	46.3637	310.572	17.0003	-0.377005	0.0255771
ENSMUSG00000001151	Pcnt	228.913	26.5699	311.141	9.6313	0.440706	0.0176216
ENSMUSG00000001155	Ftcd	5268.62	218.619	5134.78	895.335	-0.0374963	0.873709
ENSMUSG00000001156	Mxd1	152.314	20.1106	188.815	17.4961	0.308597	0.180441
ENSMUSG00000001157	Gmcl1	169.876	12.0727	73.0434	11.5717	-1.22742	4.52127e-08
ENSMUSG00000001158	Snrnp27	247.342	14.1644	161.425	10.4817	-0.612768	0.000373845
ENSMUSG00000001166	Oas1c	18.0783	3.1097	9.54419	1.69098	-0.912906	0.154145
ENSMUSG00000001168	Oas1h	0	0	0	0	0	1
ENSMUSG00000001173	Ocrl	168.793	46.6109	111.047	6.08081	-0.599502	0.0155313
ENSMUSG00000001175	Calm1	3691.49	102.49	2943.14	212.559	-0.326234	0.000981429
ENSMUSG00000001211	Agpat3	4937.77	223.309	4554.98	305.467	-0.116429	0.385285
ENSMUSG00000001225	Slc26a3	0.683926	0.593002	0	0	-1.7153	1
ENSMUSG00000001227	Sema6b	131.347	16.2728	523.162	52.718	1.99474	2.81814e-22
ENSMUSG00000001228	Uhrf1	32.4359	25.7555	22.2138	4.87053	-0.550742	0.480891
ENSMUSG00000001229	Dpp9	1543.08	194.39	1695.13	169.56	0.134774	0.440593
ENSMUSG00000001240	Ramp2	158.99	18.0045	106.419	18.7804	-0.573409	0.0395154
ENSMUSG00000001247	Lsr	3336.84	537.893	3520.76	245.335	0.0773874	0.79432
ENSMUSG00000001248	Gramd1a	358.283	11.5866	273.849	23.2886	-0.390664	0.0142286
ENSMUSG00000001249	Hpn	6531.86	160.327	6249.7	512.803	-0.0638313	0.733451
ENSMUSG00000001260	Gabrg1	0	0	0	0	0	1
ENSMUSG00000001270	Ckb	76.9111	22.3067	37.0464	14.1374	-1.07162	0.00356818
ENSMUSG00000001280	Sp1	654.651	59.1504	975.1	111.557	0.576355	1.53106e-05
ENSMUSG00000001281	Itgb7	27.0284	14.6413	17.647	5.43032	-0.589395	0.356125
ENSMUSG00000001285	Myg1	242.063	21.9207	197.833	14.0845	-0.292769	0.223962
ENSMUSG00000001288	Rarg	63.7004	8.85688	40.3121	6.28658	-0.665836	0.0375866
ENSMUSG00000001289	Pfdn5	703.508	55.6211	809.506	18.739	0.20311	0.208706
ENSMUSG00000001300	Efnb2	34.368	14.0633	53.6245	11.7559	0.633723	0.164408
ENSMUSG00000001305	Rrp15	187.993	16.5024	359.884	25.1523	0.936326	6.57888e-07
ENSMUSG00000001313	Rnd2	189.31	32.9526	254.13	13.8091	0.422529	0.085881
ENSMUSG00000001323	Srr	1783.91	162.691	1505.64	127.809	-0.243671	0.135717
ENSMUSG00000001333	Sync	0	0	0	0	0	1
ENSMUSG00000001334	Fndc5	14.761	8.416	8.06034	6.98421	-0.870295	0.427312
ENSMUSG00000001348	Acp5	1446.34	210.009	1834.14	168.013	0.34212	0.0533975
ENSMUSG00000001349	Cnn1	4.05782	6.13757	5.67908	2.23207	0.46565	0.832523
ENSMUSG00000001366	Fbxo9	947.565	74.6781	620.465	9.47752	-0.611476	2.67927e-05
ENSMUSG00000001376	Vps50	220.306	5.50241	230.197	8.41036	0.0622644	0.804103
ENSMUSG00000001380	Hars	697.963	12.9091	769.672	91.605	0.142837	0.408584
ENSMUSG00000001383	Zmat2	580.95	7.77852	646.478	38.4258	0.153344	0.295677
ENSMUSG00000001403	Ube2c	33.9116	32.5978	34.3382	18.2912	0.0106123	0.993847
ENSMUSG00000001415	Smg5	711.43	63.5077	424.501	39.8613	-0.744428	0.00818693
ENSMUSG00000001416	Cct3	1625.98	90.9086	1878.11	74.1167	0.208077	0.213175
ENSMUSG00000001418	Glmp	777.377	32.534	874.788	89.2721	0.168153	0.247902
ENSMUSG00000001419	Mef2d	401.474	57.3462	3102.15	32.8862	2.94901	2.53626e-56
ENSMUSG00000001420	Tmem79	37.9742	20.5981	14.9242	10.1272	-1.31641	0.0402163
ENSMUSG00000001424	Snd1	2495.19	130.035	2153.6	108.726	-0.212275	0.0637762
ENSMUSG00000001435	Col18a1	17134.8	690.014	18718.5	627.982	0.127487	0.312441
ENSMUSG00000001436	Slc19a1	137.214	24.254	268.274	28.7926	0.963388	2.10917e-05
ENSMUSG00000001440	Kpnb1	1917.56	152.709	1299.77	92.4341	-0.55968	1.9281e-06
ENSMUSG00000001441	Npepps	447.817	57.1823	296.762	36.3369	-0.593151	0.00177609
ENSMUSG00000001444	Tbx21	3.62794	3.78656	1.07108	0.971466	-1.72712	0.345773
ENSMUSG00000001445	Mrpl10	800.463	43.4582	804.834	56.3141	0.00609188	0.97523
ENSMUSG00000001467	Cyp51	7619.05	645.696	3692.69	1743.1	-1.04452	0.000503268
ENSMUSG00000001472	Tcf25	2993.51	101.67	3689.72	157.696	0.301496	0.000344024
ENSMUSG00000001473	Tubb6	100.189	34.9761	1173.15	393.964	3.54769	3.87483e-38
ENSMUSG00000001482	Def8	660.333	48.7136	654.783	29.7509	-0.0113645	0.964118
ENSMUSG00000001493	Meox1	1.94281	0.863576	5.74355	4.798	1.52685	0.376347
ENSMUSG00000001494	Sost	0	0	0	0	0	1
ENSMUSG00000001496	Nkx2-1	0	0	0	0	0	1
ENSMUSG00000001497	Pax9	0	0	0.382624	0.662725	1.14748	1
ENSMUSG00000001504	Irx2	0	0	0	0	0	1
ENSMUSG00000001506	Col1a1	64.011	10.7955	72.019	11.6193	0.1625	0.73606
ENSMUSG00000001507	Itga3	133.017	8.3232	113.195	1.42861	-0.233412	0.456278
ENSMUSG00000001508	Sgca	0.617703	1.06989	0.439318	0.760922	-0.623933	1
ENSMUSG00000001510	Dlx3	0	0	0	0	0	1
ENSMUSG00000001517	Foxm1	26.684	12.3439	25.3782	20.7247	-0.0597155	0.956826
ENSMUSG00000001518	Itfg2	167.825	6.88688	238.878	25.197	0.508217	0.0199164
ENSMUSG00000001520	Nrip2	0	0	0	0	0	1
ENSMUSG00000001521	Tulp3	20.8224	7.00709	26.5662	15.8675	0.374788	0.597764
ENSMUSG00000001524	Gtf2h4	147.387	17.9682	113.711	3.95674	-0.374812	0.196955
ENSMUSG00000001525	Tubb5	730.005	183.549	626.908	93.2205	-0.218345	0.395085
ENSMUSG00000001542	Ell2	5087.05	444.61	5709.79	584.225	0.166545	0.581351
ENSMUSG00000001552	Jup	515.287	12.5213	1386.99	75.4733	1.42934	1.24495e-28
ENSMUSG00000001555	Fkbp10	21.1283	7.72887	20.4488	5.19875	-0.0440297	0.961487
ENSMUSG00000001558	Klhl10	1.23541	2.13979	0	0	-2.5804	1
ENSMUSG00000001566	Mnx1	0	0	0	0	0	1
ENSMUSG00000001569	Nom1	449.754	43.5962	640.972	39.3906	0.511622	0.000210272
ENSMUSG00000001576	Ergic1	1145.48	54.7525	1398.02	97.5727	0.28666	0.0086606
ENSMUSG00000001583	Tnk1	1.36364	1.62683	0.315883	0.547125	-1.742	1
ENSMUSG00000001588	Acap1	22.4727	8.3547	29.7315	2.2527	0.414171	0.448251
ENSMUSG00000001604	Tcea3	709.231	215.723	893.939	124.895	0.333544	0.251281
ENSMUSG00000001622	Csn3	0	0	1.33027	1.43022	2.88207	1
ENSMUSG00000001627	Ifrd1	682.828	30.0381	4414.54	540.594	2.69261	3.35725e-41
ENSMUSG00000001630	Stk38l	247.927	36.5604	309.794	92.115	0.324123	0.244345
ENSMUSG00000001632	Brpf1	431.84	13.179	533.61	37.2187	0.304039	0.122624
ENSMUSG00000001642	Akr1b3	104.947	24.0211	100.52	20.5481	-0.0633402	0.881034
ENSMUSG00000001655	Hoxc13	0	0	0	0	0	1
ENSMUSG00000001656	Hoxc11	0	0	0	0	0	1
ENSMUSG00000001657	Hoxc8	0	0	0	0	0	1
ENSMUSG00000001661	Hoxc6	0	0	0	0	0	1
ENSMUSG00000001663	Gstt1	4422.97	492.437	5402	438.653	0.288336	0.0920036
ENSMUSG00000001665	Gstt3	1106.62	275.475	1479.83	372.281	0.419088	0.241158
ENSMUSG00000001666	Ddt	1484.56	162.166	1711.76	300.51	0.20474	0.37859
ENSMUSG00000001670	Tat	91677.8	8425.12	109779	25509	0.259945	0.279898
ENSMUSG00000001672	Marveld3	9.7827	7.05699	10.2203	4.38263	0.0508902	0.967904
ENSMUSG00000001674	Ddx18	232.022	20.2383	298.973	23.4589	0.365313	0.0821697
ENSMUSG00000001687	Ubl3	1162.41	65.7274	1374.13	111.812	0.240544	0.0779108
ENSMUSG00000001700	Gramd3	438.781	44.759	982.188	34.3376	1.16308	6.95123e-18
ENSMUSG00000001707	Eef1e1	182.979	30.147	273.361	66.2303	0.576861	0.0243656
ENSMUSG00000001729	Akt1	1268.18	19.6552	1203	24.6593	-0.0759237	0.701419
ENSMUSG00000001739	Cldn15	6.48888	2.56111	19.1976	7.69131	1.56468	0.0257635
ENSMUSG00000001741	Il16	41.9682	6.35764	11.1337	3.69335	-1.88517	4.21776e-05
ENSMUSG00000001750	Tcirg1	634.187	75.9584	642.626	45.3943	0.0198615	0.948898
ENSMUSG00000001751	Naglu	370.22	18.0243	474.309	72.6907	0.354391	0.0924595
ENSMUSG00000001755	Coasy	1828.17	107.96	1305.86	119.053	-0.483911	3.45096e-05
ENSMUSG00000001761	Smo	114.413	34.9578	114.997	13.2184	0.00937238	0.982663
ENSMUSG00000001763	Tspan33	95.9817	47.4498	87.8429	17.8153	-0.137137	0.788747
ENSMUSG00000001767	Crnkl1	305.405	40.8589	244.522	32.608	-0.320236	0.18495
ENSMUSG00000001768	Rin2	394.991	24.9242	371.477	69.0279	-0.08589	0.787578
ENSMUSG00000001773	Folh1	0	0	0	0	0	1
ENSMUSG00000001774	Chordc1	1021.3	124.583	349.345	63.3481	-1.54205	1.7373e-22
ENSMUSG00000001783	Rtcb	1162.74	47.8159	1358.39	61.1741	0.224585	0.132403
ENSMUSG00000001785	Pwp1	321.1	18.3741	473.874	71.0962	0.562211	0.00995962
ENSMUSG00000001786	Fbxo7	287.111	29.7016	312.416	60.677	0.117679	0.660233
ENSMUSG00000001794	Capns1	1276.2	17.4349	1659.58	56.4507	0.378542	0.000373845
ENSMUSG00000001802	Lrp3	300.469	28.1992	259.564	10.0454	-0.214307	0.233511
ENSMUSG00000001804	Dsg4	0	0	0	0	0	1
ENSMUSG00000001815	Evx2	0	0	0	0	0	1
ENSMUSG00000001819	Hoxd13	0	0	0	0	0	1
ENSMUSG00000001823	Hoxd12	0	0	0	0	0	1
ENSMUSG00000001827	Folr1	2.27514	1.06212	1.14787	1.98817	-0.996886	0.758478
ENSMUSG00000001829	Clpb	712.331	64.6403	704.85	49.5438	-0.0161613	0.933238
ENSMUSG00000001833	Septin7	1032.64	85.6095	796.261	106.633	-0.372457	0.00986416
ENSMUSG00000001844	Zdhhc4	256.928	33.1355	369.401	22.8775	0.523743	0.00586519
ENSMUSG00000001847	Rac1	2170.71	107.999	2823.68	20.7753	0.379217	0.000317827
ENSMUSG00000001855	Nup214	235.37	17.6978	572.91	79.3416	1.28225	5.65585e-17
ENSMUSG00000001864	Aif1l	4.95968	1.74781	10.0402	2.74151	1.01901	0.257642
ENSMUSG00000001865	Cpa3	0.9693	0.929508	0.439318	0.760922	-1.26674	1
ENSMUSG00000001870	Ltbp1	31.2547	4.76582	47.5778	17.5221	0.619981	0.175638
ENSMUSG00000001891	Ugp2	5558.41	1140.25	8661.05	895.55	0.639973	0.000605669
ENSMUSG00000001901	Kcnh6	0	0	0	0	0	1
ENSMUSG00000001909	Trmt1	505.248	8.40779	827.747	59.2415	0.711538	3.60945e-06
ENSMUSG00000001910	Nacc1	555.967	70.2725	440.558	34.2499	-0.333039	0.0548625
ENSMUSG00000001911	Nfix	1594.12	42.0435	1283.85	52.8487	-0.311964	0.00639976
ENSMUSG00000001918	Slc1a5	64.3644	15.2638	47.7232	11.4149	-0.422178	0.320248
ENSMUSG00000001924	Uba1	2920.61	190.301	2739.14	146.038	-0.0923336	0.573975
ENSMUSG00000001930	Vwf	187.841	27.6244	236.523	54.6468	0.333306	0.423278
ENSMUSG00000001942	Siae	658.666	36.5148	519.989	61.2268	-0.33885	0.0318293
ENSMUSG00000001943	Vsig2	17.4522	0.935065	38.1544	8.22111	1.12877	0.0111592
ENSMUSG00000001946	Esam	281.497	16.5657	407.121	109.539	0.535255	0.0370055
ENSMUSG00000001948	Spa17	7.9657	1.30914	13.7618	6.53781	0.802088	0.364263
ENSMUSG00000001962	Fam50a	258.856	27.1575	350.575	35.5095	0.434338	0.0211129
ENSMUSG00000001964	Emd	241.212	34.9898	411.135	48.677	0.769003	1.3282e-05
ENSMUSG00000001983	Taco1	288.364	26.3358	138.219	27.8152	-1.05301	9.27383e-09
ENSMUSG00000001985	Grik3	0	0	0	0	0	1
ENSMUSG00000001986	Gria3	18.6888	11.1181	11.2283	7.19261	-0.744091	0.331711
ENSMUSG00000001988	Npas1	0	0	0	0	0	1
ENSMUSG00000001995	Sipa1l2	56.887	23.9196	175.172	3.42571	1.6266	2.28177e-05
ENSMUSG00000001998	Ap4e1	143.49	24.74	173.065	24.3311	0.27089	0.38994
ENSMUSG00000001999	Blvra	197.4	23.9332	189.08	39.39	-0.0586233	0.862275
ENSMUSG00000002006	Pdzd4	5.0259	2.04661	3.42352	2.03948	-0.557447	0.738742
ENSMUSG00000002007	Srpk3	0.33233	0.575613	0	0	-0.776028	1
ENSMUSG00000002010	Idh3g	1176.79	39.7239	1038.23	105.881	-0.181483	0.274568
ENSMUSG00000002012	Pnck	1.61048	1.01296	0.765248	1.32545	-1.09514	0.715788
ENSMUSG00000002014	Ssr4	1230.72	148.939	1272.88	114.512	0.0471255	0.827258
ENSMUSG00000002015	Bcap31	1705.08	106.879	2123.27	170.721	0.315738	0.010151
ENSMUSG00000002017	Fam98a	469.94	56.738	238.905	26.4149	-0.975287	3.11411e-06
ENSMUSG00000002020	Ltbp2	11.1054	3.22324	28.2966	7.96827	1.34697	0.0138144
ENSMUSG00000002028	Kmt2a	508.649	82.2004	294.241	33.3926	-0.786652	9.44251e-05
ENSMUSG00000002031	Ift46	349.586	11.5556	292.142	15.644	-0.259538	0.0907196
ENSMUSG00000002032	Tmem25	377.78	29.8855	97.1519	19.1849	-1.95259	2.18753e-15
ENSMUSG00000002033	Cd3g	11.7616	2.7533	4.42787	0.417002	-1.4061	0.0875602
ENSMUSG00000002043	Trappc6a	148.996	21.42	179.668	13.9482	0.265802	0.298072
ENSMUSG00000002052	Supt6	1175.24	36.5268	2172.94	37.8105	0.886283	3.58193e-20
ENSMUSG00000002055	Spag5	10.5087	10.9781	15.5936	4.95046	0.561822	0.624795
ENSMUSG00000002057	Foxn1	0	0	0.315883	0.547125	1.14747	1
ENSMUSG00000002058	Unc119	62.1946	31.5813	34.0382	5.74637	-0.864291	0.0620478
ENSMUSG00000002059	Rab34	53.4655	9.58722	60.5639	8.76716	0.176299	0.727738
ENSMUSG00000002064	Sdf2	409.33	28.8925	279.214	26.0383	-0.55589	0.000482065
ENSMUSG00000002068	Ccne1	15.3661	4.17617	48.5656	20.0637	1.66645	0.000998354
ENSMUSG00000002076	Hsf2bp	0.308852	0.534947	0.382624	0.662725	0.185726	0.958795
ENSMUSG00000002083	Bbc3	56.53	15.5139	47.7403	24.9171	-0.253784	0.648038
ENSMUSG00000002100	Mybpc3	0.351596	0.608983	2.72502	1.82355	2.92503	0.212447
ENSMUSG00000002102	Psmc3	1938.53	42.763	1912.21	120.277	-0.0192735	0.926559
ENSMUSG00000002103	Acp2	972.867	59.7597	536.977	100.038	-0.854444	2.32914e-06
ENSMUSG00000002104	Rapsn	0	0	2.78398	1.76164	3.94842	0.137815
ENSMUSG00000002105	Slc39a13	150.855	31.6092	129.328	15.8769	-0.217343	0.484135
ENSMUSG00000002107	Celf2	203.388	17.6121	177.393	43.0214	-0.201169	0.495309
ENSMUSG00000002108	Nr1h3	1644.21	84.65	978.284	120.368	-0.747898	6.25993e-09
ENSMUSG00000002109	Ddb2	70.8003	4.37494	65.8348	10.091	-0.106574	0.788135
ENSMUSG00000002111	Spi1	88.2748	25.491	95.8608	19.3741	0.110642	0.803422
ENSMUSG00000002129	Sf3a1	398.136	12.5992	283.8	21.6291	-0.485842	0.0099739
ENSMUSG00000002147	Stat6	842.235	33.5396	662.456	74.7037	-0.34489	0.0751611
ENSMUSG00000002190	Clgn	0	0	0.315883	0.547125	1.1475	1
ENSMUSG00000002204	Napsa	9.47143	2.72271	15.4057	5.56379	0.701742	0.349019
ENSMUSG00000002205	Vrk3	383.938	21.8574	339.284	39.936	-0.179936	0.305572
ENSMUSG00000002210	Smg9	108.21	4.7852	129.31	18.0002	0.260009	0.330642
ENSMUSG00000002221	Paxip1	704.874	19.6873	532.549	88.7096	-0.404304	0.0127362
ENSMUSG00000002222	Rmnd5a	2965.33	182.719	7354.96	930.641	1.31034	1.57948e-23
ENSMUSG00000002227	Mov10	266.006	52.8336	92.7759	5.23866	-1.52319	8.94094e-14
ENSMUSG00000002228	Ppm1j	4.15594	3.60796	2.79403	2.45261	-0.55246	0.79432
ENSMUSG00000002233	Rhoc	139.533	48.6824	279.633	40.2745	1.00065	0.000237497
ENSMUSG00000002240	Prr27	0	0	0	0	0	1
ENSMUSG00000002249	Tead3	156.336	11.9474	213.486	14.1461	0.450614	0.0247634
ENSMUSG00000002250	Ppard	329.144	77.5925	661.951	70.3108	1.00947	0.000179618
ENSMUSG00000002257	Def6	7.21134	2.14549	17.4889	5.23865	1.27282	0.0685398
ENSMUSG00000002265	Peg3	213.316	94.625	192.27	28.4313	-0.150674	0.87688
ENSMUSG00000002266	Zim1	4.8218	5.06522	0.315883	0.547125	-3.57316	0.242602
ENSMUSG00000002274	Metrn	56.2097	13.2822	61.8612	19.5115	0.133061	0.796652
ENSMUSG00000002279	Lmf1	542.668	81.8065	654.247	67.692	0.267176	0.153301
ENSMUSG00000002280	Ciao3	309.472	21.3502	340.243	43.2399	0.1342	0.594484
ENSMUSG00000002289	Angptl4	2887.64	740.083	4175.4	819.033	0.531737	0.0931678
ENSMUSG00000002297	Dbf4	44.1753	18.933	73.0936	9.74356	0.729495	0.0885617
ENSMUSG00000002307	Daxx	244.01	29.7621	209.288	26.1797	-0.223294	0.371774
ENSMUSG00000002308	Cd320	96.6336	37.9256	28.0433	7.16555	-1.76876	2.38878e-06
ENSMUSG00000002319	Ipo4	227.636	17.2493	295.239	50.1648	0.371418	0.172031
ENSMUSG00000002320	Tm9sf1	768.607	31.0076	654.373	68.1853	-0.230189	0.16071
ENSMUSG00000002324	Rec8	12.9573	3.85041	7.90581	4.38586	-0.749906	0.359329
ENSMUSG00000002325	Irf9	535.29	45.4435	517.781	30.9955	-0.047381	0.846436
ENSMUSG00000002326	Gmpr2	187.3	53.4406	144.755	4.62477	-0.371581	0.216654
ENSMUSG00000002329	Mdp1	150.869	13.3645	100.148	3.48318	-0.593604	0.0102495
ENSMUSG00000002332	Dhrs1	1595.11	53.1357	1704.8	118.455	0.096756	0.468535
ENSMUSG00000002341	Ncan	0	0	0	0	0	1
ENSMUSG00000002342	Tmem161a	230.843	30.6933	173.419	17.7529	-0.415214	0.0565812
ENSMUSG00000002343	Armc6	53.6251	11.3747	26.9119	8.83531	-0.985631	0.0267235
ENSMUSG00000002345	Borcs8	181.532	2.03845	152.265	10.9782	-0.249175	0.209408
ENSMUSG00000002346	Slc25a42	1009.39	123.272	2894.57	1035.72	1.51921	2.44277e-10
ENSMUSG00000002365	Snx9	926.973	39.4382	792.511	97.495	-0.224114	0.221626
ENSMUSG00000002372	Ranbp3	480.408	53.8618	466.493	44.0527	-0.043963	0.886001
ENSMUSG00000002379	Ndufa11	571.583	79.7772	655.249	110.503	0.195693	0.507073
ENSMUSG00000002384	Bmp8b	2.31367	1.15639	54.2952	18.2573	4.55497	8.37419e-08
ENSMUSG00000002393	Nr2f6	1163.05	78.9259	860.125	98.2761	-0.433134	0.00160739
ENSMUSG00000002395	Use1	527.715	18.976	632.041	59.0899	0.258037	0.0759467
ENSMUSG00000002396	Ocel1	89.1381	17.8189	67.6744	13.6644	-0.404139	0.245862
ENSMUSG00000002409	Dyrk1b	166.991	38.7722	71.8858	10.4016	-1.21724	7.55802e-06
ENSMUSG00000002413	Braf	487.587	52.7657	696.135	65.6845	0.513034	0.00333203
ENSMUSG00000002416	Ndufb2	264.069	9.3137	264.631	52.1396	-0.00141124	0.997229
ENSMUSG00000002428	Hltf	324.012	23.9649	190.485	6.31391	-0.765803	2.84931e-07
ENSMUSG00000002455	Prpf6	717.098	11.2485	1042.36	166.787	0.538503	0.00488332
ENSMUSG00000002458	Rgs19	23.6635	11.9573	11.6118	8.75135	-0.995909	0.170041
ENSMUSG00000002459	Rgs20	0	0	0	0	0	1
ENSMUSG00000002475	Abhd3	1093.45	13.8468	1159.78	25.9083	0.0847649	0.649032
ENSMUSG00000002477	Snrpd1	195.235	25.3362	269.176	59.0879	0.459963	0.050038
ENSMUSG00000002486	Tchp	21.5666	4.33463	18.3186	4.70248	-0.250001	0.684167
ENSMUSG00000002489	Tiam1	16.4678	3.17499	9.76678	5.51371	-0.737595	0.391741
ENSMUSG00000002496	Tsc2	777.626	24.7971	672.056	19.9762	-0.209882	0.0716387
ENSMUSG00000002500	Rpl3l	1.63817	2.08705	0.382624	0.662725	-2.02201	1
ENSMUSG00000002504	Slc9a3r2	345.74	28.2281	169.687	21.2495	-1.02058	4.11662e-09
ENSMUSG00000002524	Puf60	1029.84	45.2409	1118.85	62.7474	0.120387	0.381302
ENSMUSG00000002546	Golga2	729.901	17.8491	562.312	109.661	-0.372929	0.0401518
ENSMUSG00000002550	Uck1	447.001	52.1342	396.577	68.523	-0.172788	0.594179
ENSMUSG00000002565	Scin	1.25889	1.40822	0	0	-2.61265	1
ENSMUSG00000002578	Ikzf4	17.292	6.19552	76.7517	4.59874	2.14228	1.16118e-09
ENSMUSG00000002580	Mien1	574.629	31.636	569.853	40.3853	-0.0135279	0.9534
ENSMUSG00000002588	Pon1	18868.6	2861.28	22782.9	1957.83	0.27202	0.109409
ENSMUSG00000002602	Axl	463.248	39.4517	286.163	72.8255	-0.690918	0.00750191
ENSMUSG00000002603	Tgfb1	152.359	8.46493	197.929	54.4841	0.384911	0.13744
ENSMUSG00000002608	Ccdc97	361.086	36.5591	363.884	21.8716	0.0104878	0.973652
ENSMUSG00000002617	Zfp40	38.7677	7.28481	191.322	12.4734	2.304	5.65976e-26
ENSMUSG00000002625	Akap8l	411.905	19.5785	670.445	59.2615	0.701807	0.000761912
ENSMUSG00000002633	Shh	0.308852	0.534947	0	0	-0.776051	1
ENSMUSG00000002635	Pdcd2l	110.245	10.9801	105.505	7.01441	-0.0624832	0.870923
ENSMUSG00000002658	Gtf2f1	351.8	15.9083	583.952	63.5871	0.731472	2.24001e-05
ENSMUSG00000002660	Clpp	633.605	12.1886	666.137	90.3828	0.0695499	0.7535
ENSMUSG00000002661	Alkbh7	113.873	10.2042	92.6113	13.5006	-0.301998	0.417147
ENSMUSG00000002664	Pspn	0	0	0.698507	0.613153	1.94941	1
ENSMUSG00000002668	Dennd1c	29.1765	5.08406	21.5377	7.36311	-0.432492	0.416295
ENSMUSG00000002679	Med6	128.902	22.1118	179.525	10.5341	0.47454	0.0408858
ENSMUSG00000002688	Prkd1	3.59604	0.902017	3.28777	2.86754	-0.167672	0.945264
ENSMUSG00000002699	Lcp2	71.7985	3.24487	30.4346	7.76539	-1.21579	3.14545e-05
ENSMUSG00000002718	Cse1l	770.132	21.8327	526.609	44.8798	-0.546626	0.00120328
ENSMUSG00000002728	Naa20	193.099	38.3065	316.459	37.8426	0.712325	0.00184179
ENSMUSG00000002731	Prkra	214.676	7.79904	176.195	16.7824	-0.287582	0.285396
ENSMUSG00000002732	Fkbp7	41.6389	3.00625	60.839	16.0808	0.544649	0.123296
ENSMUSG00000002733	Plekha3	464.491	7.89793	484.801	42.0383	0.0601345	0.800126
ENSMUSG00000002741	Ykt6	1023.31	103.946	955.838	84.8921	-0.0971558	0.612702
ENSMUSG00000002748	Baz1b	1254.02	8.84927	473.089	42.8905	-1.40627	5.09451e-17
ENSMUSG00000002763	Pex6	1379.95	99.0096	1029.57	78.8151	-0.422655	0.000393665
ENSMUSG00000002767	Mrpl2	573.89	58.6276	665.281	29.52	0.212959	0.296063
ENSMUSG00000002768	Mea1	530.882	29.6753	599.713	63.0572	0.174672	0.333659
ENSMUSG00000002769	Gnmt	27329.8	7753.17	33304.2	6936.68	0.285224	0.408022
ENSMUSG00000002771	Grin2d	2.71223	1.6639	5.94054	3.89128	1.17875	0.365731
ENSMUSG00000002778	Kdelr1	1580.53	55.6125	1458.72	16.2109	-0.115852	0.583758
ENSMUSG00000002781	Tmem143	245.596	29.8828	152.404	21.1374	-0.697766	0.000131671
ENSMUSG00000002791	Pdxk-ps	1.67249	1.5899	0.878637	1.52184	-1.00375	0.780664
ENSMUSG00000002797	Ggct	215.05	21.7806	224.23	43.5735	0.0651168	0.850897
ENSMUSG00000002799	Jag2	3.22939	3.01934	32.798	12.574	3.32259	6.43937e-05
ENSMUSG00000002803	Btbd6	123.549	31.443	87.921	5.39377	-0.493254	0.0701152
ENSMUSG00000002804	Nudt14	132.95	6.77405	123.616	16.9564	-0.10938	0.782282
ENSMUSG00000002808	Epdr1	13.882	6.93835	5.80706	5.81177	-1.21052	0.228535
ENSMUSG00000002812	Flii	735.236	38.7422	638.173	28.1446	-0.203875	0.158458
ENSMUSG00000002814	Top3a	92.1622	15.4753	171.488	12.942	0.898776	1.89792e-05
ENSMUSG00000002820	Atg4d	483.382	67.9258	316.084	39.052	-0.614221	0.00358788
ENSMUSG00000002825	Qtrt1	52.2392	7.31623	102.195	34.7244	0.960419	0.00460233
ENSMUSG00000002831	Plin4	1082.15	165.84	887.759	259.412	-0.28589	0.778289
ENSMUSG00000002833	Hdgfl2	553.112	38.6447	553.48	45.9634	0.000574755	0.997944
ENSMUSG00000002835	Chaf1a	79.7208	20.2034	16.8451	6.69657	-2.21427	1.84127e-07
ENSMUSG00000002844	Adprh	120.274	19.1768	119.487	8.99768	-0.0125896	0.969454
ENSMUSG00000002845	Tmem39a	240.152	33.2607	291.74	48.5599	0.285429	0.252137
ENSMUSG00000002846	Timmdc1	458.326	67.3549	295.163	42.7032	-0.63681	0.000448082
ENSMUSG00000002847	Pla1a	1063.42	56.0213	1013.06	81.3227	-0.0705281	0.765463
ENSMUSG00000002870	Mcm2	82.5432	46.0574	103.023	28.8515	0.324751	0.531403
ENSMUSG00000002871	Tpra1	182.855	26.7906	245.54	27.9237	0.422208	0.046509
ENSMUSG00000002881	Nab1	1238.56	71.1063	1099.37	174.013	-0.170712	0.452399
ENSMUSG00000002885	Adgre5	394.811	55.2067	247.922	68.5917	-0.664292	0.00372763
ENSMUSG00000002897	Il17ra	245.108	16.2762	1148.69	236.279	2.22803	1.93659e-28
ENSMUSG00000002900	Lamb1	147.997	19.1518	182.451	34.1066	0.305783	0.274402
ENSMUSG00000002908	Kcnn1	67.6919	19.0551	62.7508	5.38337	-0.105904	0.80423
ENSMUSG00000002910	Arrdc2	1186.57	324.141	205.837	64.0596	-2.52661	2.93306e-24
ENSMUSG00000002930	Ppp1r17	0	0	0	0	0	1
ENSMUSG00000002944	Cd36	1468.73	512.791	1265.71	315.834	-0.21331	0.504138
ENSMUSG00000002948	Map2k7	445.084	25.1939	354.632	22.974	-0.327749	0.0986896
ENSMUSG00000002949	Timm44	671.476	68.3255	615.904	14.5982	-0.123935	0.508813
ENSMUSG00000002957	Ap2a2	1323.17	25.3296	1173.05	169.048	-0.17216	0.339403
ENSMUSG00000002963	Pnkp	282.19	15.6006	211.425	9.38453	-0.419126	0.0250466
ENSMUSG00000002968	Med25	630.357	67.2855	754.352	83.3737	0.257398	0.1559
ENSMUSG00000002980	Bcam	83.6414	19.2582	118.834	22.2469	0.50849	0.135324
ENSMUSG00000002981	Clptm1	1813.84	28.1265	1979.39	14.648	0.126162	0.157809
ENSMUSG00000002983	Relb	19.1813	6.64625	141.71	29.3317	2.87894	2.95219e-14
ENSMUSG00000002984	Tomm40	577.115	89.8578	672.407	171.393	0.219245	0.513515
ENSMUSG00000002985	Apoe	276375	8169.28	369298	25997.2	0.418155	0.000211655
ENSMUSG00000002992	Apoc2	23.1608	9.12731	20.8754	12.7412	-0.170508	0.825505
ENSMUSG00000002996	Hbp1	1220.45	141.134	2351.04	103.046	0.945704	3.43808e-10
ENSMUSG00000002997	Prkar2b	13.8724	9.02719	15.2132	5.2271	0.125131	0.906365
ENSMUSG00000003031	Cdkn1b	388.655	27.5537	299.228	16.4501	-0.377964	0.0599879
ENSMUSG00000003032	Klf4	52.1934	16.81	377.253	102.679	2.85213	1.35538e-12
ENSMUSG00000003033	Ap1m1	471.369	52.4901	503.891	71.6035	0.0930628	0.669776
ENSMUSG00000003037	Rab8a	1212.12	38.5945	1021.35	57.4728	-0.246469	0.0782099
ENSMUSG00000003038	Hmgn2	281	18.0017	318.051	6.75653	0.178561	0.489565
ENSMUSG00000003039	Fam32a	630.769	34.0888	577.659	8.79204	-0.126821	0.584774
ENSMUSG00000003051	Elf3	4.9362	2.54925	15.0574	10.4562	1.60274	0.0873958
ENSMUSG00000003053	Cyp2c29	23703.1	5441.78	24654.5	1689.1	0.0568277	0.836506
ENSMUSG00000003062	Stard3nl	161.428	24.2564	139.551	4.71594	-0.207207	0.495553
ENSMUSG00000003068	Stk11	1139.24	82.4577	1268.61	21.5522	0.155271	0.255758
ENSMUSG00000003070	Efna2	2.07105	2.11063	1.07108	0.971466	-0.908744	0.729978
ENSMUSG00000003072	Atp5d	3288.05	172.277	3976.55	526.116	0.27397	0.153039
ENSMUSG00000003099	Ppp5c	709.028	40.4294	567.998	50.7175	-0.323037	0.0158016
ENSMUSG00000003119	Cdk12	427.816	28.4095	410.052	46.9369	-0.0595293	0.768279
ENSMUSG00000003123	Lipe	135.615	30.0557	89.1557	19.6785	-0.593515	0.0418457
ENSMUSG00000003131	Pafah1b2	623.715	19.5876	664.055	49.4791	0.0923744	0.543194
ENSMUSG00000003134	Tbc1d8	837.92	60.01	619.283	64.2398	-0.436532	0.126609
ENSMUSG00000003135	Cnot11	334.347	39.3775	308.575	12.2878	-0.114794	0.629023
ENSMUSG00000003153	Slc2a3	26.5293	4.88998	39.4047	7.16105	0.560145	0.255481
ENSMUSG00000003154	Foxj2	220.429	24.8825	293.379	19.8635	0.411252	0.148756
ENSMUSG00000003161	Sri	589.035	25.9695	489.773	20.8451	-0.266159	0.0627499
ENSMUSG00000003166	Dgcr2	636.618	23.1055	581.139	73.8896	-0.132467	0.50571
ENSMUSG00000003184	Irf3	732.652	35.0936	442.267	38.418	-0.724991	5.16339e-08
ENSMUSG00000003190	Bcl2l12	47.5925	10.14	32.4433	9.82643	-0.527691	0.180518
ENSMUSG00000003198	Zfp959	89.6511	10.9896	91.0999	26.9893	0.0350523	0.934209
ENSMUSG00000003199	Mpnd	1535.6	79.743	1226.26	76.2415	-0.324879	0.123812
ENSMUSG00000003200	Sh3gl1	299.432	21.5697	369.541	23.5712	0.305918	0.0671449
ENSMUSG00000003206	Ebi3	7.59063	0.333989	6.79262	5.12608	-0.132987	0.914332
ENSMUSG00000003208	Yju2	77.8834	0.151612	87.8112	20.8878	0.184835	0.596115
ENSMUSG00000003226	Ranbp2	2179.72	275.061	2310.75	165.803	0.0847218	0.672256
ENSMUSG00000003227	Edar	0	0	0	0	0	1
ENSMUSG00000003228	Grk5	68.946	23.3755	70.204	5.20953	0.027442	0.958673
ENSMUSG00000003233	Dvl3	335.634	37.5987	400.667	31.6995	0.254031	0.206491
ENSMUSG00000003234	Abcf3	868.04	58.5488	441.5	37.6571	-0.973109	2.98054e-11
ENSMUSG00000003235	Eif2b5	677.116	25.176	603.468	45.5528	-0.164875	0.298096
ENSMUSG00000003269	Cyth2	366.563	14.9092	357.672	28.786	-0.0346291	0.901825
ENSMUSG00000003271	Sult2b1	0.351596	0.608983	0.631765	1.09425	0.924746	1
ENSMUSG00000003273	Car11	5.50032	2.94446	1.96204	2.47182	-1.38707	0.30574
ENSMUSG00000003279	Dlgap1	35.0356	8.47529	27.8038	5.88832	-0.345812	0.576455
ENSMUSG00000003282	Plag1	4.05239	2.91147	4.92388	1.58127	0.285394	0.82966
ENSMUSG00000003283	Hck	157.071	16.4609	28.8762	13.8267	-2.41949	5.72804e-12
ENSMUSG00000003299	Mrpl4	352.7	27.8946	375.928	72.7248	0.0896204	0.799106
ENSMUSG00000003308	Keap1	794.419	47.9171	782.972	58.0828	-0.0208813	0.933415
ENSMUSG00000003309	Ap1m2	4.01386	1.24734	0.315883	0.547125	-3.30706	0.0833352
ENSMUSG00000003316	Glg1	929.991	95.366	905.338	106.515	-0.037759	0.886255
ENSMUSG00000003341	Atp8b3	1.70018	1.53694	0	0	-3.03318	1
ENSMUSG00000003344	Btbd2	263.786	14.6495	155.302	12.7455	-0.764307	1.76276e-05
ENSMUSG00000003345	Csnk1g2	1377.84	57.7205	1274.44	64.1811	-0.112763	0.42431
ENSMUSG00000003346	Abhd17a	732.378	61.7137	728.412	37.1131	-0.00826465	0.967904
ENSMUSG00000003348	Mob3a	96.8889	19.5494	37.5751	4.09784	-1.36074	5.52732e-06
ENSMUSG00000003352	Cacnb3	4.91272	3.43414	8.35972	2.7081	0.773319	0.533962
ENSMUSG00000003354	Ccdc65	0	0	0	0	0	1
ENSMUSG00000003355	Fkbp11	165.525	51.3535	78.2041	13.3723	-1.09109	0.00025871
ENSMUSG00000003360	Ddx23	721.177	42.6297	725.093	96.7416	0.00996767	0.965684
ENSMUSG00000003363	Pld3	293.583	19.1029	352.675	17.3981	0.265011	0.203834
ENSMUSG00000003378	Grik5	156.869	42.4494	230.705	69.8069	0.55358	0.0856855
ENSMUSG00000003379	Cd79a	5.09212	3.29391	7.16293	3.7471	0.502825	0.709484
ENSMUSG00000003380	Rabac1	557.982	38.8736	615.832	37.9345	0.140728	0.452723
ENSMUSG00000003382	Etv3	341.43	33.5553	498.855	50.8502	0.546208	0.00108983
ENSMUSG00000003402	Prkcsh	1835.88	187.371	2321.18	132.766	0.337683	0.018915
ENSMUSG00000003410	Elavl3	0	0	0.439318	0.760922	1.14747	1
ENSMUSG00000003411	Rab3b	10.4449	3.59402	9.25067	4.60639	-0.159972	0.903927
ENSMUSG00000003418	St8sia6	2.16196	3.74463	3.52913	3.3371	0.698093	0.808885
ENSMUSG00000003420	Fcgrt	2434.46	234.867	2547.33	202.764	0.0656688	0.68314
ENSMUSG00000003421	Nosip	231.443	27.1012	205.885	40.0836	-0.16671	0.581245
ENSMUSG00000003423	Pih1d1	567.927	32.3885	571.329	84.3178	0.00588329	0.982047
ENSMUSG00000003429	Rps11	1802.04	166.695	2265.34	211.833	0.329631	0.0896541
ENSMUSG00000003435	Supt5	1080.4	32.7185	1435.35	54.714	0.410477	1.94515e-05
ENSMUSG00000003436	Dll3	0	0	1.26126	1.32161	2.7734	1
ENSMUSG00000003437	Paf1	449.264	10.8187	325.22	16.6947	-0.466337	0.000143441
ENSMUSG00000003438	Timm50	423.737	30.2944	497.749	64.6958	0.23039	0.236831
ENSMUSG00000003444	Med29	84.5836	7.26246	97.0071	18.8577	0.2047	0.604062
ENSMUSG00000003452	Bicd1	4.41784	4.64771	5.7902	6.4025	0.340671	0.854452
ENSMUSG00000003458	Ncstn	909.259	49.7693	850.993	83.868	-0.0952446	0.52016
ENSMUSG00000003464	Pex19	2151.72	55.7309	2027.97	67.3035	-0.0849867	0.528157
ENSMUSG00000003469	Phyhip	1.63817	2.08705	4.30216	2.09747	1.37267	0.465785
ENSMUSG00000003476	Crhr2	3.97954	3.46335	3.92408	4.94363	0.0332211	0.986839
ENSMUSG00000003477	Inmt	6772.13	1926.15	6877.77	1965.47	0.022217	0.959133
ENSMUSG00000003484	Cyp4f18	4.67009	2.69496	16.2276	5.1579	1.80861	0.0221215
ENSMUSG00000003500	Impdh1	52.3048	20.1873	110.77	29.3499	1.07963	0.00122445
ENSMUSG00000003505	Psg18	0	0	0	0	0	1
ENSMUSG00000003518	Dusp3	936.943	15.5792	837.17	108.098	-0.161714	0.424117
ENSMUSG00000003526	Prodh	2864.35	701.049	4064.16	855.191	0.504757	0.102057
ENSMUSG00000003527	Ess2	86.4662	17.5656	98.8019	7.16613	0.193249	0.563563
ENSMUSG00000003528	Slc25a1	3317.85	582.563	3216.89	418.433	-0.0449653	0.870648
ENSMUSG00000003531	Dgcr6	514.172	45.9842	577.613	72.4449	0.168132	0.519172
ENSMUSG00000003534	Ddr1	24.0308	1.62896	23.5506	6.69861	-0.0339577	0.961302
ENSMUSG00000003541	Ier3	6.52079	4.42876	89.2749	30.0389	3.75925	9.78315e-13
ENSMUSG00000003545	Fosb	1.89585	2.42821	157.993	139.532	6.36188	2.6135e-05
ENSMUSG00000003546	Klc4	1277.1	69.4944	964.29	226.233	-0.405842	0.0720358
ENSMUSG00000003549	Ercc1	63.2356	11.0766	41.6149	11.019	-0.592218	0.142157
ENSMUSG00000003555	Cyp17a1	3638.7	710.172	2449	724.432	-0.570687	0.0545117
ENSMUSG00000003559	As3mt	1044.84	19.9525	950.742	56.8337	-0.13556	0.524763
ENSMUSG00000003573	Homer3	38.9098	4.34959	121.436	20.0946	1.64487	6.56995e-07
ENSMUSG00000003575	Crtc1	129.875	21.2822	210.248	19.0547	0.696584	0.000697073
ENSMUSG00000003581	Rnf215	160.536	17.2479	117.175	4.57897	-0.453416	0.0917556
ENSMUSG00000003585	Sec14l2	9580.56	1117.07	3902.85	549.343	-1.29518	1.11415e-17
ENSMUSG00000003604	Aven	216.293	19.5983	216.184	38.4602	0.00515261	0.985768
ENSMUSG00000003617	Cp	29964.1	4700.47	28470.5	2996.19	-0.0737558	0.744507
ENSMUSG00000003623	Crot	10394	1006.45	14704.7	2980.43	0.500569	0.0423281
ENSMUSG00000003644	Rps6ka1	140.275	30.2643	75.981	12.6656	-0.880377	0.000776567
ENSMUSG00000003657	Calb2	0	0	0	0	0	1
ENSMUSG00000003660	Snrnp200	1383.01	104.215	1527.35	72.7783	0.143879	0.28247
ENSMUSG00000003662	Ciao1	655.606	17.2038	381.853	27.545	-0.77965	1.21708e-07
ENSMUSG00000003665	Has1	0.351596	0.608983	0.382624	0.662725	0.185722	1
ENSMUSG00000003680	Taf6l	39.8382	5.02827	24.356	2.92826	-0.715352	0.0755766
ENSMUSG00000003721	Insig2	10607.3	1521.56	8777.28	2100.75	-0.273426	0.265216
ENSMUSG00000003731	Kpna6	1050.51	50.1826	870.669	86.0946	-0.272602	0.081147
ENSMUSG00000003746	Man1a	4885.76	432.989	5134.81	208.532	0.0716932	0.727077
ENSMUSG00000003752	Itpkc	149.592	25.259	1055.71	128.482	2.81988	2.68623e-32
ENSMUSG00000003762	Coq8b	328.559	61.7057	965.517	122.208	1.55526	5.32092e-12
ENSMUSG00000003778	Brd8	376.349	32.1542	344.188	45.0229	-0.125682	0.647698
ENSMUSG00000003779	Kif20a	58.9345	50.6077	23.2137	8.62906	-1.35293	0.0866972
ENSMUSG00000003808	Farsa	320.055	16.4333	364.133	39.063	0.186637	0.420991
ENSMUSG00000003809	Gcdh	8851.98	708.296	9353.23	332.478	0.0795948	0.553402
ENSMUSG00000003810	Mast2	256.902	11.5881	845.584	32.8379	1.71832	3.70839e-51
ENSMUSG00000003812	Dnase2a	256.976	35.9338	193.671	3.67866	-0.410589	0.0203123
ENSMUSG00000003813	Rad23a	905.07	101.776	876.255	17.1667	-0.0461538	0.810187
ENSMUSG00000003814	Calr	14100.8	2590.22	13220.8	428.482	-0.0930017	0.618968
ENSMUSG00000003824	Syce2	15.5015	11.1714	11.226	8.61159	-0.470776	0.716076
ENSMUSG00000003847	Nfat5	818.77	17.4389	677.373	47.2907	-0.272749	0.273872
ENSMUSG00000003848	Nob1	210.081	26.2459	445.791	21.2407	1.08658	5.36648e-13
ENSMUSG00000003849	Nqo1	171.46	65.3287	385.053	66.847	1.16815	0.00543896
ENSMUSG00000003863	Ppfia3	0.926555	1.60484	0.878637	1.52184	-0.107132	1
ENSMUSG00000003865	Gys1	59.6961	15.4571	17.5757	0.762578	-1.76352	3.4053e-06
ENSMUSG00000003868	Ruvbl2	209.492	23.0113	242.796	15.5536	0.217367	0.256635
ENSMUSG00000003872	Lin7b	0.950034	0.927447	8.35194	5.28491	3.1166	0.0328434
ENSMUSG00000003873	Bax	190.867	41.0632	206.389	30.1378	0.108369	0.716539
ENSMUSG00000003882	Il7r	33.8448	16.5209	34.7665	4.61583	0.0352472	0.962296
ENSMUSG00000003923	Tfam	806.657	19.7964	821.903	91.3862	0.0280919	0.90073
ENSMUSG00000003929	Zfp81	67.3337	1.40497	54.521	9.41687	-0.309486	0.433135
ENSMUSG00000003934	Efnb3	1.25889	1.40822	2.77393	2.84546	1.1369	0.616084
ENSMUSG00000003948	Mmd	1601.47	77.7869	1699.39	140.887	0.0858408	0.680439
ENSMUSG00000003949	Hlf	1349.13	128.313	444.224	120.66	-1.60166	2.50026e-11
ENSMUSG00000003955	Fam162a	579.148	38.8651	614.654	95.5005	0.0833822	0.719375
ENSMUSG00000003970	Rpl8	3910.21	131.849	5051.78	536.996	0.369308	0.0258976
ENSMUSG00000003974	Grm3	0	0	0	0	0	1
ENSMUSG00000003992	Ssbp2	27.339	9.35537	23.3504	9.29135	-0.227346	0.735822
ENSMUSG00000004018	Fancl	91.1857	18.8351	75.8021	10.8754	-0.25607	0.412062
ENSMUSG00000004031	Brinp2	0	0	0	0	0	1
ENSMUSG00000004032	Gstm5	145.637	18.6918	192.254	20.9902	0.40004	0.190141
ENSMUSG00000004035	Gstm7	908.829	70.4903	1223.65	105.051	0.428566	0.0234152
ENSMUSG00000004038	Gstm3	2460.38	788.46	1902.36	609.978	-0.371273	0.556507
ENSMUSG00000004040	Stat3	2558.67	328.327	7317.69	779.271	1.51595	4.57755e-20
ENSMUSG00000004043	Stat5a	107.367	28.5679	228.771	18.4716	1.08913	4.3635e-06
ENSMUSG00000004044	Cavin1	130.668	21.0911	80.0207	7.49519	-0.710519	0.0109454
ENSMUSG00000004054	Map3k11	648.578	67.3158	500.017	18.3524	-0.375414	0.138799
ENSMUSG00000004056	Akt2	1484.24	100.417	1341.84	102.995	-0.145463	0.303369
ENSMUSG00000004069	Dnaja3	2658.03	220.913	1331.24	37.1383	-0.997225	1.69713e-14
ENSMUSG00000004070	Hmox2	919.295	17.5208	1117.51	72.8268	0.281297	0.0230362
ENSMUSG00000004071	Cdip1	3273.56	458.26	1933.52	306.795	-0.760387	4.00601e-06
ENSMUSG00000004085	Map3k20	173.525	26.1097	248.695	20.1521	0.51837	0.0446855
ENSMUSG00000004096	Cwc15	858.532	19.0048	946.995	86.7787	0.140374	0.38308
ENSMUSG00000004098	Col5a3	151.454	36.2337	187.351	65.5569	0.305097	0.393183
ENSMUSG00000004099	Dnmt1	145.88	23.1755	189.15	68.9342	0.376185	0.272063
ENSMUSG00000004100	Ppan	322.617	6.57318	814.268	3.42682	1.33593	2.01255e-20
ENSMUSG00000004105	Angptl2	251.123	31.4954	251.549	46.7964	0.00594248	0.986568
ENSMUSG00000004110	Cacna1e	4.05239	2.91147	2.15222	0.77256	-0.87899	0.617429
ENSMUSG00000004113	Cacna1b	1.01626	0.997549	0.755201	0.679727	-0.429311	1
ENSMUSG00000004127	Trmt10a	98.6613	2.55589	82.376	14.9144	-0.263939	0.358876
ENSMUSG00000004151	Etv1	25.8285	12.367	10.8722	0.858118	-1.24719	0.0478861
ENSMUSG00000004187	Kifc2	80.052	8.37879	92.0207	21.5211	0.207405	0.573439
ENSMUSG00000004207	Psap	7547.09	438.562	7525.21	762.32	-0.00390613	0.981699
ENSMUSG00000004221	Ikbkg	1220.68	126.801	1595.21	359.996	0.385295	0.0742379
ENSMUSG00000004231	Pax2	0	0	0	0	0	1
ENSMUSG00000004233	Wars2	105.16	6.69868	69.7595	26.3372	-0.608712	0.0407444
ENSMUSG00000004263	Atn1	18.911	5.39933	24.0168	9.65095	0.356549	0.577161
ENSMUSG00000004264	Phb2	2740.66	153.101	3704.14	368.44	0.434363	0.00744176
ENSMUSG00000004266	Ptpn6	308.858	17.4028	184.168	32.7062	-0.740794	9.65831e-06
ENSMUSG00000004267	Eno2	0.308852	0.534947	1.58719	1.73752	2.14548	1
ENSMUSG00000004268	Emg1	609.962	67.7257	546.271	49.099	-0.160277	0.44413
ENSMUSG00000004270	Lpcat3	1348.51	165.171	2892.54	39.9245	1.10087	3.34308e-07
ENSMUSG00000004285	Atp6v1f	544.03	13.0705	619.963	73.2258	0.184954	0.219703
ENSMUSG00000004296	Il12b	0	0	0.439318	0.760922	1.14751	1
ENSMUSG00000004317	Clcn5	143.953	24.7829	191.759	16.475	0.413813	0.0955725
ENSMUSG00000004319	Clcn3	1058.58	120.959	908.222	140.61	-0.219646	0.223864
ENSMUSG00000004328	Hif3a	25.277	5.31835	14.3803	8.63638	-0.83026	0.299414
ENSMUSG00000004341	Gpx6	13.3047	2.69719	19.5112	6.62841	0.564413	0.384727
ENSMUSG00000004344	Gpx5	0	0	0	0	0	1
ENSMUSG00000004347	Pde1c	5.26853	1.97399	8.22624	3.05447	0.665983	0.498667
ENSMUSG00000004356	Utp20	387.044	53.9593	557.271	62.4555	0.526669	0.00836386
ENSMUSG00000004359	Spic	15.8032	2.11726	22.313	10.6445	0.498362	0.554375
ENSMUSG00000004360	9330159F19Rik	0	0	0.315883	0.547125	1.14747	1
ENSMUSG00000004364	Cul3	1365.89	54.4063	1952.33	93.3508	0.515428	2.37903e-06
ENSMUSG00000004366	Sst	0	0	0	0	0	1
ENSMUSG00000004371	Il11	3.25287	3.51345	3.71704	3.69131	0.155283	0.951111
ENSMUSG00000004383	Large1	92.2098	4.42924	58.8893	16.3085	-0.628935	0.0232485
ENSMUSG00000004393	Ddx56	469.022	48.9117	485.689	14.0651	0.0499021	0.848699
ENSMUSG00000004394	Tmed4	926.9	62.1002	767.956	34.6549	-0.271712	0.0426246
ENSMUSG00000004415	Col26a1	0	0	0	0	0	1
ENSMUSG00000004446	Bid	121.602	13.963	167.679	27.9505	0.467921	0.0424715
ENSMUSG00000004451	Ralb	208.238	8.83138	466.971	23.1529	1.16673	1.03342e-16
ENSMUSG00000004455	Ppp1cc	408.889	48.7242	399.148	56.698	-0.037943	0.891256
ENSMUSG00000004460	Dnajb11	1994.09	382.336	1838.46	320.467	-0.116618	0.647324
ENSMUSG00000004462	Tbccd1	333.25	78.9904	309.511	17.0499	-0.103932	0.718345
ENSMUSG00000004473	Clec11a	15.2072	6.37982	23.8253	6.63209	0.635864	0.329863
ENSMUSG00000004500	Zfp324	62.3253	10.8043	10.0525	3.60513	-2.60095	2.30541e-08
ENSMUSG00000004508	Gab2	112.323	5.45936	199.707	26.2707	0.832381	0.00350718
ENSMUSG00000004530	Coro1c	492.063	37.2265	542.131	143.067	0.142865	0.595327
ENSMUSG00000004535	Tax1bp1	3381.19	105.095	3934.33	130.423	0.219043	0.0102485
ENSMUSG00000004540	Psg17	0	0	0	0	0	1
ENSMUSG00000004542	Psg19	0	0	0	0	0	1
ENSMUSG00000004552	Ctse	3.93258	1.94608	6.13072	2.10451	0.651946	0.611206
ENSMUSG00000004558	Ndrg2	21780.3	2230.66	24625.5	1407.09	0.177137	0.28952
ENSMUSG00000004561	Mettl17	145.079	5.16799	103.401	4.23059	-0.489134	0.0368293
ENSMUSG00000004562	Arhgef40	119.151	32.3586	86.1326	16.0204	-0.464717	0.27837
ENSMUSG00000004565	Pnpla6	308.8	43.9588	367.305	33.2903	0.250686	0.289247
ENSMUSG00000004567	Mcoln1	544.007	52.5839	484.486	28.4038	-0.168713	0.294909
ENSMUSG00000004568	Arhgef18	461.335	74.0995	373.07	15.0698	-0.305941	0.119359
ENSMUSG00000004591	Pkn2	894.34	50.7575	1091.68	42.6812	0.288347	0.0906728
ENSMUSG00000004609	Cd33	74.8954	7.31825	101.864	19.3246	0.452534	0.14783
ENSMUSG00000004610	Etfb	609.928	44.8502	729.324	106.52	0.255954	0.240083
ENSMUSG00000004612	Nkg7	6.88322	1.2726	4.59568	5.195	-0.671979	0.551259
ENSMUSG00000004626	Stxbp2	585.226	31.2003	642.968	52.0959	0.132763	0.374074
ENSMUSG00000004630	Pcp2	0	0	0	0	0	1
ENSMUSG00000004631	Sgce	89.869	12.0511	75.8018	2.92183	-0.246337	0.537428
ENSMUSG00000004633	Chn2	953.929	125.025	704.268	67.2023	-0.436432	0.0295289
ENSMUSG00000004637	Wwox	117.658	20.2181	154.571	34.4636	0.391269	0.153727
ENSMUSG00000004642	Slbp	197.303	13.195	154.655	29.6285	-0.356794	0.177537
ENSMUSG00000004651	Tyr	0	0	0	0	0	1
ENSMUSG00000004654	Ghrhr	1.32932	2.30245	0	0	-2.67898	1
ENSMUSG00000004655	Aqp1	2172.05	253.28	2196.26	933.333	0.0168276	0.967157
ENSMUSG00000004661	Arid3b	54.9514	6.15069	56.9198	25.547	0.0559512	0.924059
ENSMUSG00000004665	Cnn2	86.4072	16.9065	71.1877	29.5792	-0.264582	0.507185
ENSMUSG00000004667	Polr2e	288.57	10.3687	325.487	19.518	0.171407	0.343923
ENSMUSG00000004668	Abca13	0	0	0	0	0	1
ENSMUSG00000004677	Myo9b	537.773	49.0683	631.152	31.2318	0.231876	0.273674
ENSMUSG00000004698	Hdac9	28.4817	2.35247	6.88365	2.02844	-2.07332	0.00020808
ENSMUSG00000004707	Ly9	52.7244	10.8439	19.7302	3.48525	-1.40085	0.000214472
ENSMUSG00000004709	Cd244a	6.82241	6.93331	8.67333	2.51169	0.358933	0.759375
ENSMUSG00000004730	Adgre1	426.895	66.7542	228.8	63.5873	-0.895945	0.00209761
ENSMUSG00000004748	Mtfp1	374.656	23.2427	128.243	16.0422	-1.5527	1.75252e-16
ENSMUSG00000004768	Rab23	145.539	22.3516	156.632	22.1223	0.112464	0.72895
ENSMUSG00000004771	Rab11a	778.862	32.383	718.585	45.6072	-0.117507	0.476305
ENSMUSG00000004788	Eif2b2	232.158	20.029	400.986	39.3639	0.787142	0.00012971
ENSMUSG00000004789	Dlst	3302.26	239.368	5180.58	426.67	0.649463	5.63687e-09
ENSMUSG00000004791	Pgf	1.94702	1.99564	2.08547	1.47912	0.124494	0.962471
ENSMUSG00000004798	Ulk2	1404.53	83.7008	755.9	181.402	-0.892651	1.78053e-06
ENSMUSG00000004814	Ccl24	28.973	9.75148	19.886	6.95246	-0.524913	0.332269
ENSMUSG00000004815	Dgkq	448.692	48.6304	213.539	32.0817	-1.0683	3.07643e-07
ENSMUSG00000004821	Tmed11	0	0	0	0	0	1
ENSMUSG00000004837	Grap	64.4915	11.4423	79.6889	9.89835	0.299314	0.370802
ENSMUSG00000004842	Pou1f1	0	0	0	0	0	1
ENSMUSG00000004843	Chmp2b	464.724	9.1906	892.455	96.5496	0.941935	4.94436e-13
ENSMUSG00000004846	Plod3	379.273	37.5929	377.406	32.8582	-0.0061516	0.979698
ENSMUSG00000004849	Ap1s1	436.742	32.1379	366.472	37.6636	-0.255524	0.174049
ENSMUSG00000004864	Mapk13	5.27274	0.287191	4.93393	1.01738	-0.109696	0.937911
ENSMUSG00000004865	Srpk1	473.387	29.4124	342.288	44.529	-0.463948	0.00359579
ENSMUSG00000004872	Pax3	0	0	0	0	0	1
ENSMUSG00000004880	Lbr	331.738	20.8686	366.896	109.912	0.149295	0.632532
ENSMUSG00000004885	Crabp2	0.33233	0.575613	1.46376	1.77888	2.05985	0.379785
ENSMUSG00000004891	Nes	53.07	11.2846	89.2221	16.7441	0.751944	0.0210062
ENSMUSG00000004892	Bcan	0	0	0	0	0	1
ENSMUSG00000004894	Hapln2	0	0	0.315883	0.547125	1.1475	1
ENSMUSG00000004895	Prcc	351.244	34.2754	318.775	32.4829	-0.141166	0.568211
ENSMUSG00000004896	Rrnad1	197.045	29.411	162.872	14.5339	-0.276958	0.252192
ENSMUSG00000004897	Hdgf	2955.73	461.54	2641.77	142.721	-0.16169	0.303358
ENSMUSG00000004902	Slc25a18	4.69357	2.35686	32.1659	18.0031	2.77534	0.000193454
ENSMUSG00000004929	Thop1	149.754	34.1723	104.157	17.1769	-0.52849	0.150698
ENSMUSG00000004931	Apba3	557.941	68.7329	378.964	13.0525	-0.558147	0.000693715
ENSMUSG00000004933	Matk	0.308852	0.534947	6.57781	2.41464	4.20002	0.022019
ENSMUSG00000004934	Pias4	232.709	23.5208	148.421	27.2894	-0.643018	0.00245768
ENSMUSG00000004936	Map2k1	880.54	70.6026	656.708	57.4463	-0.42056	0.00199389
ENSMUSG00000004937	Sgta	910.49	24.7016	834.636	51.806	-0.123711	0.365009
ENSMUSG00000004939	Nmrk2	0	0	0	0	0	1
ENSMUSG00000004945	Tmem242	495.056	18.0138	557.682	76.7443	0.169858	0.463243
ENSMUSG00000004947	Dtx2	56.0917	6.28278	58.6991	16.7649	0.0644418	0.886546
ENSMUSG00000004948	Zp3	0	0	0	0	0	1
ENSMUSG00000004951	Hspb1	89.1327	26.9501	207.628	35.911	1.21756	0.0120206
ENSMUSG00000004952	Rasa4	32.3673	0.755447	15.9762	4.49699	-1.03591	0.0226725
ENSMUSG00000004961	Syt5	0.351596	0.608983	0	0	-0.776043	1
ENSMUSG00000004980	Hnrnpa2b1	6555.12	246.356	5737.85	363.104	-0.192177	0.0750463
ENSMUSG00000004988	Fxyd4	0	0	0	0	0	1
ENSMUSG00000004994	Ccdc130	56.8286	6.97277	61.5028	11.9971	0.123377	0.765787
ENSMUSG00000004996	Mri1	261.895	48.443	302.409	65.0495	0.205061	0.467009
ENSMUSG00000005034	Prkacb	957.409	41.2932	606.793	72.8813	-0.654715	4.76521e-07
ENSMUSG00000005043	Sgsh	105.052	9.13507	83.0752	17.1873	-0.327677	0.250169
ENSMUSG00000005045	Chd5	0.9693	0.929508	2.64823	1.41309	1.43258	1
ENSMUSG00000005054	Cstb	379.636	37.1045	546.217	10.3335	0.524087	0.000290361
ENSMUSG00000005057	Sh2b2	26.1337	5.09828	51.8064	6.555	0.996601	0.0034624
ENSMUSG00000005069	Pex5	1631.15	33.2648	1399.22	83.971	-0.219868	0.0400272
ENSMUSG00000005078	Jkamp	334.451	34.2352	233.411	39.6043	-0.51674	0.00583792
ENSMUSG00000005087	Cd44	94.6234	23.7405	98.6688	13.5849	0.0632434	0.877815
ENSMUSG00000005089	Slc1a2	4710.01	518.771	3040.11	333.353	-0.631455	0.000136863
ENSMUSG00000005102	Eif2ak4	373.403	19.2729	568.292	103.714	0.608116	0.0101535
ENSMUSG00000005103	Wdr1	843.991	49.4193	875.087	205.675	0.0541325	0.830601
ENSMUSG00000005107	Slc2a9	633.908	44.6982	501.154	30.6852	-0.339209	0.0429324
ENSMUSG00000005124	Ccn4	12.6412	5.90893	33.7343	6.00393	1.40237	0.0103141
ENSMUSG00000005125	Ndrg1	498.257	52.0497	812.852	104.824	0.706901	0.000243742
ENSMUSG00000005131	4930550C14Rik	0	0	6.03515	5.7093	5.04644	0.00328032
ENSMUSG00000005142	Man2b1	1518.63	85.4154	1928.56	154.528	0.345345	0.00872692
ENSMUSG00000005148	Klf5	2.86937	2.37644	3.09759	1.07202	0.071637	0.971153
ENSMUSG00000005150	Wdr83	219.234	20.1576	152.76	14.2345	-0.521006	0.00894693
ENSMUSG00000005161	Prdx2	1194.58	66.821	1215.32	131.409	0.0235116	0.908694
ENSMUSG00000005198	Polr2a	853.172	90.9789	830.875	14.9144	-0.0390532	0.838775
ENSMUSG00000005202	Shbg	0.351596	0.608983	0	0	-0.776054	1
ENSMUSG00000005204	Senp3	632.141	52.1403	730.59	38.0613	0.209559	0.11044
ENSMUSG00000005220	Corin	7.88263	6.83014	11.168	4.74141	0.500444	0.698842
ENSMUSG00000005225	Plekha8	452.329	43.9056	464.969	50.2644	0.0417059	0.878655
ENSMUSG00000005232	G6pc2	0	0	2.02651	1.80088	3.46028	1
ENSMUSG00000005233	Spc25	79.0742	56.4145	43.7114	3.96117	-0.857371	0.109777
ENSMUSG00000005237	Dnah2	3.70079	2.30952	11.4696	5.37911	1.66195	0.0866037
ENSMUSG00000005251	Ripk4	384.472	46.9071	334.06	38.353	-0.204438	0.391545
ENSMUSG00000005262	Ufd1	645.926	92.5028	772.908	42.1158	0.260222	0.134965
ENSMUSG00000005267	Zfp287	10.4654	6.47044	2.64823	1.41309	-1.98925	0.0481711
ENSMUSG00000005268	Prlr	6621.13	975.848	6409.5	647.715	-0.0466704	0.8646
ENSMUSG00000005299	Letm1	1390.84	50.8524	1409.63	33.778	0.0191897	0.91916
ENSMUSG00000005312	Ubqln1	2332.2	38.6623	2522.95	255.822	0.114469	0.359329
ENSMUSG00000005320	Fgfr4	568.479	52.2297	649.835	35.9624	0.193427	0.238938
ENSMUSG00000005338	Cadm3	130.98	21.2853	140.031	6.41352	0.0985479	0.799362
ENSMUSG00000005339	Fcer1a	0	0	0	0	0	1
ENSMUSG00000005354	Txn2	2788.19	303.864	3079.55	392.931	0.143119	0.528138
ENSMUSG00000005355	Casp14	0	0	0	0	0	1
ENSMUSG00000005357	Slc1a6	0	0	0	0	0	1
ENSMUSG00000005360	Slc1a3	5.33897	1.42459	2.78398	1.76164	-0.880118	0.49983
ENSMUSG00000005362	Crbn	507.658	4.93785	365.158	38.2931	-0.476309	0.000693302
ENSMUSG00000005364	Il5ra	0	0	0.315883	0.547125	1.14751	1
ENSMUSG00000005370	Msh6	204.636	14.4169	139.614	28.5214	-0.546363	0.0550933
ENSMUSG00000005371	Fbxo11	492.245	6.13317	505.196	58.3545	0.0392371	0.891839
ENSMUSG00000005373	Mlxipl	4141.52	535.515	5618.09	309.634	0.439762	0.00611495
ENSMUSG00000005374	Tbl2	299.015	12.6518	653.58	25.411	1.12858	1.76549e-07
ENSMUSG00000005378	Bud23	439.031	20.4715	493.141	4.26528	0.167197	0.261788
ENSMUSG00000005397	Nid1	479.605	53.5442	818.737	214.943	0.773045	0.00108698
ENSMUSG00000005410	Mcm5	91.5661	69.9972	86.1533	8.84198	-0.0900032	0.894908
ENSMUSG00000005413	Hmox1	383.155	48.4015	37618.6	5233.25	6.61702	7.42523e-202
ENSMUSG00000005417	Mprip	1837.54	58.097	2145.39	89.7486	0.223088	0.0447732
ENSMUSG00000005442	Cic	537.092	32.399	1134.57	114.363	1.07933	7.54166e-08
ENSMUSG00000005447	Pafah1b3	21.1132	9.16215	13.7796	1.0085	-0.623475	0.322076
ENSMUSG00000005465	Il27ra	24.7255	3.29067	16.1042	5.33371	-0.608128	0.277202
ENSMUSG00000005469	Prkaca	714.002	66.306	604.177	7.75768	-0.240661	0.0667161
ENSMUSG00000005470	Asf1b	6.49731	4.00928	2.40136	2.02559	-1.38265	0.303845
ENSMUSG00000005474	Myl10	0	0	0	0	0	1
ENSMUSG00000005481	Ddx39a	269.756	19.7261	294.615	38.6896	0.127092	0.713012
ENSMUSG00000005483	Dnajb1	434.504	12.7518	182.377	19.9846	-1.25011	9.14332e-09
ENSMUSG00000005493	Msh4	2.27514	1.06212	0.765248	1.32545	-1.59592	0.492541
ENSMUSG00000005501	Usp40	740.529	75.1821	261.387	51.4701	-1.50614	5.42938e-23
ENSMUSG00000005503	Evx1	0	0	0	0	0	1
ENSMUSG00000005505	Kbtbd4	186.499	9.14597	69.7365	13.9484	-1.42014	4.69382e-10
ENSMUSG00000005506	Celf1	2225.22	45.9436	1322.87	107.613	-0.751002	5.73881e-08
ENSMUSG00000005510	Ndufs3	1257.02	79.6297	1385.94	167.185	0.140028	0.477415
ENSMUSG00000005514	Por	16109.5	562.937	17386.9	344.36	0.110084	0.571896
ENSMUSG00000005533	Igf1r	65.2458	8.271	69.5042	14.792	0.0950811	0.841577
ENSMUSG00000005534	Insr	2616.75	123.357	2316.06	185.933	-0.176679	0.201105
ENSMUSG00000005540	Fcer2a	2.46117	4.26288	0	0	-3.54672	0.125956
ENSMUSG00000005547	Cyp2a5	10941.7	7193.91	11783.8	3530.9	0.106969	0.925503
ENSMUSG00000005553	Atp4a	8.51477	7.62484	6.62446	3.39491	-0.383422	0.793065
ENSMUSG00000005566	Trim28	660.907	32.2046	622.083	29.1637	-0.0874451	0.707527
ENSMUSG00000005575	Ube2m	653.958	42.511	704.334	66.7108	0.105158	0.537959
ENSMUSG00000005580	Adcy9	834.472	166.377	203.069	18.0536	-2.03842	5.96726e-24
ENSMUSG00000005583	Mef2c	44.8544	7.55931	51.1017	21.9131	0.184747	0.776893
ENSMUSG00000005609	Ctr9	749.33	58.8434	326.794	13.0491	-1.19651	3.4047e-10
ENSMUSG00000005610	Eif4g2	10868.3	304.652	8306.26	706.812	-0.387522	5.40683e-05
ENSMUSG00000005611	Irag1	24.2764	6.21797	20.9996	14.0093	-0.190105	0.833342
ENSMUSG00000005615	Pcyt1a	1661.06	139.09	2116.6	222.571	0.350975	0.00366514
ENSMUSG00000005621	Zfp592	1179.82	81.7644	767.682	74.1944	-0.618005	1.26486e-06
ENSMUSG00000005625	Psmd4	1400.11	63.8194	1842.53	138.877	0.395735	0.0241827
ENSMUSG00000005628	Tmod4	2.07105	2.11063	1.20457	1.15207	-0.8079	0.755516
ENSMUSG00000005640	Insrr	1.03552	1.05532	1.94972	1.97749	0.917035	0.761139
ENSMUSG00000005649	Cabp5	0	0	0	0	0	1
ENSMUSG00000005656	Snx6	293.449	23.8471	192.215	19.7748	-0.613712	0.00130533
ENSMUSG00000005667	Mthfd2	19.8375	6.97861	20.9027	10.4505	0.0865977	0.936178
ENSMUSG00000005672	Kit	71.5276	16.9169	59.5988	26.5285	-0.250193	0.632883
ENSMUSG00000005674	Tomm40l	116.674	17.7549	86.8891	34.1407	-0.435691	0.314877
ENSMUSG00000005677	Nr1i3	3541.65	534.243	1374.14	135.055	-1.3654	6.26453e-10
ENSMUSG00000005681	Apoa2	81175.8	5069.8	110997	16535.5	0.451381	0.000513141
ENSMUSG00000005682	Pan2	460.257	32.3582	892.981	71.9131	0.954074	2.11931e-16
ENSMUSG00000005683	Cs	1930.35	75.4224	4211.92	317.376	1.12547	1.14874e-16
ENSMUSG00000005686	Ampd3	46.7274	17.9752	64.5136	12.5051	0.457048	0.33149
ENSMUSG00000005687	Bcas2	422.445	18.1167	486.695	47.0196	0.204979	0.282348
ENSMUSG00000005696	Sh2d1a	1.01204	1.05738	1.57714	0.922368	0.618221	0.801239
ENSMUSG00000005698	Ctcf	545.891	57.3719	532.492	28.74	-0.0354717	0.873054
ENSMUSG00000005699	Pard6a	24.8002	1.4492	6.19746	1.22093	-1.9808	0.00146714
ENSMUSG00000005705	Agrp	0	0	0	0	0	1
ENSMUSG00000005716	Pvalb	0	0	0	0	0	1
ENSMUSG00000005718	Tfap4	36.4823	15.2402	76.5828	36.4314	1.06748	0.0271908
ENSMUSG00000005732	Ranbp1	252.519	11.0003	300.143	28.2266	0.24852	0.270293
ENSMUSG00000005763	Cd247	4.6743	1.43968	8.29071	1.87817	0.829294	0.433339
ENSMUSG00000005774	Rfx5	115.045	14.7349	150.75	35.4396	0.394701	0.334111
ENSMUSG00000005779	Psmb4	1895.74	70.8257	2220.94	8.03447	0.228513	0.18743
ENSMUSG00000005800	Mmp8	12.5738	0.986781	32.9846	8.79829	1.38161	0.00839132
ENSMUSG00000005802	Slc30a4	253.606	16.0183	386.862	38.778	0.607656	0.00354913
ENSMUSG00000005803	Sqor	3057.8	362.948	2901.14	190.65	-0.0760717	0.710257
ENSMUSG00000005804	Bloc1s6	220.394	28.425	230.218	20.9377	0.0598417	0.80816
ENSMUSG00000005813	Metap1	664.135	51.1146	759.4	121.192	0.195165	0.353886
ENSMUSG00000005823	Gpr108	339.086	40.9463	322.859	21.3906	-0.0726907	0.810191
ENSMUSG00000005824	Tnfsf14	3.95606	2.63924	42.4543	7.27877	3.42015	2.9019e-07
ENSMUSG00000005836	Gata6	198.093	23.6857	446.602	16.8385	1.1725	0.000153811
ENSMUSG00000005846	Rsl1d1	828.447	43.6611	1674.27	93.4956	1.01498	4.24153e-15
ENSMUSG00000005864	Cnga2	0	0	0.315883	0.547125	1.14748	1
ENSMUSG00000005871	Apc	830.702	80.4613	807.492	61.3681	-0.0396169	0.851383
ENSMUSG00000005873	Reep5	282.304	64.2439	332.625	21.7644	0.233314	0.300439
ENSMUSG00000005881	Ergic3	1002.64	94.1384	946.814	51.8021	-0.0833828	0.620758
ENSMUSG00000005882	Uqcc1	598.69	56.1349	504.663	35.4437	-0.246578	0.21346
ENSMUSG00000005883	Spo11	0.703193	1.21797	1.76959	0.933434	1.36831	1
ENSMUSG00000005886	Ncoa2	1233.16	22.219	1152.12	146.733	-0.0976701	0.752453
ENSMUSG00000005891	Prl4a1	0	0	0	0	0	1
ENSMUSG00000005892	Trh	0	0	0.315883	0.547125	1.14747	1
ENSMUSG00000005893	Nr2c2	536.516	54.5189	407.806	56.4222	-0.400107	0.0229492
ENSMUSG00000005897	Nr2c1	398.677	57.5392	260.847	28.5973	-0.611577	0.00614949
ENSMUSG00000005899	Smpd4	221.069	10.7678	252.911	15.323	0.192979	0.326567
ENSMUSG00000005907	Pex1	466.261	41.9647	383.965	58.3295	-0.278561	0.106006
ENSMUSG00000005917	Otx1	0	0	1.75727	3.04369	3.25609	1
ENSMUSG00000005936	Kctd20	544.411	25.7923	845.087	39.5422	0.63439	6.11185e-09
ENSMUSG00000005947	Itgae	5.29622	0.67486	7.4464	3.8563	0.467064	0.703801
ENSMUSG00000005949	Ctns	246.55	16.2943	462.227	40.4449	0.906028	2.14165e-08
ENSMUSG00000005950	P2rx5	1.23541	2.13979	2.34239	1.27361	0.856539	0.706485
ENSMUSG00000005951	Shpk	972.549	72.3279	970.219	81.0466	-0.00400784	0.98854
ENSMUSG00000005952	Trpv1	2.25588	2.04493	5.05736	1.96431	1.12874	0.444411
ENSMUSG00000005958	Ephb3	4.62314	4.02883	2.1399	2.77238	-1.19922	0.483847
ENSMUSG00000005968	Tuft1	83.0983	13.7842	198.794	62.5375	1.26417	4.42393e-05
ENSMUSG00000005973	Rcn1	235.921	37.0129	189.122	32.4063	-0.314338	0.188974
ENSMUSG00000005980	Dnase1	0	0	1.26126	1.32161	2.75757	1
ENSMUSG00000005981	Trap1	3406	351.619	3404.56	97.4651	-0.000450019	0.997918
ENSMUSG00000005982	Naa60	1336.72	81.2399	903.039	56.435	-0.56435	1.19516e-06
ENSMUSG00000005983	1700037C18Rik	4.03734	1.89711	3.9785	1.69521	0.00543132	0.997779
ENSMUSG00000005986	Ankrd13d	4.62493	5.50679	2.39909	1.50577	-0.996816	0.518463
ENSMUSG00000005994	Tyrp1	0	0	0	0	0	1
ENSMUSG00000006005	Tpr	1377.07	53.1647	1927.89	112.844	0.485786	0.000116329
ENSMUSG00000006007	Pdc	0	0	0	0	0	1
ENSMUSG00000006010	Odr4	713.196	1.80167	614.547	58.9012	-0.211537	0.110523
ENSMUSG00000006014	Prg4	1580.94	433.47	1621.65	322.55	0.0364098	0.943474
ENSMUSG00000006019	Dhx34	115.261	11.7668	94.3145	40.525	-0.293171	0.54682
ENSMUSG00000006021	Kptn	201.244	18.4968	215.904	24.6511	0.0989282	0.681927
ENSMUSG00000006024	Napa	1089.61	76.281	1709.95	103.51	0.649422	7.14097e-07
ENSMUSG00000006050	Sra1	1378.96	104.591	2964.25	913.867	1.10356	4.86146e-07
ENSMUSG00000006056	Calcoco2	0	0	0	0	0	1
ENSMUSG00000006057	Atp5g1	1358.25	95.451	1494.73	174.386	0.137547	0.57221
ENSMUSG00000006058	Snf8	461.388	7.27651	567.277	9.37602	0.297787	0.0260342
ENSMUSG00000006095	Tbcb	287.961	20.3563	305.462	33.9216	0.0862582	0.708571
ENSMUSG00000006127	Inpp5k	214.561	11.5082	313.852	21.6087	0.547137	0.000228706
ENSMUSG00000006134	Crkl	642.618	24.0039	896.476	27.3683	0.479916	0.000143319
ENSMUSG00000006143	Upk3bl	0	0	0	0	0	1
ENSMUSG00000006154	Eps8l1	28.6707	14.3581	29.3123	6.69476	0.0432083	0.954348
ENSMUSG00000006169	Clint1	1065.35	32.6929	1349.37	162.322	0.342334	0.00764313
ENSMUSG00000006179	Prss16	0.66466	1.15123	0	0	-1.67938	1
ENSMUSG00000006191	Cdkal1	164.424	27.2552	101.461	12.3378	-0.691412	0.00372378
ENSMUSG00000006200	Rhox6	0	0	0	0	0	1
ENSMUSG00000006204	Cdcp3	0	0	0	0	0	1
ENSMUSG00000006205	Htra1	36.3108	2.13877	42.2188	10.6472	0.213449	0.704543
ENSMUSG00000006215	Zbtb17	177.266	6.2934	167.712	29.392	-0.0734173	0.809642
ENSMUSG00000006216	Clcnkb	0	0	0	0	0	1
ENSMUSG00000006218	Fam131c	33.433	13.087	33.0961	6.47247	-0.0210474	0.980167
ENSMUSG00000006219	Fblim1	27.9453	5.3688	29.5738	8.78547	0.09669	0.879813
ENSMUSG00000006221	Hspb7	3.8772	3.71803	10.2725	9.5817	1.36592	0.255612
ENSMUSG00000006235	Epor	9.5804	2.06476	4.05756	3.81869	-1.15749	0.214652
ENSMUSG00000006241	Ccdc159	85.7967	7.53961	94.3271	15.3208	0.133694	0.690835
ENSMUSG00000006262	Mob1b	940.093	51.6828	1037.87	35.0381	0.143125	0.407146
ENSMUSG00000006269	Atp6v1b1	0	0	0	0	0	1
ENSMUSG00000006270	Vax1	0	0	0	0	0	1
ENSMUSG00000006273	Atp6v1b2	749.864	64.4067	1034.08	50.9401	0.465372	2.91046e-05
ENSMUSG00000006276	Eps15l1	333.275	32.2903	224.462	9.14354	-0.569224	0.000668242
ENSMUSG00000006281	Tep1	283.792	46.0007	188.066	6.72071	-0.593874	0.00147081
ENSMUSG00000006288	Ttc5	134.383	19.1318	141.645	23.6719	0.0753541	0.812536
ENSMUSG00000006289	Osgep	242.709	26.7006	257.338	30.9461	0.079649	0.782282
ENSMUSG00000006299	Aamp	2168.55	91.6005	1673.81	128.547	-0.374482	0.000516718
ENSMUSG00000006301	Tmbim1	775.341	101.557	859.113	100.906	0.14886	0.482079
ENSMUSG00000006304	Arpc2	1880.78	138.366	1993.25	113.953	0.0846511	0.500895
ENSMUSG00000006307	Kmt2b	546.973	33.5314	1156.91	36.3287	1.07973	3.63525e-24
ENSMUSG00000006310	Zbtb32	2.59905	2.36756	5.2699	4.38413	1.01391	0.636446
ENSMUSG00000006311	Etv2	0	0	0	0	0	1
ENSMUSG00000006313	Upk1a	0.33233	0.575613	26.6595	10.505	6.22411	9.36923e-06
ENSMUSG00000006315	Tmem147	965.713	104.634	850.777	93.1648	-0.183754	0.338025
ENSMUSG00000006333	Rps9	3139.12	96.8741	3815.68	111.344	0.281502	0.153218
ENSMUSG00000006335	Tfpt	112.436	17.3944	117.957	18.5585	0.0660277	0.889484
ENSMUSG00000006342	Susd2	52.3945	14.5267	31.0861	4.5947	-0.757725	0.0567327
ENSMUSG00000006344	Ggt5	47.6046	11.4084	63.0589	3.28581	0.407874	0.348247
ENSMUSG00000006345	Ggt1	0.351596	0.608983	2.229	3.07676	2.65411	0.324086
ENSMUSG00000006356	Crip2	1070.72	99.0337	1391.14	179.369	0.377876	0.0659899
ENSMUSG00000006360	Crip1	44.1723	13.7671	26.5996	8.42798	-0.719533	0.174621
ENSMUSG00000006362	Cbfa2t3	26.5431	3.73522	208.745	67.0676	2.97791	1.61903e-09
ENSMUSG00000006369	Fbln1	19.0362	11.6798	12.9476	3.27718	-0.561681	0.464628
ENSMUSG00000006373	Pgrmc1	17591.3	2444.64	22275.2	640.643	0.340588	0.0223584
ENSMUSG00000006378	Gcat	232.208	30.2449	280.732	75.4985	0.270539	0.437108
ENSMUSG00000006386	Tek	260.366	22.736	195.239	57.6215	-0.411211	0.251245
ENSMUSG00000006389	Mpl	0	0	0.439318	0.760922	1.14749	1
ENSMUSG00000006390	Elovl1	593.441	16.6846	398.406	33.1876	-0.572684	1.59648e-05
ENSMUSG00000006392	Med8	440.144	16.9168	438.944	22.1462	-0.00335135	0.989567
ENSMUSG00000006395	Hyi	346.444	78.5181	589.59	102.765	0.766268	0.00113604
ENSMUSG00000006398	Cdc20	27.4805	29.1672	15.3911	7.4992	-0.84323	0.51711
ENSMUSG00000006403	Adamts4	1.62975	1.45062	68.4386	33.955	5.3823	8.74742e-10
ENSMUSG00000006411	Nectin4	7.50514	2.03702	8.5499	2.58443	0.182993	0.863931
ENSMUSG00000006412	Pfdn2	754.428	17.1851	893.259	133.715	0.2414	0.134911
ENSMUSG00000006418	Rnf114	821.593	63.9291	818.385	58.2386	-0.005317	0.984462
ENSMUSG00000006423	Steep1	504.67	51.2346	403.841	42.1686	-0.322661	0.0736603
ENSMUSG00000006435	Neurl1a	7.38653	2.97855	5.23198	5.21218	-0.467011	0.765458
ENSMUSG00000006442	Srm	436.06	77.2834	438.274	21.6747	0.00762094	0.983888
ENSMUSG00000006445	Epha2	573.995	80.0972	1374.08	223.417	1.25969	1.89755e-05
ENSMUSG00000006456	Rbm14	217.931	25.9321	129.875	19.936	-0.742988	0.00339285
ENSMUSG00000006457	Actn3	0	0	1.77964	1.72472	3.29988	1
ENSMUSG00000006462	A530013C23Rik	3.66647	2.10972	31.1039	5.0791	3.08861	1.7359e-05
ENSMUSG00000006463	Zdhhc24	34.4932	14.92	14.0511	4.45418	-1.26395	0.00887165
ENSMUSG00000006464	Bbs1	27.2704	16.2421	30.6367	5.90125	0.169302	0.816779
ENSMUSG00000006469	Slc34a3	0	0	0	0	0	1
ENSMUSG00000006471	Ndor1	67.2242	17.2352	82.4875	6.86263	0.293212	0.403034
ENSMUSG00000006476	Nsmf	1916.96	243.295	1961.57	340.339	0.0338996	0.890187
ENSMUSG00000006488	Prl7a1	0	0	0	0	0	1
ENSMUSG00000006490	Prl8a9	0	0	0	0	0	1
ENSMUSG00000006494	Pdk1	1864.33	189.889	1712.62	212.351	-0.123503	0.478085
ENSMUSG00000006498	Ptbp1	1299.44	70.6948	1394.81	144.896	0.103342	0.483615
ENSMUSG00000006517	Mvd	524.009	74.2629	233.824	140.824	-1.15816	0.00139482
ENSMUSG00000006519	Cyba	117.024	5.06426	81.4213	18.1207	-0.508481	0.0431781
ENSMUSG00000006522	Itih3	21716.9	5191.16	42420.5	1686.18	0.965928	2.76153e-07
ENSMUSG00000006526	Stimate	189.17	15.5702	263.9	15.5617	0.479315	0.0326458
ENSMUSG00000006527	Sfmbt1	666.698	17.3883	513.219	28.0467	-0.377031	0.079322
ENSMUSG00000006529	Itih1	12995.9	1388.12	16729.4	512.182	0.364298	0.00186928
ENSMUSG00000006538	Ihh	7.80978	2.87082	1.64616	1.9438	-2.13545	0.08332
ENSMUSG00000006542	Prkag3	4.32271	0.835752	0	0	-4.38043	0.113987
ENSMUSG00000006546	Cryba2	0	0	0	0	0	1
ENSMUSG00000006567	Atp7b	423.122	9.03714	205.098	26.0782	-1.0482	2.91433e-07
ENSMUSG00000006570	Defb2	0	0	0	0	0	1
ENSMUSG00000006574	Slc4a1	5.21073	1.79003	8.50517	7.48301	0.686786	0.709954
ENSMUSG00000006575	Rundc3a	19.8321	1.12426	23.9812	6.45907	0.265302	0.703105
ENSMUSG00000006576	Slc4a3	12.7351	3.13527	3.80615	2.69387	-1.76602	0.0310762
ENSMUSG00000006585	Cdt1	36.6924	24.9287	145.421	34.0998	1.9867	8.07872e-07
ENSMUSG00000006586	Runx1t1	4.51295	5.43616	5.05963	1.39983	0.197349	0.912927
ENSMUSG00000006587	Snai3	2.5563	2.80646	4.10421	3.9034	0.704913	0.664713
ENSMUSG00000006589	Aprt	336.331	21.3385	538.291	108.471	0.674546	0.000315809
ENSMUSG00000006599	Gtf2h1	606.403	66.4403	756.716	73.0951	0.321563	0.0409003
ENSMUSG00000006611	Hfe	738.064	3.56391	1210.64	63.4341	0.713377	3.25626e-06
ENSMUSG00000006638	Abhd1	39.5552	16.1945	67.0054	11.4691	0.758535	0.0792046
ENSMUSG00000006641	Slc5a6	171.57	1.83275	151.451	6.48689	-0.181109	0.578691
ENSMUSG00000006642	Tcf23	2.98676	3.45792	8.28066	0.849305	1.47005	0.194452
ENSMUSG00000006649	Nphs1	0	0	0	0	0	1
ENSMUSG00000006651	Aplp1	9.64662	3.24022	10.4128	4.07008	0.113882	0.915732
ENSMUSG00000006673	Qrich1	678.249	23.7036	946.97	111.392	0.483032	0.00174468
ENSMUSG00000006675	P4htm	3.02108	1.18331	9.11265	2.42457	1.5983	0.129689
ENSMUSG00000006676	Usp19	1363.02	65.4745	1386.29	67.4244	0.0239644	0.91074
ENSMUSG00000006678	Pola1	103.641	10.7612	66.9075	13.1668	-0.626246	0.0428001
ENSMUSG00000006699	Cdc42	2521.48	188.76	2819.72	118.446	0.161639	0.141393
ENSMUSG00000006705	Pknox1	260.011	23.6542	172.579	32.9645	-0.596138	0.00144265
ENSMUSG00000006711	D130043K22Rik	81.8804	24.0701	90.2537	16.2796	0.144188	0.785118
ENSMUSG00000006715	Gmnn	99.2164	15.6191	57.9659	14.3621	-0.784846	0.0062021
ENSMUSG00000006717	Acot13	582.97	86.3412	670.525	106.894	0.200268	0.390952
ENSMUSG00000006720	Zfp184	1.30163	0.478469	3.67266	0.983109	1.49281	0.332415
ENSMUSG00000006724	Cyp27b1	0.66466	1.15123	39.972	2.31332	5.91864	8.92865e-07
ENSMUSG00000006728	Cdk4	376.415	20.0366	316.295	23.0257	-0.251682	0.189286
ENSMUSG00000006731	B4galnt1	2352.86	39.0723	1778.5	80.9017	-0.404184	1.46315e-06
ENSMUSG00000006732	Mettl1	242.892	40.4086	215.325	12.3704	-0.173344	0.552508
ENSMUSG00000006736	Tspan31	4186.24	154.103	4166.55	208.567	-0.00692318	0.970368
ENSMUSG00000006740	Kif5b	1116.31	99.1979	1429.63	185.936	0.358296	0.0155286
ENSMUSG00000006763	Saal1	105.339	9.32241	79.5493	12.3071	-0.39944	0.146465
ENSMUSG00000006764	Tph2	0	0	0	0	0	1
ENSMUSG00000006777	Krt23	3.92837	0.736016	26.5824	14.9719	2.74374	0.00373232
ENSMUSG00000006782	Cnp	205.484	50.0761	163.699	9.30467	-0.32831	0.254953
ENSMUSG00000006784	Odad4	7.42928	3.96744	68.5106	36.8644	3.21176	4.06274e-06
ENSMUSG00000006800	Sulf2	611.975	131.264	690.952	213.213	0.172567	0.612291
ENSMUSG00000006818	Sod2	3209.14	332.303	3977.04	905.77	0.309346	0.272656
ENSMUSG00000006850	Tmco6	105.747	12.5246	71.9911	8.59799	-0.558707	0.162953
ENSMUSG00000006906	Stambp	218.703	16.4176	208.872	26.1244	-0.0633161	0.800778
ENSMUSG00000006920	Ezh1	237.235	12.9637	160.222	15.48	-0.568703	0.0131679
ENSMUSG00000006930	Hap1	19.4143	1.72283	13.1012	2.58288	-0.572019	0.351384
ENSMUSG00000006931	P3h4	16.3853	9.26751	10.0681	5.10868	-0.713315	0.494473
ENSMUSG00000006932	Ctnnb1	4017.85	86.4698	2298.95	196.01	-0.805332	8.56348e-10
ENSMUSG00000006941	Eif1b	250.753	15.755	203.249	36.5423	-0.306963	0.208832
ENSMUSG00000006948	Klk4	0	0	0	0	0	1
ENSMUSG00000006958	Chrd	71.9544	2.44533	67.3323	11.3302	-0.0975292	0.805716
ENSMUSG00000006998	Psmd2	3041.77	66.7896	2736.85	336.898	-0.151493	0.312102
ENSMUSG00000007021	Syngr3	0.950034	0.927447	0	0	-2.20997	1
ENSMUSG00000007029	Vars	568.236	23.1191	571.442	29.249	0.00887884	0.969075
ENSMUSG00000007030	Vwa7	7.80978	2.87082	1.95977	0.892871	-2.04492	0.0958489
ENSMUSG00000007033	Hspa1l	0.308852	0.534947	5.63243	1.11896	3.98575	0.0654365
ENSMUSG00000007034	Slc44a4	3.88562	1.72715	2.72729	2.449	-0.463609	0.794096
ENSMUSG00000007035	Msh5	13.3872	4.82069	16.6482	4.79956	0.303959	0.734977
ENSMUSG00000007036	Abhd16a	642.158	23.9856	592.158	20.3284	-0.117687	0.486809
ENSMUSG00000007038	Neu1	615.477	41.231	548.583	30.4492	-0.167978	0.329718
ENSMUSG00000007039	Ddah2	26.4137	10.2221	29.6223	6.34291	0.158136	0.836187
ENSMUSG00000007041	Clic1	173.135	10.6435	174.224	39.0125	0.0164138	0.95948
ENSMUSG00000007050	Lsm2	161.006	19.5577	144.36	24.2383	-0.158361	0.728552
ENSMUSG00000007080	Pole	37.572	20.6579	41.3	3.97717	0.136182	0.82879
ENSMUSG00000007097	Atp1a2	16.5985	13.2115	9.79657	7.8275	-0.794898	0.49593
ENSMUSG00000007107	Atp1a4	0.617703	1.06989	1.26353	2.1885	1.05697	1
ENSMUSG00000007122	Casq1	3.33414	1.57281	4.86491	3.56149	0.514844	0.761641
ENSMUSG00000007207	Stx1a	5.12103	3.7101	5.66903	4.12438	0.118733	0.9366
ENSMUSG00000007209	Ceacam9	0	0	0	0	0	1
ENSMUSG00000007216	Zfp775	30.7611	3.05416	49.0878	14.7679	0.667039	0.196855
ENSMUSG00000007279	Scube2	0	0	0.439318	0.760922	1.14748	1
ENSMUSG00000007338	Mrpl49	384.225	47.2407	135.767	25.1821	-1.49659	7.68432e-14
ENSMUSG00000007379	Dennd2c	12.342	5.08924	16.3167	4.02001	0.423636	0.567746
ENSMUSG00000007411	Mark3	802.705	49.6256	820.671	58.5834	0.0327974	0.872754
ENSMUSG00000007415	Gatad1	768.308	17.4033	581.538	46.2892	-0.399864	0.000876595
ENSMUSG00000007440	Pcdha10	0	0	0	0	0	1
ENSMUSG00000007457	2310003L06Rik	0	0	0	0	0	1
ENSMUSG00000007458	M6pr	1917.07	97.0342	2328.81	117.559	0.280807	0.00529186
ENSMUSG00000007476	Lrrc8a	425.95	75.1477	595.712	110.365	0.482336	0.0282766
ENSMUSG00000007480	Mc5r	0	0	0.947648	1.64137	2.39911	1
ENSMUSG00000007564	Ppp2r1a	942.148	33.7714	1976.82	96.6514	1.06922	1.01189e-10
ENSMUSG00000007570	Fance	105.745	19.4925	145.903	19.1242	0.471362	0.0709588
ENSMUSG00000007589	Tinf2	173.565	18.9116	178.926	31.3673	0.0507163	0.868908
ENSMUSG00000007591	Tssk4	1.70018	1.53694	2.96184	3.345	0.780055	0.787401
ENSMUSG00000007594	Hapln4	183.375	34.7132	220.826	20.1457	0.263049	0.299103
ENSMUSG00000007603	Dus3l	197.771	14.9886	311.541	37.9233	0.65336	0.00290823
ENSMUSG00000007610	Gtpbp3	120.306	21.0436	98.6878	28.7206	-0.294566	0.394362
ENSMUSG00000007613	Tgfbr1	561.893	32.6173	841.038	133.918	0.583712	0.000264812
ENSMUSG00000007617	Homer1	202.524	28.6602	100.169	12.3203	-1.01357	0.000190026
ENSMUSG00000007646	Rad51c	9.32271	5.90345	11.4003	10.6837	0.258387	0.827361
ENSMUSG00000007653	Gabrb2	0	0	0	0	0	1
ENSMUSG00000007655	Cav1	46.368	6.46711	21.402	6.35585	-1.11976	0.0222761
ENSMUSG00000007656	Arpp19	697.927	40.985	780.087	76.2262	0.159077	0.368711
ENSMUSG00000007659	Bcl2l1	3389.43	86.1663	3486.42	355.393	0.0407082	0.870371
ENSMUSG00000007670	Khsrp	745.081	23.948	545.747	42.1947	-0.4493	0.00160774
ENSMUSG00000007682	Dio2	20.404	10.5121	0	0	-6.62206	9.23737e-05
ENSMUSG00000007721	Ccdc124	459.656	13.0837	458.057	3.80975	-0.00474544	0.985877
ENSMUSG00000007739	Cct4	1748.45	139.676	1763.89	102.489	0.0136667	0.946079
ENSMUSG00000007777	0610009B22Rik	229.337	19.6767	167.417	8.74152	-0.457304	0.016478
ENSMUSG00000007783	Cpt1c	6.40339	4.5193	3.85279	1.26508	-0.763551	0.590082
ENSMUSG00000007805	Twist2	0.9693	0.929508	1.63384	2.06432	0.700779	1
ENSMUSG00000007812	Zfp655	577.249	61.6314	842.928	31.2423	0.545731	0.00133189
ENSMUSG00000007815	Rhoa	1935.83	61.969	1978.72	83.248	0.0317933	0.821649
ENSMUSG00000007817	Zmiz1	1036.34	63.4839	3292.28	601.615	1.66755	4.4486e-11
ENSMUSG00000007827	Ankrd26	89.6589	5.30759	30.9004	9.04747	-1.5162	8.03016e-08
ENSMUSG00000007833	Aldh16a1	1445.32	113.858	1481.61	81.4245	0.0346239	0.838334
ENSMUSG00000007836	Hnrnpa0	1008.3	110.267	1256.44	79.9303	0.317268	0.0528188
ENSMUSG00000007837	Prrg2	324.566	8.08233	240.179	40.5798	-0.426809	0.0144778
ENSMUSG00000007850	Hnrnph1	1651.43	209.078	1064.87	103.142	-0.632163	1.7289e-05
ENSMUSG00000007867	Ift43	44.4914	4.93732	42.2664	7.80048	-0.0728236	0.890229
ENSMUSG00000007872	Id3	159.944	21.7997	2060.19	202.889	3.68653	6.83872e-68
ENSMUSG00000007877	Tcap	0.308852	0.534947	0	0	-0.776045	1
ENSMUSG00000007880	Arid1a	504.611	44.4883	699.289	31.8268	0.470721	0.00304841
ENSMUSG00000007888	Crlf1	0	0	0	0	0	1
ENSMUSG00000007891	Ctsd	3056.85	374.658	3737.86	360.295	0.289942	0.14156
ENSMUSG00000007892	Rplp1	4131.15	328.975	4952.09	325.051	0.261319	0.161261
ENSMUSG00000007907	Cabs1	0	0	0	0	0	1
ENSMUSG00000007908	Hmgcll1	2.24745	2.31946	0	0	-3.43913	1
ENSMUSG00000007944	Ttc9b	0	0	0	0	0	1
ENSMUSG00000007946	Phox2a	0	0	0.315883	0.547125	1.1475	1
ENSMUSG00000007950	Abhd8	61.2711	11.1956	45.513	7.41432	-0.440945	0.263513
ENSMUSG00000007987	Ift22	48.38	4.61386	39.8207	5.53086	-0.272686	0.50226
ENSMUSG00000007989	Fzd3	5.10598	4.47389	1.5104	1.35945	-1.7849	0.24685
ENSMUSG00000008028	1700008O03Rik	1.38712	1.61785	1.70058	2.03405	0.275756	1
ENSMUSG00000008035	Mid1ip1	287.169	85.4009	1231.73	425.875	2.10142	4.59416e-05
ENSMUSG00000008036	Ap2s1	691.816	12.0229	809.317	100.855	0.224868	0.308727
ENSMUSG00000008090	Fgfrl1	473.958	17.6016	771.451	37.2006	0.703095	0.00209071
ENSMUSG00000008129	Brme1	0.996991	1.72684	1.31796	2.28277	0.358266	0.936571
ENSMUSG00000008136	Fhl2	2.39916	2.48988	4.30443	1.54512	0.895991	0.522899
ENSMUSG00000008140	Emc10	1421.44	100.306	1515.1	62.9791	0.0912833	0.573591
ENSMUSG00000008153	Clstn3	26.9116	9.28234	26.041	4.80999	-0.037643	0.960568
ENSMUSG00000008167	Fbxw9	215.57	17.2579	192.419	24.6324	-0.162346	0.528156
ENSMUSG00000008193	Spib	5.04938	2.3026	2.59153	0.276286	-0.944591	0.44229
ENSMUSG00000008200	Fnbp4	437.759	17.5923	827.542	52.879	0.918482	1.66876e-09
ENSMUSG00000008206	Cers4	45.5901	10.8145	35.4997	4.95109	-0.359008	0.386276
ENSMUSG00000008226	Scrn3	1068.43	89.0947	625.766	15.1523	-0.77077	1.3498e-10
ENSMUSG00000008301	Phax	354.896	33.8245	367.267	54.3121	0.0467029	0.865953
ENSMUSG00000008305	Tle1	1742.62	114.702	1946.92	146.426	0.160035	0.189396
ENSMUSG00000008307	1700109H08Rik	52.1296	11.9944	177.974	32.0615	1.77195	2.01929e-05
ENSMUSG00000008318	Relt	16.0199	8.7737	13.6785	5.02199	-0.215917	0.826256
ENSMUSG00000008333	Snrpb2	223.621	28.4998	294.421	19.2988	0.393235	0.0340706
ENSMUSG00000008348	Ubc	2233.08	662.442	6063.98	320.565	1.44124	2.53451e-11
ENSMUSG00000008373	Prpf31	214.306	41.0412	249.389	31.6122	0.219595	0.366948
ENSMUSG00000008384	Sertad1	61.4878	9.07182	85.3052	23.9787	0.484704	0.138771
ENSMUSG00000008393	Carhsp1	1058.93	62.2716	1165.25	56.1342	0.137984	0.414993
ENSMUSG00000008398	Elk3	79.2085	15.2066	40.5493	4.33574	-0.962131	0.000836967
ENSMUSG00000008429	Herpud2	564.133	18.9029	687.388	33.3512	0.285982	0.0283714
ENSMUSG00000008435	Rdh13	170.61	28.7319	266.567	99.3259	0.641798	0.0552526
ENSMUSG00000008438	Adam21	0	0	2.84845	2.48735	3.95815	1
ENSMUSG00000008450	Nutf2	63.5739	13.0547	60.6316	13.5153	-0.0749748	0.864289
ENSMUSG00000008461	Fut1	3.37689	2.15632	0.947648	1.64137	-1.67322	0.361007
ENSMUSG00000008475	Arpc5	1391.21	66.9696	1295.5	62.201	-0.101983	0.460629
ENSMUSG00000008482	Rnf151	0.33233	0.575613	0	0	-0.776045	1
ENSMUSG00000008489	Elavl2	0.308852	0.534947	0	0	-0.776054	1
ENSMUSG00000008496	Pou2f2	22.4034	5.59608	13.397	1.66727	-0.742398	0.204446
ENSMUSG00000008540	Mgst1	35934.7	1097.46	42253.6	4574.43	0.233675	0.107998
ENSMUSG00000008575	Nfib	1900.37	205.058	594.829	29.5141	-1.67504	3.78649e-45
ENSMUSG00000008590	Htr3b	0	0	0	0	0	1
ENSMUSG00000008601	Rab25	4.09092	4.8805	8.15722	0.328064	1.01087	0.491438
ENSMUSG00000008604	Ubqln4	702.633	41.1587	446.665	61.3203	-0.64909	2.83184e-06
ENSMUSG00000008658	Rbfox1	0	0	0	0	0	1
ENSMUSG00000008668	Rps18	2713.31	128.627	3395.85	349.176	0.323335	0.0498482
ENSMUSG00000008682	Rpl10	4184.21	187.442	4707.21	159.486	0.169914	0.239034
ENSMUSG00000008683	Rps15a	1092.12	49.7489	1346.59	133.194	0.301288	0.0549483
ENSMUSG00000008690	Ncaph2	720.337	94.1514	802.274	9.48911	0.155086	0.383269
ENSMUSG00000008730	Hipk1	2044.19	219.223	1493.75	46.8755	-0.452157	0.00625526
ENSMUSG00000008734	Gprc5b	26.2246	5.38796	42.0925	22.8591	0.692698	0.237462
ENSMUSG00000008763	Man1a2	1074.2	66.022	695.439	36.0558	-0.626968	1.67368e-06
ENSMUSG00000008789	Ceacam5	0	0	0	0	0	1
ENSMUSG00000008813	Tppp2	0	0	0	0	0	1
ENSMUSG00000008822	Acyp1	72.8708	11.3064	61.6134	16.8859	-0.23363	0.525642
ENSMUSG00000008843	Cldn13	0	0	0	0	0	1
ENSMUSG00000008845	Cd163	873.278	95.5908	312.197	165.192	-1.48021	4.60837e-05
ENSMUSG00000008855	Hdac5	300.499	26.1115	545.118	48.018	0.856669	2.06064e-07
ENSMUSG00000008859	Rala	418.354	17.8643	320.947	23.3474	-0.380102	0.0101743
ENSMUSG00000008874	Clec3a	0	0	0	0	0	1
ENSMUSG00000008892	Vdac3	699.859	58.9552	662.44	53.7194	-0.0790583	0.779326
ENSMUSG00000008932	Slc1a7	0.308852	0.534947	0	0	-0.776031	1
ENSMUSG00000008958	Vps72	216.724	6.22633	191.588	25.1406	-0.178962	0.55005
ENSMUSG00000008976	Gabpa	968.923	54.564	1102.45	51.2262	0.186298	0.24707
ENSMUSG00000008999	Bmp7	32.69	7.57224	17.7047	8.81924	-0.919501	0.0901206
ENSMUSG00000009013	Dynll1	218.489	22.2992	106.977	28.1641	-1.02268	6.09142e-06
ENSMUSG00000009030	Pdcl	469.609	36.31	239.712	46.5896	-0.96716	1.54016e-05
ENSMUSG00000009035	Tmem184b	550.171	46.791	333.834	36.1122	-0.71679	1.09641e-05
ENSMUSG00000009047	Gm5965	0	0	0	0	0	1
ENSMUSG00000009070	Rsph14	0	0	1.57941	2.73562	3.12797	1
ENSMUSG00000009073	Nf2	675.934	60.0444	639.41	52.1546	-0.0814814	0.669201
ENSMUSG00000009075	Cabp7	0	0	0	0	0	1
ENSMUSG00000009076	Zmat5	81.683	14.7423	67.1016	12.6969	-0.291658	0.40743
ENSMUSG00000009079	Ewsr1	1769.14	135.073	2825.78	200.3	0.675445	4.32722e-06
ENSMUSG00000009090	Ap1b1	893.817	44.6385	717.35	60.3902	-0.315769	0.0347527
ENSMUSG00000009092	Derl3	18.0916	18.0363	25.6808	6.8367	0.501055	0.565755
ENSMUSG00000009093	Gstt4	0.33233	0.575613	0	0	-0.776045	1
ENSMUSG00000009097	Tbx1	0.308852	0.534947	0	0	-0.776043	1
ENSMUSG00000009108	Gnat2	22.8363	14.7403	16.399	6.28701	-0.49283	0.556358
ENSMUSG00000009112	Bcl2l13	873.316	87.9771	1019.8	99.3271	0.22363	0.206203
ENSMUSG00000009114	2610028H24Rik	0	0	0	0	0	1
ENSMUSG00000009115	Spatc1l	1.30163	0.478469	0	0	-2.65328	1
ENSMUSG00000009145	Dqx1	159.267	12.4956	144.35	43.3797	-0.149251	0.692502
ENSMUSG00000009185	Ccl8	0.351596	0.608983	0.439318	0.760922	0.185726	1
ENSMUSG00000009207	Lnpk	105.98	6.5096	96.871	15.8726	-0.12858	0.775092
ENSMUSG00000009210	Prr29	0	0	0	0	0	1
ENSMUSG00000009214	Mymk	0	0	0	0	0	1
ENSMUSG00000009216	Fam163b	0.703193	1.21797	0	0	-1.75185	1
ENSMUSG00000009246	Trpm5	1.92355	1.66919	0.755201	0.679727	-1.3674	1
ENSMUSG00000009248	Ascl2	0	0	0	0	0	1
ENSMUSG00000009281	Rarres2	5689.09	805.185	8667.82	1872.88	0.607341	0.00287735
ENSMUSG00000009291	Pttg1ip	3234.71	113.528	3858.64	237.621	0.254686	0.0119708
ENSMUSG00000009292	Trpm2	178.515	35.7847	68.554	27.1761	-1.37026	4.37999e-06
ENSMUSG00000009293	Ube2g2	1304.99	84.8642	860.307	61.7105	-0.599851	1.4755e-06
ENSMUSG00000009350	Mpo	0.703193	1.21797	0.698507	0.613153	0.0136094	1
ENSMUSG00000009356	Lpo	0	0	0	0	0	1
ENSMUSG00000009376	Met	1363.41	172.541	1072.47	126.821	-0.344606	0.0400897
ENSMUSG00000009378	Slc16a12	2211.63	397.622	589.738	69.0119	-1.90546	9.57793e-22
ENSMUSG00000009394	Syn2	4.2607	0.965642	13.476	2.79516	1.6656	0.0462955
ENSMUSG00000009406	Elk1	220.913	15.033	340.045	43.7516	0.61824	0.00111488
ENSMUSG00000009418	Nav1	116.238	18.4972	126.214	21.1325	0.125678	0.69935
ENSMUSG00000009470	Tnpo1	1291.62	87.8765	1466.65	108.442	0.183456	0.376541
ENSMUSG00000009471	Myod1	0	0	0	0	0	1
ENSMUSG00000009487	Otog	0	0	0	0	0	1
ENSMUSG00000009535	Rnmt	276.989	35.3972	538.982	31.5429	0.956687	7.83755e-12
ENSMUSG00000009545	Kcnq1	33.2349	7.55517	30.9325	10.0141	-0.102465	0.887383
ENSMUSG00000009549	Srp14	467.039	53.4806	367.936	10.5597	-0.343549	0.06158
ENSMUSG00000009551	6330409D20Rik	0.66466	1.15123	0	0	-1.67938	1
ENSMUSG00000009555	Cdk9	441.601	22.8193	513.182	15.2473	0.216897	0.194745
ENSMUSG00000009563	Tor2a	458.375	8.16206	465.305	44.6278	0.0220162	0.914791
ENSMUSG00000009566	Fpgs	1913.84	179.565	1543.91	110.214	-0.310433	0.124111
ENSMUSG00000009569	Mrtfb	1124.23	206.896	1043.74	151.765	-0.10643	0.779363
ENSMUSG00000009575	Cbx5	526.566	55.1263	288.418	21.5468	-0.869315	1.36402e-07
ENSMUSG00000009580	Odam	0	0	0	0	0	1
ENSMUSG00000009585	Apobec3	54.6895	3.76576	55.1253	11.4496	0.0218942	0.963204
ENSMUSG00000009588	St6galnac1	0	0	0	0	0	1
ENSMUSG00000009596	Taf7l	0	0	2.59153	0.276286	3.8309	0.092296
ENSMUSG00000009614	Sardh	15368.5	3617.8	17701.1	1427.69	0.203882	0.41473
ENSMUSG00000009621	Vav2	910.767	53.1834	437.268	22.0902	-1.05845	4.27293e-21
ENSMUSG00000009628	Tex15	0	0	1.57941	2.73562	3.13471	1
ENSMUSG00000009630	Ppp2cb	475.788	25.6124	703.367	77.6139	0.565696	1.42506e-05
ENSMUSG00000009633	G0s2	114.743	64.3523	324.109	113.42	1.49621	0.0338298
ENSMUSG00000009640	Dmap1	151.266	20.7557	169.277	23.3228	0.161862	0.572562
ENSMUSG00000009646	Pla2g12b	781.034	85.8321	694.806	34.5871	-0.168414	0.289589
ENSMUSG00000009647	Mcu	282.945	22.3039	382.511	37.1414	0.430524	0.00707289
ENSMUSG00000009654	Oit3	666.598	65.7505	263.009	69.9253	-1.33741	1.21348e-07
ENSMUSG00000009670	Tex11	0	0	0	0	0	1
ENSMUSG00000009681	Bcr	471.049	18.3696	275.863	4.43267	-0.772312	3.45947e-08
ENSMUSG00000009687	Fxyd5	67.5589	8.46318	105.025	3.37449	0.633822	0.0101535
ENSMUSG00000009731	Kcnd1	2.27093	1.3618	5.00067	2.03573	1.10308	0.365613
ENSMUSG00000009733	Tfcp2	87.8479	16.4271	64.0976	3.92553	-0.458709	0.0931707
ENSMUSG00000009734	Pou6f2	0	0	0	0	0	1
ENSMUSG00000009739	Pou6f1	46.4812	3.23283	120.11	9.23372	1.36713	1.2616e-05
ENSMUSG00000009741	Ubp1	921.222	7.27304	1180.42	25.7795	0.357233	0.00260067
ENSMUSG00000009772	Nuak2	161.706	40.6128	57.7761	22.9947	-1.46936	2.81407e-05
ENSMUSG00000009828	Cilk1	266.43	28.7158	305.837	52.926	0.202762	0.421475
ENSMUSG00000009863	Sdhb	2823.09	306.714	3480.48	650.413	0.301678	0.165684
ENSMUSG00000009876	Cox4i2	1.34859	1.51698	1.14787	1.98817	-0.232902	0.935335
ENSMUSG00000009894	Snap47	915.09	4.44627	608.43	40.9624	-0.58745	0.000151066
ENSMUSG00000009900	Wnt3a	0	0	0	0	0	1
ENSMUSG00000009905	Kdsr	451.625	59.586	394.458	57.3295	-0.195979	0.31396
ENSMUSG00000009907	Vps4b	1161.81	43.9228	1371	46.475	0.239335	0.0234294
ENSMUSG00000009927	Rps25	1306.55	60.9822	1766.09	249.943	0.433955	0.00803754
ENSMUSG00000009941	Nxf2	0.308852	0.534947	0	0	-0.776054	1
ENSMUSG00000009995	Tafazzin	348.519	19.2497	155.682	27.6866	-1.15724	1.44072e-08
ENSMUSG00000010021	Kif19a	4.71284	3.33801	3.67266	0.983109	-0.336871	0.815297
ENSMUSG00000010025	Aldh3a2	5810.51	1578.44	4574.78	971.737	-0.344706	0.257532
ENSMUSG00000010044	Zmynd10	1.94702	1.99564	0.439318	0.760922	-2.27273	1
ENSMUSG00000010045	Tmem115	385.375	27.3973	364.816	49.3213	-0.0773481	0.80586
ENSMUSG00000010047	Hyal2	509.124	32.8237	387.377	25.0865	-0.393258	0.01128
ENSMUSG00000010048	Ifrd2	624.748	33.5243	464.496	43.8857	-0.429783	0.00235528
ENSMUSG00000010051	Hyal1	432.918	43.5874	419.208	53.4266	-0.0471185	0.914919
ENSMUSG00000010054	Tusc2	460.079	16.6751	355.576	8.57303	-0.372179	0.0558784
ENSMUSG00000010057	Nprl2	185.04	35.2405	81.9225	5.37825	-1.17422	1.82332e-07
ENSMUSG00000010064	Slc38a3	29497.6	4956.32	30273.9	4657.62	0.0374622	0.89505
ENSMUSG00000010066	Cacna2d2	0	0	0	0	0	1
ENSMUSG00000010067	Rassf1	88.2104	30.3488	324.619	76.8887	1.8776	1.42344e-12
ENSMUSG00000010080	Epn3	4.37088	5.92819	6.40546	6.31532	0.531627	0.835315
ENSMUSG00000010086	Rnf112	0	0	0	0	0	1
ENSMUSG00000010095	Slc3a2	758.685	12.0036	1957.13	145.655	1.36703	1.76238e-12
ENSMUSG00000010097	Nxf1	914.6	77.1269	829.074	59.4348	-0.140412	0.334235
ENSMUSG00000010110	Stx5a	812.007	42.7735	714.087	61.3438	-0.184371	0.377576
ENSMUSG00000010122	Slc47a1	2548.88	605.891	1945.19	145.848	-0.389581	0.0670354
ENSMUSG00000010136	Pifo	0	0	0	0	0	1
ENSMUSG00000010142	Tnfrsf13b	1.63817	2.08705	1.13783	0.185358	-0.548795	0.805518
ENSMUSG00000010154	Spire2	0.660448	0.575547	1.91312	3.31362	1.5312	0.621103
ENSMUSG00000010175	Prox1	1427.09	87.8589	1655.66	54.8814	0.214439	0.495395
ENSMUSG00000010205	Raver1	0	0	0	0	0	1
ENSMUSG00000010277	2610507B11Rik	3332.47	289.337	2685.95	262.487	-0.310742	0.0811129
ENSMUSG00000010290	AI597479	261.921	38.2636	95.347	16.7322	-1.46561	1.57783e-10
ENSMUSG00000010307	Tmem86a	105.744	34.5925	37.4527	10.5831	-1.51288	1.92991e-05
ENSMUSG00000010311	Optc	2.99339	2.70827	2.92751	3.55775	-0.0238472	0.994043
ENSMUSG00000010342	Tex14	4.03312	1.99086	6.19519	2.14404	0.613699	0.693186
ENSMUSG00000010358	Ifi35	524.72	22.8237	382.675	8.52464	-0.455731	0.0232687
ENSMUSG00000010362	Rdm1	69.6131	1.11749	72.0381	3.14411	0.0509296	0.902522
ENSMUSG00000010376	Nedd8	663.355	79.7855	725.845	86.9456	0.128212	0.539962
ENSMUSG00000010392	Gosr1	1037.07	42.5156	928.314	5.39943	-0.159732	0.231348
ENSMUSG00000010406	Mrpl52	467.17	26.8872	588.358	49.6391	0.331542	0.0765855
ENSMUSG00000010435	Spaca7	0	0	0	0	0	1
ENSMUSG00000010453	Kansl3	902.338	28.7249	917.364	110.834	0.0216726	0.910878
ENSMUSG00000010461	Eya4	4.98316	1.20908	17.0088	11.7126	1.78389	0.0574134
ENSMUSG00000010476	Ebf3	8.6659	7.13655	10.3017	5.056	0.256104	0.837177
ENSMUSG00000010492	Uckl1os	0.33233	0.575613	0	0	-0.776045	1
ENSMUSG00000010505	Myt1	0	0	0	0	0	1
ENSMUSG00000010517	Faf1	583.513	52.1109	507.34	42.7926	-0.201436	0.256761
ENSMUSG00000010529	Gm266	0	0	0	0	0	1
ENSMUSG00000010538	Tsacc	10.2216	2.40809	8.13713	4.06514	-0.32684	0.740479
ENSMUSG00000010554	Mettl16	278.445	59.9113	206.962	47.2548	-0.430184	0.142205
ENSMUSG00000010592	Dazl	0.992778	0.0642206	1.75727	3.04369	0.780349	1
ENSMUSG00000010601	Apol7a	1657.74	528.099	629.342	64.0093	-1.39664	5.13846e-06
ENSMUSG00000010607	Pigyl	138.547	31.5079	130.599	19.3461	-0.0881096	0.827284
ENSMUSG00000010608	Rbm25	1512.93	123.481	2130.76	42.6854	0.494228	5.16082e-05
ENSMUSG00000010609	Psen2	1853.42	53.3837	2456.48	392.337	0.406191	0.115427
ENSMUSG00000010651	Acaa1b	8437.85	1338.34	12584.3	1051.99	0.576685	0.000351896
ENSMUSG00000010660	Plcd1	15.1644	6.22957	16.0954	6.94053	0.0848453	0.932767
ENSMUSG00000010663	Fads1	12138.4	2111.79	10353.6	440.408	-0.229376	0.203701
ENSMUSG00000010721	Lmbr1	88.9672	21.9007	49.6227	10.8447	-0.856896	0.0075911
ENSMUSG00000010751	Tnfrsf22	10.9025	7.53114	18.0717	2.65781	0.710759	0.376842
ENSMUSG00000010755	Cars	490.18	72.4826	482.214	154.438	-0.0207283	0.958673
ENSMUSG00000010760	Phlda2	0.926555	1.60484	0	0	-2.16948	1
ENSMUSG00000010796	Asz1	0	0	0	0	0	1
ENSMUSG00000010797	Wnt2	60.9923	6.75081	65.7295	28.6309	0.123808	0.80475
ENSMUSG00000010803	Gabra1	0	0	0	0	0	1
ENSMUSG00000010825	Grid2ip	0	0	0.315883	0.547125	1.14747	1
ENSMUSG00000010830	Kdelr3	2.82662	3.32214	6.51334	1.76105	1.18532	0.396769
ENSMUSG00000010841	Cfap97d1	0	0	0.631765	1.09425	1.82988	1
ENSMUSG00000010911	Apip	233.039	14.233	152.542	38.5559	-0.617509	0.0372697
ENSMUSG00000010914	Pdhx	577.668	89.3117	531.824	17.316	-0.120437	0.601162
ENSMUSG00000010936	Vac14	361.02	25.1718	300.706	21.8854	-0.262208	0.230599
ENSMUSG00000011008	Mcoln2	2.41843	3.41796	4.61027	2.70317	0.974304	0.566764
ENSMUSG00000011034	Slc5a1	22.3703	10.3266	11.0569	5.32676	-0.996787	0.131614
ENSMUSG00000011096	Akt1s1	655.868	57.2365	735.125	54.7279	0.16344	0.339308
ENSMUSG00000011114	Tbrg1	793.111	74.6258	1475.94	117.942	0.895796	1.89759e-07
ENSMUSG00000011118	Panx3	0	0	0	0	0	1
ENSMUSG00000011148	Adssl1	278.721	59.2258	709.509	236.214	1.3477	7.46431e-06
ENSMUSG00000011154	Cfap161	0	0	0	0	0	1
ENSMUSG00000011158	Brf1	327.654	26.2778	289.928	25.0151	-0.174967	0.369759
ENSMUSG00000011171	Vipr2	0	0	0	0	0	1
ENSMUSG00000011179	Odc1	1461.96	126.958	1346.78	107.453	-0.117596	0.584739
ENSMUSG00000011254	Thg1l	41.315	5.74887	37.8632	9.21126	-0.113481	0.832631
ENSMUSG00000011256	Adam19	34.6804	17.4346	30.8515	4.52604	-0.160352	0.822361
ENSMUSG00000011257	Pabpc4	437.286	11.8526	1061.45	52.8499	1.28076	3.26824e-30
ENSMUSG00000011263	Exoc3l2	112.838	14.0383	56.9432	21.9251	-0.970653	0.00274466
ENSMUSG00000011267	Zfp296	3.54908	2.7646	0.439318	0.760922	-3.14534	0.0999015
ENSMUSG00000011305	Plin5	4492.12	476.684	3294.7	323.136	-0.447491	0.0576014
ENSMUSG00000011306	Sugp1	317.785	15.3852	283.996	22.1151	-0.165639	0.376347
ENSMUSG00000011349	Dmrtc2	0	0	0	0	0	1
ENSMUSG00000011350	Gm5893	0	0	0	0	0	1
ENSMUSG00000011382	Dhdh	1966.48	208.397	1397.62	91.158	-0.492625	0.00533591
ENSMUSG00000011427	Zfp790	136.008	14.2645	38.7528	6.88027	-1.8276	4.95458e-12
ENSMUSG00000011463	Cpb1	0	0	0	0	0	1
ENSMUSG00000011486	Slc25a41	0	0	0	0	0	1
ENSMUSG00000011589	Fsd1	0	0	0	0	0	1
ENSMUSG00000011632	Pinlyp	0.33233	0.575613	0	0	-0.776045	1
ENSMUSG00000011658	Fuz	91.4416	4.22916	91.1413	26.2622	-0.0131454	0.978529
ENSMUSG00000011751	Sptbn4	0.683926	0.593002	7.10624	4.79683	3.4133	0.0455165
ENSMUSG00000011752	Pgam1	463.96	17.8949	584.201	54.1688	0.330786	0.0586843
ENSMUSG00000011831	Evi5	1606.13	136.633	1704.63	0.782248	0.0859526	0.765496
ENSMUSG00000011832	Evi5l	122.179	3.0211	46.9068	4.87154	-1.37493	2.56334e-08
ENSMUSG00000011837	Snapc2	114.337	11.9007	97.1046	6.30112	-0.241842	0.351137
ENSMUSG00000011877	Git1	224.273	31.6569	352.098	81.6217	0.654411	0.00135993
ENSMUSG00000011884	Gltp	95.7636	19.7177	98.5994	8.85454	0.0451086	0.910574
ENSMUSG00000011958	Bnip2	1062.16	134.989	640.131	40.8501	-0.728262	3.39277e-08
ENSMUSG00000011960	Ccnt1	611.84	22.7253	413.942	20.0303	-0.564135	0.000115772
ENSMUSG00000012017	Scarf2	76.179	3.07176	119.248	3.67066	0.647244	0.00646654
ENSMUSG00000012042	4930579F01Rik	0.33233	0.575613	38.4373	10.262	6.7597	1.58007e-06
ENSMUSG00000012076	Brms1l	51.5817	2.35435	12.2102	3.30513	-2.0977	3.3734e-06
ENSMUSG00000012114	Med15	467.426	37.0757	821.473	47.9364	0.812358	3.12887e-10
ENSMUSG00000012117	Dhdds	575.278	27.9335	487.001	91.284	-0.239394	0.199903
ENSMUSG00000012123	Crybg2	26.0531	10.4918	116.999	26.5344	2.17225	3.42573e-10
ENSMUSG00000012126	Ubxn11	3.28297	1.99049	2.95179	4.31804	-0.202267	0.936601
ENSMUSG00000012187	Mogat1	3.00603	2.64423	4.32452	4.61472	0.544799	0.776261
ENSMUSG00000012211	Tex22	0.351596	0.608983	0	0	-0.776054	1
ENSMUSG00000012282	Wnt8a	0	0	0	0	0	1
ENSMUSG00000012296	Tjap1	118.148	18.2796	173.66	23.4379	0.556898	0.0354488
ENSMUSG00000012350	Ehf	14.9784	5.54877	14.0955	1.31482	-0.0913175	0.930481
ENSMUSG00000012396	Nanog	0	0	0.382624	0.662725	1.14747	1
ENSMUSG00000012405	Rpl15	1140.89	86.2537	1204.19	49.6115	0.0770462	0.643762
ENSMUSG00000012422	Tmem167	798.565	83.3741	545.301	53.2102	-0.54859	0.000438907
ENSMUSG00000012428	Steap4	5056.48	1091.83	9959.41	3686.59	0.977918	0.244138
ENSMUSG00000012429	Mplkip	96.1821	5.49042	18.8736	6.20766	-2.36089	4.59711e-11
ENSMUSG00000012443	Kif11	49.9459	22.5951	27.1186	15.6389	-0.878323	0.170038
ENSMUSG00000012483	Rpa3	70.5053	12.6704	34.9593	11.1302	-0.994638	0.0040611
ENSMUSG00000012519	Mlkl	102.908	16.5976	86.5794	10.3688	-0.248661	0.416448
ENSMUSG00000012520	Phox2b	0	0	0	0	0	1
ENSMUSG00000012535	Tnpo3	909.924	91.5452	712.978	49.3737	-0.350921	0.0500965
ENSMUSG00000012609	Ttll5	207.68	21.5974	143.009	4.60558	-0.539112	0.0557395
ENSMUSG00000012640	Zfp715	296.741	36.4987	174.521	12.5327	-0.767272	0.000573959
ENSMUSG00000012705	Retn	0	0	0	0	0	1
ENSMUSG00000012777	Acp4	0	0	0.315883	0.547125	1.14747	1
ENSMUSG00000012819	Cdh23	0.351596	0.608983	2.51248	3.5627	2.80662	1
ENSMUSG00000012848	Rps5	3019.08	132.444	3915.23	187.365	0.374746	0.00596519
ENSMUSG00000012889	Podnl1	6.38291	4.55713	0.765248	1.32545	-3.0765	0.0865503
ENSMUSG00000013033	Adgrl1	100.87	3.54496	67.2746	13.7607	-0.575514	0.0619581
ENSMUSG00000013076	Amotl1	495.774	54.2381	315.428	53.5271	-0.648783	0.00326392
ENSMUSG00000013083	2200002J24Rik	0	0	0	0	0	1
ENSMUSG00000013089	Etv5	46.2265	10.0699	76.3701	41.05	0.731448	0.165225
ENSMUSG00000013091	Tmem190	0	0	0	0	0	1
ENSMUSG00000013150	Gfod2	66.7371	16.6944	82.4107	9.7925	0.302262	0.4892
ENSMUSG00000013155	Enkd1	4.52681	2.22383	7.63885	2.55505	0.721721	0.469002
ENSMUSG00000013158	4933405L10Rik	0.351596	0.608983	0	0	-0.776054	1
ENSMUSG00000013160	Atp6v0d1	1167.36	69.9632	1128.71	21.56	-0.048588	0.74256
ENSMUSG00000013236	Ptprs	79.975	20.1754	86.1835	8.27417	0.100304	0.818476
ENSMUSG00000013275	Slc41a1	55.424	17.7349	421.669	24.2406	2.92703	9.17496e-17
ENSMUSG00000013338	Fer1l4	0	0	0	0	0	1
ENSMUSG00000013353	4931406B18Rik	0	0	0	0	0	1
ENSMUSG00000013367	Iglon5	9.89346	3.55215	4.58144	5.97609	-1.12076	0.332363
ENSMUSG00000013415	Igf2bp1	0.308852	0.534947	0	0	-0.776054	1
ENSMUSG00000013418	B4galnt2	0	0	0	0	0	1
ENSMUSG00000013419	Zfp651	34.5275	11.0536	134.55	71.4164	1.96216	0.00122587
ENSMUSG00000013465	Nelfb	306.044	12.6645	260.643	16.7217	-0.231226	0.242266
ENSMUSG00000013483	Card14	0	0	12.3748	5.13275	6.08994	0.000102546
ENSMUSG00000013495	Tmem175	127.714	24.6171	61.485	9.54842	-1.06411	1.5058e-05
ENSMUSG00000013523	Bcas1	0.703193	1.21797	0.439318	0.760922	-0.781448	1
ENSMUSG00000013539	Tango2	1172.56	127.399	564.435	94.1837	-1.05682	2.16141e-10
ENSMUSG00000013562	4833413E03Rik	0	0	0	0	0	1
ENSMUSG00000013584	Aldh1a2	6.50693	5.68993	6.18514	2.63421	-0.0758229	0.964736
ENSMUSG00000013593	Ndufs2	3247.5	204.86	3410.13	44.1898	0.0701932	0.530926
ENSMUSG00000013611	Snx31	0.308852	0.534947	0	0	-0.776045	1
ENSMUSG00000013622	Atraid	883.889	58.2985	1000.11	22.1937	0.178307	0.125013
ENSMUSG00000013629	Cad	215.471	44.7948	125.06	48.0266	-0.776447	0.0227545
ENSMUSG00000013643	Lypd8	0	0	0	0	0	1
ENSMUSG00000013646	Sh3bp5l	300.937	3.32273	131.325	29.5634	-1.19318	0.000266779
ENSMUSG00000013653	1810065E05Rik	0	0	0	0	0	1
ENSMUSG00000013662	Atad1	1188.36	55.869	1302.95	44.7622	0.133699	0.284602
ENSMUSG00000013663	Pten	2110.68	129.724	1675.5	131.329	-0.33327	0.038111
ENSMUSG00000013668	4933402N03Rik	0	0	0	0	0	1
ENSMUSG00000013698	Pea15a	275.54	4.89618	289.721	23.7256	0.0759918	0.727526
ENSMUSG00000013701	Timm23	316.759	31.3104	415.875	40.2622	0.392208	0.0565812
ENSMUSG00000013707	Tnfaip8l2	20.7038	8.03356	8.09048	1.30426	-1.34078	0.033851
ENSMUSG00000013736	Trnt1	350.068	17.006	307.893	45.1098	-0.187966	0.475256
ENSMUSG00000013766	Ly6g6e	0.641182	0.556395	0	0	-1.63822	1
ENSMUSG00000013787	Ehmt2	876.236	20.6205	771.567	105.353	-0.180858	0.248367
ENSMUSG00000013822	Elof1	367.088	41.6319	329.949	20.7694	-0.15499	0.515633
ENSMUSG00000013833	Med16	324.546	35.9545	306.618	24.3911	-0.0819148	0.783234
ENSMUSG00000013846	St3gal1	1854.28	109.538	4446.32	270.617	1.26179	2.81198e-44
ENSMUSG00000013858	Tmem259	1737.3	167.834	1857.7	80.8134	0.0959858	0.588109
ENSMUSG00000013878	Rnf170	194.014	3.90545	140.809	10.4155	-0.459871	0.0278282
ENSMUSG00000013921	Clip3	9.45638	4.91087	5.31655	1.54881	-0.848029	0.412001
ENSMUSG00000013928	1700020L13Rik	0.683926	0.593002	0.382624	0.662725	-0.747945	1
ENSMUSG00000013936	Myl2	0	0	0	0	0	1
ENSMUSG00000013973	Dedd	410.028	46.6477	367.079	17.7341	-0.159034	0.52806
ENSMUSG00000013974	Mcemp1	0.703193	1.21797	3.97623	2.39213	2.53351	0.150019
ENSMUSG00000013997	Nit1	1557.22	46.4702	1385.43	155.366	-0.168817	0.32233
ENSMUSG00000014030	Pax5	5.75678	3.45853	6.0617	1.68976	0.0783133	0.955971
ENSMUSG00000014039	Prdm15	114.667	20.7818	127.591	5.43561	0.152873	0.656504
ENSMUSG00000014074	Rnf168	303.084	31.2614	166.962	33.3185	-0.852099	4.56779e-05
ENSMUSG00000014075	Dynlt2b	13.6906	4.58676	13.3257	6.12407	-0.063384	0.946681
ENSMUSG00000014077	Chp1	6222.25	269.142	7536.24	860.477	0.276519	0.105517
ENSMUSG00000014104	Sval2	0	0	0	0	0	1
ENSMUSG00000014158	Trpv4	24.1933	3.87519	13.4129	13.2341	-0.838116	0.349374
ENSMUSG00000014164	Klhl3	660.682	46.7253	240.309	49.3991	-1.46136	4.7205e-09
ENSMUSG00000014177	Tvp23b	363.212	10.5715	248.277	35.319	-0.55057	0.00299343
ENSMUSG00000014195	Dnajc7	877.751	14.548	731.666	60.3602	-0.263836	0.125013
ENSMUSG00000014198	Zfp385c	0	0	0	0	0	1
ENSMUSG00000014226	Cacybp	540.174	93.1728	400.138	57.7612	-0.429619	0.0362301
ENSMUSG00000014232	Cluap1	52.1254	12.777	59.0234	9.49495	0.169541	0.717703
ENSMUSG00000014243	Zswim7	120.209	5.43707	143.969	25.8286	0.254302	0.400304
ENSMUSG00000014245	Pigl	72.238	8.16469	78.8326	3.76418	0.12401	0.730511
ENSMUSG00000014294	Ndufa2	826.85	46.857	937.757	89.5075	0.180777	0.39507
ENSMUSG00000014301	Pam16	148.834	11.0473	122.486	20.7651	-0.288099	0.266727
ENSMUSG00000014303	Glis2	11.6749	3.86601	16.825	6.14004	0.550883	0.475196
ENSMUSG00000014313	Cox6c	1785.36	142.287	2421.74	471.733	0.438872	0.00680748
ENSMUSG00000014329	Bicc1	75.2994	13.8918	85.009	16.8798	0.177392	0.678482
ENSMUSG00000014349	Ube2z	880.447	53.3408	664.763	115.76	-0.402063	0.0126996
ENSMUSG00000014351	Gip	0	0	0	0	0	1
ENSMUSG00000014353	Tmem87b	1901.91	186.289	4573.06	230.386	1.26581	1.85899e-26
ENSMUSG00000014355	Anapc1	820.791	125.717	644.37	43.2648	-0.347299	0.0257378
ENSMUSG00000014361	Mertk	546.152	71.5944	793.823	46.6533	0.53981	0.129434
ENSMUSG00000014402	Tsg101	492.049	46.6835	477.769	20.5674	-0.0415138	0.857934
ENSMUSG00000014418	Hps5	357.23	43.052	144.205	36.9996	-1.29842	7.92278e-11
ENSMUSG00000014426	Map3k4	274.623	43.9631	168.832	17.3459	-0.698519	0.000421137
ENSMUSG00000014444	Piezo1	101.851	28.9319	137.204	22.2763	0.432445	0.16606
ENSMUSG00000014453	Blk	4.19869	2.73088	2.16226	2.30736	-0.942064	0.604125
ENSMUSG00000014470	Rnf166	194.436	31.1018	295.478	61.8549	0.606618	0.009708
ENSMUSG00000014496	Ankrd28	1008.13	110.139	799.584	86.787	-0.332343	0.0503812
ENSMUSG00000014498	Ankrd52	581.403	91.9193	457.813	22.1978	-0.344553	0.125496
ENSMUSG00000014503	Pkd2l2	3.55751	2.17456	5.1607	4.84541	0.513821	0.816499
ENSMUSG00000014504	Srp19	380.138	9.37462	436.638	9.42646	0.199781	0.307218
ENSMUSG00000014529	Tmbim7	0	0	0	0	0	1
ENSMUSG00000014542	Clec4f	2104.94	56.4691	1353.36	331.453	-0.635608	0.000731677
ENSMUSG00000014543	Klra17	0.617703	1.06989	1.26126	1.32161	0.93666	1
ENSMUSG00000014547	Wdfy2	435.18	28.8193	192.967	37.5922	-1.16381	3.87679e-12
ENSMUSG00000014550	Rbsn	342.964	16.3669	407.164	66.1066	0.25092	0.23565
ENSMUSG00000014551	Mrps25	167.796	12.9735	144.48	20.3613	-0.221587	0.368377
ENSMUSG00000014554	Dguok	152.11	8.10241	66.8071	9.21591	-1.18071	1.26758e-07
ENSMUSG00000014592	Camta1	64.7461	12.5741	72.8843	4.50593	0.168038	0.722651
ENSMUSG00000014599	Csf1	136.301	16.1679	254.073	14.8038	0.899461	0.00887673
ENSMUSG00000014601	Strip1	255.432	7.1544	103.605	16.0729	-1.29093	8.35872e-13
ENSMUSG00000014602	Kif1a	3.62373	2.06957	16.8503	11.3047	2.19819	0.0273882
ENSMUSG00000014603	Alx3	0	0	0	0	0	1
ENSMUSG00000014606	Slc25a11	1108.18	50.1958	941.467	86.0511	-0.236238	0.15194
ENSMUSG00000014609	Chrne	1.63817	2.08705	4.29211	2.01237	1.36955	0.475735
ENSMUSG00000014633	Cmc2	112.325	8.25805	89.9083	14.9949	-0.330393	0.259493
ENSMUSG00000014668	Chfr	305.723	14.8392	228.405	13.3777	-0.424434	0.00392263
ENSMUSG00000014686	Ceacam16	0.660448	0.575547	5.19084	3.7451	2.95126	0.0951266
ENSMUSG00000014704	Hoxa2	2.2902	2.00179	5.95059	3.42517	1.39257	0.384904
ENSMUSG00000014725	Adam28	0	0	0	0	0	1
ENSMUSG00000014747	Ankrd53	0	0	0	0	0	1
ENSMUSG00000014748	Tex261	1200.32	24.9563	1258.5	93.8432	0.0685307	0.618998
ENSMUSG00000014763	Fam120b	428.92	44.0465	209.104	17.612	-1.03824	3.53732e-07
ENSMUSG00000014767	Tbp	190.229	18.5021	285.606	19.8637	0.582183	0.000388382
ENSMUSG00000014769	Psmb1	2184.91	180.149	2351.19	99.6367	0.105772	0.514783
ENSMUSG00000014771	Pdcd2	190.777	46.6319	204.878	40.4495	0.102891	0.789805
ENSMUSG00000014773	Dll1	283.138	95.7928	115.359	34.689	-1.28743	8.84031e-05
ENSMUSG00000014776	Nol3	11.0807	5.82194	12.6152	6.10542	0.197968	0.849237
ENSMUSG00000014778	Fhod1	57.8099	6.29728	62.9082	18.795	0.104906	0.810725
ENSMUSG00000014782	Plekhg4	0.950034	0.927447	1.82629	1.58499	0.929089	0.7916
ENSMUSG00000014786	Slc9a5	11.1951	3.37207	9.6754	3.46032	-0.227036	0.851039
ENSMUSG00000014791	Elmo3	393.644	13.6741	328.822	41.4736	-0.255718	0.182127
ENSMUSG00000014813	Stc1	6.53163	1.60476	71.879	11.7909	3.45383	7.2192e-11
ENSMUSG00000014837	4931428F04Rik	13.4425	2.50769	7.28637	3.89111	-0.905772	0.257178
ENSMUSG00000014846	Tppp3	3.3492	1.71255	8.16727	1.93818	1.30293	0.156218
ENSMUSG00000014850	Msh3	176.396	26.9265	124.29	19.6013	-0.503376	0.107982
ENSMUSG00000014852	Adamts13	76.6637	27.7756	82.6414	13.3631	0.117783	0.781671
ENSMUSG00000014856	Tmem208	358.914	20.2568	404.255	39.3224	0.1702	0.41473
ENSMUSG00000014859	E2f4	348.099	30.8718	332.186	31.1325	-0.0677082	0.849851
ENSMUSG00000014867	Surf4	4423.42	246.684	4410.77	203.891	-0.00402074	0.985158
ENSMUSG00000014873	Surf2	241.567	20.1474	243.59	49.3734	0.0158785	0.960913
ENSMUSG00000014905	Dnajb9	1221.53	85.4406	2052.44	110.43	0.748645	1.86126e-06
ENSMUSG00000014907	Naf1	97.2748	11.8026	246.058	24.6042	1.34019	1.22246e-07
ENSMUSG00000014932	Yes1	517.653	10.7271	441.435	50.2882	-0.22733	0.260989
ENSMUSG00000014956	Ppp1cb	2223.28	95.9277	2269.85	105.124	0.0301041	0.870648
ENSMUSG00000014959	Gorasp2	1618.53	130.584	1941.1	154.923	0.262605	0.110027
ENSMUSG00000014980	Tsen15	72.4277	22.2235	66.5236	8.14095	-0.117652	0.786592
ENSMUSG00000015001	Oc90	0	0	0	0	0	1
ENSMUSG00000015002	Efr3a	1008.19	24.3231	884.435	71.8723	-0.189415	0.18224
ENSMUSG00000015013	Trappc2l	144.07	26.2669	145.664	17.0295	0.0128333	0.970901
ENSMUSG00000015016	Acsf3	515.551	21.6873	646.47	39.8545	0.325663	0.0412556
ENSMUSG00000015023	Ddx19a	348.769	38.7213	323.025	29.0239	-0.106774	0.593607
ENSMUSG00000015027	Galns	92.6523	39.879	162.13	5.71656	0.802795	0.0114966
ENSMUSG00000015053	Gata2	15.4046	2.51853	13.0043	4.31583	-0.247727	0.759318
ENSMUSG00000015083	C8g	4168.63	501.652	5146.9	578.885	0.303931	0.0989843
ENSMUSG00000015085	Entpd2	22.9248	4.24284	26.6988	14.9964	0.231781	0.73861
ENSMUSG00000015087	Rabl6	485.462	17.6078	457.744	23.9051	-0.0835418	0.739606
ENSMUSG00000015090	Ptgds	144.468	92.8704	142.941	169.6	-0.0182082	0.990192
ENSMUSG00000015092	Edf1	2301.93	142.676	2201.16	255.557	-0.0652025	0.795601
ENSMUSG00000015093	Clic3	2.96749	4.3621	9.712	5.36537	1.69806	0.201105
ENSMUSG00000015094	Npdc1	71.9581	10.8457	43.4512	11.1878	-0.715584	0.0598592
ENSMUSG00000015095	Fbxw5	603.802	38.2455	680.654	21.2467	0.172942	0.252489
ENSMUSG00000015112	Slc25a13	5837.3	322.961	4595.64	78.2308	-0.345032	0.00787182
ENSMUSG00000015120	Ube2i	512.288	49.3061	655.523	45.3974	0.357242	0.0329953
ENSMUSG00000015126	Tsr3	189.085	17.0396	175.867	20.7091	-0.107174	0.65577
ENSMUSG00000015127	Unkl	100.097	36.147	108.631	2.31418	0.115966	0.788502
ENSMUSG00000015133	Lrrk1	219.809	19.5219	203.772	8.8636	-0.109447	0.629756
ENSMUSG00000015134	Aldh1a3	4.8784	1.66332	17.2964	5.49764	1.80932	0.0155196
ENSMUSG00000015143	Actn1	598.684	130.388	367.105	77.9842	-0.704807	0.00275953
ENSMUSG00000015149	Sirt2	948.471	95.6427	1068.91	28.3801	0.172411	0.16694
ENSMUSG00000015165	Hnrnpl	1294.64	180.668	1959.18	82.8503	0.596794	1.8482e-05
ENSMUSG00000015176	Nolc1	894.544	73.3385	1040.96	40.8381	0.219172	0.361413
ENSMUSG00000015189	Casd1	611.217	51.6639	393.138	43.0632	-0.641421	4.46033e-06
ENSMUSG00000015202	Cnksr3	93.6998	23.023	243.078	49.2767	1.37667	3.00458e-05
ENSMUSG00000015214	Mtmr1	744.544	42.8211	660.471	19.0663	-0.172159	0.336426
ENSMUSG00000015217	Hmgb3	111.773	25.0547	146.512	12.6736	0.385258	0.186794
ENSMUSG00000015222	Map2	22.5841	6.85924	17.4299	4.46421	-0.387349	0.56763
ENSMUSG00000015224	Cyp2j9	120.045	33.6687	228.434	17.1337	0.926984	0.000193447
ENSMUSG00000015242	Nipsnap3a	0	0	0	0	0	1
ENSMUSG00000015243	Abca1	3973.43	360.902	11271.8	1183.79	1.50421	7.29366e-42
ENSMUSG00000015247	Nipsnap3b	1015.23	117.09	908.994	32.3602	-0.160063	0.40743
ENSMUSG00000015289	Lage3	159.626	9.32038	136.661	18.2494	-0.230424	0.31204
ENSMUSG00000015290	Ubl4a	448.539	12.6712	498.204	61.2311	0.151168	0.544274
ENSMUSG00000015291	Gdi1	1162.69	86.5379	1042.71	83.9559	-0.155449	0.336312
ENSMUSG00000015305	Sash1	1001.29	138.903	1644.26	282.702	0.716105	0.000903176
ENSMUSG00000015312	Gadd45b	1150.18	10.8289	3766.89	412.955	1.7115	0.00891539
ENSMUSG00000015314	Slamf6	10.6075	1.87707	10.3149	6.52935	-0.0711991	0.949707
ENSMUSG00000015316	Slamf1	0.308852	0.534947	3.77601	3.39863	3.40765	1
ENSMUSG00000015335	Zdhhc12	186.439	17.3213	112.118	24.9135	-0.744805	0.00101497
ENSMUSG00000015337	Endog	529.906	46.049	460.605	116.274	-0.204567	0.414768
ENSMUSG00000015340	Cybb	367.43	66.6826	188.986	62.0001	-0.953315	0.000919515
ENSMUSG00000015341	Golga7	878.026	51.8921	747.372	45.1826	-0.232351	0.122331
ENSMUSG00000015342	Xk	192.761	15.2515	76.4161	12.9155	-1.32637	3.20988e-07
ENSMUSG00000015354	Pcolce2	43.2211	14.7949	24.1082	14.2851	-0.822775	0.217818
ENSMUSG00000015355	Cd48	34.3222	11.728	15.0998	3.32162	-1.17419	0.0225852
ENSMUSG00000015357	Clpx	1555.18	139.882	7261.73	578.186	2.22291	4.92876e-64
ENSMUSG00000015363	Trabd	1665.86	164.231	838.848	147.36	-0.988758	4.7272e-08
ENSMUSG00000015365	Mov10l1	0	0	0	0	0	1
ENSMUSG00000015377	Dennd6b	93.5825	14.6705	171.844	24.9854	0.87025	5.75636e-05
ENSMUSG00000015396	Cd83	1.32511	0.582798	50.2539	14.4968	5.25683	4.53113e-09
ENSMUSG00000015401	Cltrn	0	0	0.439318	0.760922	1.14751	1
ENSMUSG00000015405	Ace2	13.3059	5.37831	15.9785	3.90327	0.25673	0.778906
ENSMUSG00000015437	Gzmb	6.26973	1.48448	5.5456	3.81204	-0.175841	0.909248
ENSMUSG00000015441	Gzmf	0	0	0	0	0	1
ENSMUSG00000015443	Gzmn	0	0	0	0	0	1
ENSMUSG00000015451	C4a	71.1206	11.8961	201.223	62.1634	1.50196	5.78737e-07
ENSMUSG00000015452	Ager	1.54426	2.67473	8.82559	5.65964	2.47208	0.107792
ENSMUSG00000015461	Atf6b	383.624	30.7546	167.182	37.2473	-1.19097	9.9072e-11
ENSMUSG00000015467	Egfl8	5.31549	0.89499	7.39198	1.46451	0.482033	0.712592
ENSMUSG00000015468	Notch4	183.732	12.1799	57.4712	12.1446	-1.66816	6.87259e-09
ENSMUSG00000015474	Ppt2	255.788	5.85275	286.542	35.0869	0.158635	0.413621
ENSMUSG00000015476	Prrt1	4.69357	2.35686	5.48663	3.24276	0.210502	0.903958
ENSMUSG00000015478	Rnf5	914.494	94.3066	927.862	105.203	0.0188336	0.930607
ENSMUSG00000015484	Fam163a	0.351596	0.608983	0.439318	0.760922	0.185723	1
ENSMUSG00000015488	Cacfd1	480.237	60.2007	332.559	19.8719	-0.528941	0.00096703
ENSMUSG00000015501	Hivep2	363.577	90.8183	938.079	134.08	1.36876	1.16173e-07
ENSMUSG00000015519	2310057J18Rik	0	0	0	0	0	1
ENSMUSG00000015522	Arnt	714.993	73.4217	1224.4	55.8692	0.777057	4.94339e-08
ENSMUSG00000015533	Itga2	38.5251	24.7193	12.6541	3.44225	-1.59721	0.0196347
ENSMUSG00000015536	Mocs2	1699.9	73.4069	1278.63	82.337	-0.409763	0.000122722
ENSMUSG00000015542	Nat9	300.871	14.6178	305.252	32.7634	0.0192604	0.947094
ENSMUSG00000015568	Lpl	449.271	135.096	339.344	53.5324	-0.405425	0.25732
ENSMUSG00000015575	Atp6v0e	509.294	40.5133	613.868	12.6075	0.270556	0.113161
ENSMUSG00000015579	Nkx2-5	0	0	0	0	0	1
ENSMUSG00000015597	Zfp318	458.049	39.1871	200.681	16.2735	-1.19442	1.70389e-12
ENSMUSG00000015599	Ttbk1	5.62977	7.31528	6.20523	3.18746	0.0983723	0.950834
ENSMUSG00000015605	Srf	216.048	22.7465	352.058	81.8054	0.707305	0.00146394
ENSMUSG00000015619	Gata3	3.65805	1.64051	17.0175	7.73719	2.24343	0.0052916
ENSMUSG00000015627	Gata5	0.351596	0.608983	1.08113	1.15368	1.62874	0.584341
ENSMUSG00000015647	Lama5	66.2537	10.7779	197.136	32.5256	1.57548	7.89971e-11
ENSMUSG00000015652	Steap1	1.63817	2.08705	5.80252	3.0344	1.79842	0.177155
ENSMUSG00000015653	Steap2	317.109	93.3886	167.796	43.8761	-0.924551	0.000441789
ENSMUSG00000015656	Hspa8	12644.4	2014.56	18460.8	1008.01	0.545992	0.00807272
ENSMUSG00000015659	Serac1	47.8003	13.7677	62.1204	14.0416	0.386231	0.388061
ENSMUSG00000015665	Awat1	0	0	0	0	0	1
ENSMUSG00000015668	Pdzd11	265.331	8.61757	148.205	14.6956	-0.83587	1.55065e-05
ENSMUSG00000015671	Psma2	1184.37	42.7496	1349.11	49.3443	0.18753	0.177547
ENSMUSG00000015672	Mrpl32	395.017	50.4245	403.328	20.8756	0.028173	0.903138
ENSMUSG00000015697	Setdb1	409.728	36.3854	382.966	40.6559	-0.100927	0.62157
ENSMUSG00000015702	Anxa9	16.7406	3.71354	9.72432	2.55996	-0.790938	0.217818
ENSMUSG00000015709	Arnt2	0.351596	0.608983	1.52045	0.696487	2.09379	1
ENSMUSG00000015711	Prune1	183.657	24.3386	548.717	83.2781	1.58005	1.65831e-11
ENSMUSG00000015714	Cers2	5174.99	514.335	6530.42	699.379	0.335615	0.0305848
ENSMUSG00000015721	Nlrp5	0	0	0	0	0	1
ENSMUSG00000015733	Capza2	1480.54	50.0429	1485.69	124.044	0.0067866	0.967157
ENSMUSG00000015745	Plekho1	92.5903	10.7765	82.5925	14.2218	-0.161564	0.636276
ENSMUSG00000015747	Vps45	117.587	13.2776	93.6578	16.2777	-0.334416	0.272919
ENSMUSG00000015748	Prpf3	227.505	5.04453	243.444	18.8669	0.100806	0.68314
ENSMUSG00000015749	Anp32e	475.644	35.1627	477.054	26.6184	0.00336976	0.986863
ENSMUSG00000015750	Aph1a	454.184	29.2713	409.194	55.3898	-0.146905	0.440304
ENSMUSG00000015755	Tab2	994.009	123.897	2276.7	198.406	1.19505	4.57133e-20
ENSMUSG00000015757	Ppil4	385.27	39.6533	669.96	65.0516	0.798522	4.20373e-08
ENSMUSG00000015759	Cnih1	833.172	69.927	1000.35	71.7782	0.263851	0.0531532
ENSMUSG00000015766	Eps8	35.9814	8.06223	50.099	4.48312	0.480432	0.301139
ENSMUSG00000015776	Med22	418.987	49.3953	193.781	29.0033	-1.10545	7.0567e-10
ENSMUSG00000015787	Abo	0	0	0.878637	1.52184	2.24579	1
ENSMUSG00000015790	Surf1	486.783	49.0697	415.43	35.0672	-0.225122	0.19894
ENSMUSG00000015804	Med28	286.352	4.74649	293.167	23.5378	0.0311455	0.896674
ENSMUSG00000015806	Qdpr	5709.41	1261.19	7565.08	1330.11	0.405986	0.129762
ENSMUSG00000015812	Gnrh1	8.96932	3.84482	12.101	8.00349	0.409082	0.647035
ENSMUSG00000015829	Tnr	1.05479	1.82695	0	0	-2.33977	1
ENSMUSG00000015837	Sqstm1	5403.68	400.494	24387.6	4252.48	2.17407	4.84339e-31
ENSMUSG00000015839	Nfe2l2	700.377	29.9629	1063.76	29.715	0.602817	4.97422e-06
ENSMUSG00000015843	Rxrg	59.117	4.82156	119.881	26.4913	1.01993	0.000313644
ENSMUSG00000015846	Rxra	8084.63	104.853	8854.26	450.905	0.131346	0.251595
ENSMUSG00000015850	Adamtsl4	96.5445	12.7675	88.5074	18.1643	-0.118653	0.77535
ENSMUSG00000015852	Fcrls	0.308852	0.534947	0	0	-0.776035	1
ENSMUSG00000015854	Cd5l	2019.82	251.118	969.808	293.622	-1.05648	2.98591e-07
ENSMUSG00000015869	Prpsap1	594.999	46.557	489.052	59.6223	-0.280164	0.0946477
ENSMUSG00000015879	Fam184b	2.00482	1.09162	1.76959	0.933434	-0.138086	0.954161
ENSMUSG00000015880	Ncapg	14.575	12.972	6.50102	2.42225	-1.176	0.408141
ENSMUSG00000015882	Lcorl	207.035	15.9027	176.174	25.9916	-0.230741	0.545693
ENSMUSG00000015889	Lta4h	449.933	13.5267	393.003	9.96971	-0.195626	0.303715
ENSMUSG00000015890	Amdhd1	3033.91	84.8	3647.39	763.898	0.265331	0.305125
ENSMUSG00000015932	Dstn	3052.3	133.906	4090.76	306.714	0.422734	0.000214472
ENSMUSG00000015937	Macroh2a1	1185.38	25.9969	1345.24	22.0192	0.182594	0.105689
ENSMUSG00000015942	Gtf2ird2	140.315	34.7465	176.02	16.779	0.326763	0.247255
ENSMUSG00000015943	Bola1	167.782	7.30197	177.922	27.6043	0.0800972	0.80423
ENSMUSG00000015944	Castor2	44.3204	11.8656	21.8779	2.56182	-1.02327	0.0111592
ENSMUSG00000015947	Fcgr1	48.2518	13.7694	32.1873	1.62194	-0.591438	0.172467
ENSMUSG00000015950	Ncf1	187.471	57.5484	26.0333	9.04632	-2.83206	5.03467e-14
ENSMUSG00000015957	Wnt11	4.58882	0.848402	137.051	104.578	4.89588	7.82422e-12
ENSMUSG00000015961	Adss	766.885	44.1502	1007.53	76.161	0.395229	0.00571165
ENSMUSG00000015962	1700016C15Rik	0	0	0.315883	0.547125	1.14747	1
ENSMUSG00000015966	Il17rb	184.571	29.2071	143.727	17.0783	-0.364477	0.10547
ENSMUSG00000015968	Cacna1d	28.0753	12.2508	25.466	4.42581	-0.141306	0.866161
ENSMUSG00000015970	Chdh	3891.76	220.058	1939.73	273.243	-1.00489	3.21222e-13
ENSMUSG00000015971	Actr8	415.229	30.6177	307.654	23.7304	-0.435773	0.00380808
ENSMUSG00000015980	Lrrc27	4.52681	2.22383	10.0648	6.59626	1.16743	0.273872
ENSMUSG00000015981	Stk32c	4.19447	2.19545	6.84154	5.50088	0.731713	0.565755
ENSMUSG00000015994	Fnta	474.293	2.20144	259.559	16.0768	-0.869444	1.22171e-05
ENSMUSG00000016018	Mtrex	526.023	31.6475	567.666	40.8147	0.111792	0.521429
ENSMUSG00000016024	Lbp	3997.18	836.754	3429.48	501.812	-0.221208	0.417634
ENSMUSG00000016028	Celsr1	1558.82	263.139	131.2	28.4811	-3.57226	7.70421e-35
ENSMUSG00000016087	Fli1	47.5956	14.3089	47.3529	13.9796	-0.000217517	0.999892
ENSMUSG00000016128	Stard13	232.925	9.18227	471.178	8.60486	1.01597	4.1515e-09
ENSMUSG00000016150	Tenm1	0.351596	0.608983	0.315883	0.547125	0.185696	1
ENSMUSG00000016179	Camk1g	0	0	0	0	0	1
ENSMUSG00000016181	Utp25	159.802	22.1322	119.203	23.233	-0.427851	0.142653
ENSMUSG00000016194	Hsd11b1	9978.34	1990.78	13032.5	1230.16	0.385215	0.0325335
ENSMUSG00000016200	Syt14	0	0	0	0	0	1
ENSMUSG00000016206	H2-M3	50.5444	15.6202	38.6115	4.56922	-0.396941	0.364542
ENSMUSG00000016239	Lonrf3	25.1006	2.84075	19.9149	9.01772	-0.316579	0.70237
ENSMUSG00000016252	Atp5e	1310.83	101.338	1550.68	230.206	0.241083	0.184701
ENSMUSG00000016253	Nelfcd	393.085	36.7022	298.988	37.7336	-0.391449	0.0347109
ENSMUSG00000016255	Tubb1	2.61168	3.06227	4.05529	1.56857	0.633927	0.719654
ENSMUSG00000016256	Ctsz	3088.62	268.444	4156.98	280.778	0.428319	0.00162858
ENSMUSG00000016257	Prelid3b	717.149	51.2513	800.839	74.8482	0.159931	0.385734
ENSMUSG00000016262	Sertad4	0	0	3.03312	3.11921	4.08792	0.0690768
ENSMUSG00000016283	H2-M2	1.34859	1.51698	0	0	-2.6923	0.334235
ENSMUSG00000016308	Ube2a	375.241	44.0083	363.197	21.1947	-0.0500639	0.817458
ENSMUSG00000016319	Slc25a5	6132.76	297.838	6883.5	344.653	0.166473	0.220963
ENSMUSG00000016327	Atp1b4	0	0	0	0	0	1
ENSMUSG00000016344	Ppdpf	488.799	17.972	577.316	38.9436	0.238256	0.0895725
ENSMUSG00000016346	Kcnq2	0	0	0	0	0	1
ENSMUSG00000016349	Eef1a2	0	0	0	0	0	1
ENSMUSG00000016356	Col20a1	53.9646	7.22848	225.914	68.8106	2.06045	8.54469e-11
ENSMUSG00000016382	Pls3	1683.02	253.428	1224.33	66.9143	-0.459209	0.00834082
ENSMUSG00000016386	Mpped2	4.56534	1.77299	1.01439	0.954673	-2.07571	0.177166
ENSMUSG00000016409	Nkap	172.927	48.5229	107.697	13.468	-0.678499	0.00765621
ENSMUSG00000016427	Ndufa1	684.355	31.6613	880.832	165.25	0.361611	0.0347171
ENSMUSG00000016458	Wt1	2.98255	1.73887	2.21896	1.09917	-0.419263	0.840839
ENSMUSG00000016477	E2f3	165.495	11.6796	215.394	40.756	0.3754	0.137463
ENSMUSG00000016481	Cr1l	688.866	67.5419	644.137	28.0048	-0.0945403	0.553402
ENSMUSG00000016487	Ppfibp1	770.317	34.6998	1416.27	55.1129	0.878679	9.06013e-13
ENSMUSG00000016493	Cd46	22.7376	4.6326	16.5814	3.75635	-0.46324	0.446718
ENSMUSG00000016494	Cd34	44.2434	7.05819	23.2571	3.53329	-0.925098	0.0208327
ENSMUSG00000016495	Plgrkt	73.704	3.84	51.2954	11.5052	-0.535869	0.0739625
ENSMUSG00000016496	Cd274	20.7671	1.99997	75.0657	11.6179	1.85912	8.78326e-08
ENSMUSG00000016498	Pdcd1lg2	0.351596	0.608983	0	0	-0.776057	1
ENSMUSG00000016503	Gtf3a	152.096	29.2568	124.875	36.1532	-0.279889	0.463451
ENSMUSG00000016510	Mtif3	291.26	29.3024	176.337	12.7399	-0.721748	0.00223626
ENSMUSG00000016520	Lnx2	252.275	4.261	1996.01	359.045	2.98384	9.88535e-28
ENSMUSG00000016524	Il19	0.617703	1.06989	2.52252	2.64322	1.9875	1
ENSMUSG00000016526	Dyrk3	24.056	11.2611	48.0712	10.9314	0.999623	0.0318884
ENSMUSG00000016528	Mapkapk2	1189.84	227.461	4889.94	455.538	2.03917	9.52696e-42
ENSMUSG00000016529	Il10	4.86335	3.51267	50.3958	15.0072	3.34943	2.96709e-08
ENSMUSG00000016534	Lamp2	12542.9	523.483	12849.9	671.923	0.0349429	0.850204
ENSMUSG00000016541	Atxn10	786.153	32.3619	833.684	67.4351	0.0847032	0.606083
ENSMUSG00000016552	Foxred2	9.53344	0.954896	22.5621	9.674	1.24421	0.0624598
ENSMUSG00000016554	Eif3d	1260.46	18.8685	1796.91	121.296	0.511871	0.00815979
ENSMUSG00000016559	H3f3b	3069.46	382.779	36984.8	6620.47	3.59096	2.09133e-98
ENSMUSG00000016619	Nup50	693.608	9.17663	1571.49	171.696	1.18021	1.40594e-24
ENSMUSG00000016624	Phf21b	16.6677	4.394	21.8435	5.27861	0.388922	0.624425
ENSMUSG00000016626	Nlrp14	0	0	0	0	0	1
ENSMUSG00000016637	Ift27	124.406	20.5934	109.068	10.2663	-0.189025	0.573128
ENSMUSG00000016664	Pacsin2	1126.77	157.778	842.436	98.5461	-0.417815	0.0257803
ENSMUSG00000016756	Cmah	3139.63	507.822	1329.86	25.4569	-1.23937	2.07414e-08
ENSMUSG00000016757	Ttll12	143.168	23.6556	101.683	28.3994	-0.496327	0.0921659
ENSMUSG00000016758	Bik	19.7081	2.45922	41.2708	16.1184	1.04546	0.0215643
ENSMUSG00000016763	Scube1	4.12282	3.7665	9.87466	8.31261	1.29488	0.373514
ENSMUSG00000016831	Tox4	670.52	27.9838	970.178	17.4318	0.533532	1.1327e-06
ENSMUSG00000016833	Mrps18c	213.067	17.1513	224.202	7.1224	0.0716941	0.761274
ENSMUSG00000016918	Sulf1	14.6105	3.41628	7.6489	1.80123	-0.948116	0.254534
ENSMUSG00000016921	Srsf6	2210.47	262.373	1959.27	130.745	-0.173913	0.240035
ENSMUSG00000016933	Plcg1	588.081	94.8409	217.676	42.3205	-1.42767	5.2889e-16
ENSMUSG00000016940	Kctd2	336.636	56.5771	149.972	15.7832	-1.16937	6.43794e-07
ENSMUSG00000016942	Tmprss6	7331.44	420.93	8553.35	507.684	0.222462	0.078303
ENSMUSG00000016946	Kctd5	109.71	20.37	155.739	24.7469	0.500229	0.116265
ENSMUSG00000016982	Pom121l2	0	0	0	0	0	1
ENSMUSG00000016984	Etaa1	90.7678	16.839	44.3655	7.3773	-1.02493	0.000563305
ENSMUSG00000016995	Matn4	0	0	1.58719	1.73752	3.10591	1
ENSMUSG00000016998	Svs4	0	0	0	0	0	1
ENSMUSG00000017000	Svs6	0	0	0	0	0	1
ENSMUSG00000017002	Slpi	11.7369	4.5655	17.3046	8.40507	0.580451	0.493503
ENSMUSG00000017003	Svs3a	0	0	0	0	0	1
ENSMUSG00000017004	Svs5	0	0	0	0	0	1
ENSMUSG00000017007	Rbpjl	0	0	0	0	0	1
ENSMUSG00000017009	Sdc4	14083.2	779.644	17908.5	2648.14	0.346587	0.0245201
ENSMUSG00000017049	Ccdc70	0	0	0	0	0	1
ENSMUSG00000017057	Il13ra1	1203.27	53.4329	1901.77	190.942	0.660955	3.29458e-06
ENSMUSG00000017064	Prl5a1	0	0	0	0	0	1
ENSMUSG00000017119	Nbr1	3868.5	222.305	3273.67	137.091	-0.241124	0.0661054
ENSMUSG00000017132	Cyth1	1166.16	122.774	2100.98	293.97	0.850063	5.11239e-07
ENSMUSG00000017144	Rnd3	354.98	35.4622	1283.42	191.199	1.85424	1.25133e-20
ENSMUSG00000017146	Brca1	61.7286	29.0711	48.6178	13.6371	-0.332723	0.490714
ENSMUSG00000017165	Gast	0	0	0	0	0	1
ENSMUSG00000017167	Cntnap1	36.787	22.7888	80.2585	35.4232	1.12577	0.0875557
ENSMUSG00000017176	Nt5c3b	35.0669	5.08762	33.6054	10.3331	-0.050831	0.935507
ENSMUSG00000017188	Coa3	421.554	28.0248	392.232	57.7795	-0.106356	0.649813
ENSMUSG00000017195	Zpbp2	1.85311	3.20968	0.947648	1.64137	-0.921554	1
ENSMUSG00000017204	Gsdma	0	0	2.99425	4.39115	4.03807	1
ENSMUSG00000017210	Med24	224.423	8.90317	234.162	38.3259	0.0644551	0.811241
ENSMUSG00000017211	Gsdma2	0	0	0	0	0	1
ENSMUSG00000017221	Psmd3	1633.32	111.558	2278.83	226.28	0.481374	0.000655361
ENSMUSG00000017264	Exosc10	407.503	52.3216	702.875	56.0964	0.786084	0.000130655
ENSMUSG00000017286	Glod4	606.295	25.3976	583.383	29.6338	-0.0565262	0.752142
ENSMUSG00000017288	Vps53	537.959	36.843	489.46	19.1937	-0.136334	0.473671
ENSMUSG00000017291	Taok1	1083.13	130.201	1048.63	88.7791	-0.0454671	0.826905
ENSMUSG00000017299	Dnttip1	199.327	24.8716	364.44	30.5456	0.868624	9.65873e-08
ENSMUSG00000017300	Tnnc2	0	0	1.26126	1.32161	2.75708	1
ENSMUSG00000017307	Acot8	198.825	38.9587	228.325	25.6076	0.196778	0.521892
ENSMUSG00000017309	Cd300lg	512.033	28.8893	371.835	136.205	-0.456638	0.0954006
ENSMUSG00000017310	Spint4	0	0	0	0	0	1
ENSMUSG00000017311	Pyy	0	0	0	0	0	1
ENSMUSG00000017314	Mpp2	5.61771	5.50615	3.47244	2.83689	-0.64863	0.637722
ENSMUSG00000017316	Ppy	0	0	0	0	0	1
ENSMUSG00000017344	Vtn	41960.6	2984.16	55335.4	5368.11	0.399146	0.0512996
ENSMUSG00000017376	Nlk	236.472	17.6385	84.6222	17.2644	-1.48457	1.51047e-11
ENSMUSG00000017386	Traf4	412.011	81.5293	358.901	59.9115	-0.19864	0.45123
ENSMUSG00000017390	Aldoc	191.568	36.4385	162.744	11.9068	-0.233523	0.556802
ENSMUSG00000017400	Stac2	2.22818	2.08264	4.2798	5.54477	0.898943	0.715262
ENSMUSG00000017404	Rpl19	1772.58	133.127	2177.65	221.285	0.296306	0.0791447
ENSMUSG00000017405	Nek8	70.0821	14.1808	33.3209	11.3952	-1.07069	0.0101743
ENSMUSG00000017412	Cacnb4	1.587	1.90957	9.47518	2.08139	2.53434	0.0297116
ENSMUSG00000017417	Plxdc1	8.85614	5.9821	4.76384	4.02182	-0.88384	0.441477
ENSMUSG00000017418	Arl5b	1398.93	248.232	655.18	88.4511	-1.09352	0.000173533
ENSMUSG00000017421	Zfp207	1174.76	122.945	670.831	17.183	-0.808683	5.68491e-06
ENSMUSG00000017428	Psmd11	1469.66	88.5805	2546.63	321.88	0.79276	3.97521e-07
ENSMUSG00000017446	C1qtnf1	304.461	47.8316	323.82	88.4836	0.0937321	0.782282
ENSMUSG00000017453	Pipox	4829.71	683.257	4906.43	507.892	0.0227466	0.920805
ENSMUSG00000017466	Timp2	193.497	17.1672	180.2	2.96823	-0.102039	0.737963
ENSMUSG00000017478	Zc3h18	898.747	38.7101	1030.08	35.184	0.197053	0.17087
ENSMUSG00000017485	Top2b	921.08	112.524	937.462	73.1404	0.0263932	0.925532
ENSMUSG00000017491	Rarb	99.9196	18.4018	51.9645	13.2121	-0.934972	0.0369206
ENSMUSG00000017493	Igfbp4	27008.3	869.673	20887.8	1572.03	-0.370608	6.08728e-05
ENSMUSG00000017499	Cdc6	7.68033	2.74812	8.3675	4.77321	0.122355	0.94812
ENSMUSG00000017548	Suz12	622.634	21.3826	685.788	8.91901	0.140075	0.309132
ENSMUSG00000017550	Atad5	28.507	10.8863	30.973	11.9855	0.137127	0.836326
ENSMUSG00000017561	Crlf3	276.596	35.775	117.631	13.8381	-1.22864	2.82127e-08
ENSMUSG00000017588	Krt27	0	0	0	0	0	1
ENSMUSG00000017607	Tns4	5.04938	2.3026	1.57941	2.73562	-1.51732	0.274641
ENSMUSG00000017615	Tnfaip1	731.173	125.543	909.561	134.647	0.31541	0.162475
ENSMUSG00000017631	Abr	133.71	10.9585	104.042	24.4949	-0.353804	0.259409
ENSMUSG00000017639	Rab11fip4	207.691	46.9115	182.527	7.68573	-0.185941	0.661253
ENSMUSG00000017652	Cd40	7.4955	5.41818	4.9362	2.49059	-0.557491	0.661642
ENSMUSG00000017664	Slc35c2	368.186	55.8936	356.573	28.4806	-0.0503014	0.834315
ENSMUSG00000017667	Zfp334	27.7851	5.44329	16.3122	2.70827	-0.78053	0.122193
ENSMUSG00000017670	Elmo2	205.515	9.58536	199.771	34.5703	-0.0450063	0.894654
ENSMUSG00000017677	Wsb1	809.082	77.439	1254.01	243.522	0.631943	0.0759467
ENSMUSG00000017679	Ttpal	344.164	54.7642	354.662	49.848	0.0419954	0.905095
ENSMUSG00000017686	Rhot1	725.454	73.4985	811.846	15.3327	0.163172	0.239308
ENSMUSG00000017688	Hnf4g	8.08972	4.12605	5.63016	4.05568	-0.552016	0.676968
ENSMUSG00000017692	Rhbdl3	4.41662	4.05649	5.95836	2.82001	0.444313	0.795206
ENSMUSG00000017697	Ada	52.3247	6.26601	53.8028	6.01668	0.0435566	0.936556
ENSMUSG00000017707	Serinc3	7300.97	437.214	6202.34	461.337	-0.235091	0.142357
ENSMUSG00000017713	Tha1	103.733	5.80967	94.7522	7.0716	-0.133738	0.722832
ENSMUSG00000017715	Pgs1	228.503	6.53374	318.396	31.1058	0.479667	0.016233
ENSMUSG00000017716	Birc5	27.4359	20.3154	28.4278	5.06291	0.0477504	0.964951
ENSMUSG00000017718	Afmid	494.17	147.486	672.388	96.4729	0.444429	0.0918283
ENSMUSG00000017720	Trp53tg5	0	0	0	0	0	1
ENSMUSG00000017721	Pigt	625.634	20.2357	645.548	54.4318	0.0446858	0.826546
ENSMUSG00000017723	Wfdc2	51.7491	22.1055	47.1799	22.3086	-0.142548	0.841792
ENSMUSG00000017724	Etv4	5.23842	3.47152	6.95266	1.4297	0.411816	0.756995
ENSMUSG00000017733	Eppin	0	0	0	0	0	1
ENSMUSG00000017734	Dbndd2	15.333	12.1299	17.3732	3.27084	0.164376	0.875681
ENSMUSG00000017737	Mmp9	8.2914	7.50194	18.3679	9.52272	1.17129	0.111815
ENSMUSG00000017740	Slc12a5	34.1723	4.20808	37.9399	7.39422	0.165489	0.744566
ENSMUSG00000017747	Ghdc	224.837	12.2254	181.704	10.1444	-0.305821	0.205604
ENSMUSG00000017754	Pltp	1207.71	618.111	1173.65	217.822	-0.0417262	0.930481
ENSMUSG00000017756	Slc12a7	983.688	96.9893	1170.83	41.5784	0.251316	0.0956933
ENSMUSG00000017760	Ctsa	1858.52	182.75	2492.03	210.964	0.422129	0.000641575
ENSMUSG00000017764	Zswim1	34.6599	9.36047	15.9762	4.49699	-1.13254	0.0212604
ENSMUSG00000017765	Slc12a4	322.121	35.9813	523.322	79.0811	0.701438	0.000563618
ENSMUSG00000017767	Spata25	0.926555	1.60484	2.52252	2.64322	1.40995	1
ENSMUSG00000017774	Myo1c	1050.03	16.1167	698.227	137.448	-0.585576	0.000379935
ENSMUSG00000017776	Crk	1492.91	94.7698	679.121	90.1997	-1.13526	3.12391e-16
ENSMUSG00000017778	Cox7c	1112.56	67.4866	1427.37	230.388	0.358285	0.0423334
ENSMUSG00000017781	Pitpna	1016.94	104.617	1006.3	67.8304	-0.0147283	0.946673
ENSMUSG00000017801	Mlx	564.053	64.8142	458.121	51.5887	-0.299437	0.0917556
ENSMUSG00000017802	Retreg3	1430.03	105.634	1116.09	51.3129	-0.356509	0.00438806
ENSMUSG00000017817	Jph2	3.41542	2.72599	8.2016	4.31112	1.26677	0.318934
ENSMUSG00000017830	Dhx58	195.712	12.706	185.269	13.4444	-0.0802746	0.836506
ENSMUSG00000017831	Rab5a	874.748	27.1162	1041.59	47.6667	0.252204	0.0686545
ENSMUSG00000017832	Hspb9	0	0	0	0	0	1
ENSMUSG00000017837	Nkiras2	226.538	36.2912	262.555	33.494	0.212062	0.391218
ENSMUSG00000017843	Ppp2r5c	839.763	100.478	1089	63.3284	0.373256	0.0082821
ENSMUSG00000017858	Ift52	384.72	27.7002	336.946	20.1823	-0.189057	0.22961
ENSMUSG00000017861	Mybl2	9.45758	5.08449	21.5199	4.94737	1.20622	0.0969697
ENSMUSG00000017868	Sgk2	854.678	321.598	1902.82	409.655	1.15468	0.0827106
ENSMUSG00000017897	Eya2	0.308852	0.534947	1.26126	1.32161	1.77016	0.563552
ENSMUSG00000017922	Prl3c1	0	0	0	0	0	1
ENSMUSG00000017929	B4galt5	471.634	5.64018	1066.77	69.1029	1.17691	1.40487e-12
ENSMUSG00000017943	Gdap1l1	0.617703	1.06989	0	0	-1.58568	1
ENSMUSG00000017950	Hnf4a	15503.7	1621.06	24010.6	460.935	0.631134	3.8026e-09
ENSMUSG00000017969	Ptgis	29.5666	11.3407	25.6364	10.7769	-0.190913	0.782282
ENSMUSG00000017978	Cadps2	293.838	46.4369	190.229	32.8327	-0.632931	0.00194056
ENSMUSG00000017999	Ddx27	466.499	41.0357	698.569	82.1837	0.582131	0.000656141
ENSMUSG00000018001	Cyth3	239.155	24.3635	186.346	32.8382	-0.353328	0.135226
ENSMUSG00000018008	Cyth4	55.5829	6.24214	57.5499	1.9046	0.0540131	0.893795
ENSMUSG00000018012	Rac3	7.70924	5.08693	4.13208	4.38373	-0.908571	0.518463
ENSMUSG00000018040	Rrp7a	366.755	19.8282	505.005	36.0907	0.461243	0.00788724
ENSMUSG00000018042	Cyb5r3	7519.19	1887.08	8913.56	1091.03	0.245382	0.342301
ENSMUSG00000018068	Ints2	112.668	10.8181	136.242	22.3912	0.274292	0.394429
ENSMUSG00000018076	Med13l	418.373	120.7	588.877	25.9656	0.493773	0.0454095
ENSMUSG00000018102	H2bc4	1152.97	145.461	1486.34	116.19	0.364958	0.00800353
ENSMUSG00000018126	Baiap2l2	0	0	0.631765	1.09425	1.83213	1
ENSMUSG00000018143	Mafk	412.029	40.9311	1585.16	63.3676	1.94362	1.00994e-34
ENSMUSG00000018160	Med1	827.209	62.9019	486.205	35.0825	-0.764061	8.08294e-09
ENSMUSG00000018166	Erbb3	1116.06	220.867	1382.08	212.126	0.308098	0.357118
ENSMUSG00000018167	Stard3	253.434	33.2639	118.55	13.8589	-1.09	1.21708e-07
ENSMUSG00000018168	Ikzf3	12.8977	3.5324	14.1033	3.18877	0.119227	0.903821
ENSMUSG00000018169	Mfng	17.324	3.81312	12.1604	7.98359	-0.474222	0.542651
ENSMUSG00000018171	Vmp1	2165.87	198.296	2161.88	250.259	-0.00349218	0.986598
ENSMUSG00000018189	Uchl5	287.027	34.2883	266.786	13.0961	-0.10553	0.643114
ENSMUSG00000018196	Glrx2	363.362	44.5475	289.812	19.5926	-0.324877	0.0665174
ENSMUSG00000018199	Ro60	86.9996	23.2146	44.8981	1.47549	-0.950636	0.00565962
ENSMUSG00000018209	Stk4	429.659	40.7132	350.02	55.5959	-0.29152	0.140028
ENSMUSG00000018211	Wfdc15b	0.992778	0.0642206	1.26353	2.1885	0.415927	1
ENSMUSG00000018217	Pmp22	74.1116	16.0699	222.375	60.3416	1.59131	5.26956e-09
ENSMUSG00000018238	Gdf9	5.35823	1.86685	14.9554	8.40398	1.48105	0.0685543
ENSMUSG00000018239	Zcchc10	58.2061	9.18797	63.9207	8.87988	0.12551	0.763843
ENSMUSG00000018259	Prl8a2	0	0	0	0	0	1
ENSMUSG00000018263	Tbx5	0	0	0	0	0	1
ENSMUSG00000018286	Psmb6	1723.56	88.6298	1792.81	51.0235	0.0566933	0.736417
ENSMUSG00000018287	Spag7	423.27	36.1493	409.186	63.468	-0.0484608	0.855099
ENSMUSG00000018293	Pfn1	2584.87	105.098	2225.87	177.713	-0.216168	0.273568
ENSMUSG00000018322	Tomm34	151.869	24.7314	363.293	21.4052	1.2565	2.72003e-14
ENSMUSG00000018326	Ywhab	1971.46	97.7466	1838.71	93.3164	-0.100713	0.476064
ENSMUSG00000018334	Ksr1	31.4263	13.7391	39.912	9.46233	0.357143	0.491424
ENSMUSG00000018339	Gpx3	84.7034	11.3339	165.934	11.5583	0.965707	4.37059e-05
ENSMUSG00000018340	Anxa6	2200.06	136.033	2001.51	166.835	-0.136781	0.491409
ENSMUSG00000018341	Il12rb2	2.37568	2.67552	4.11198	0.423214	0.81048	0.59055
ENSMUSG00000018347	Zkscan6	92.0418	14.9846	100.307	40.1302	0.126955	0.800221
ENSMUSG00000018362	Kpna2	598.282	32.3172	555.688	93.1804	-0.105408	0.753558
ENSMUSG00000018363	Smurf2	800.061	36.5288	813.976	131.939	0.0264764	0.935389
ENSMUSG00000018372	Cep95	114.827	5.3354	65.319	19.2645	-0.823545	0.00267676
ENSMUSG00000018377	Vezf1	300.731	29.4163	269.281	33.3182	-0.156287	0.500895
ENSMUSG00000018378	Cuedc1	51.2217	3.50404	52.5049	7.08329	0.0458041	0.917991
ENSMUSG00000018379	Srsf1	1773.29	80.2228	833.686	39.6838	-1.08934	6.27957e-11
ENSMUSG00000018381	Abi3	73.2067	8.49955	30.0296	5.21888	-1.27306	3.49015e-05
ENSMUSG00000018387	Shroom1	853.343	27.9816	2131.78	387.867	1.32043	2.93218e-14
ENSMUSG00000018395	Kif3a	65.129	12.6923	29.8751	5.93886	-1.12821	0.00217248
ENSMUSG00000018398	Septin8	115.032	23.5367	77.7885	7.10048	-0.559359	0.0856681
ENSMUSG00000018401	Mtmr4	815.692	110.825	391.503	108.494	-1.05713	0.000706857
ENSMUSG00000018405	Mrm1	33.0139	8.32645	26.0044	4.35538	-0.33271	0.589708
ENSMUSG00000018411	Mapt	89.4048	32.1435	36.5037	9.55078	-1.29906	0.00120152
ENSMUSG00000018412	Kansl1	1073.05	73.8216	646.362	43.5544	-0.7301	9.21204e-08
ENSMUSG00000018415	Gid4	649.319	55.7033	525.944	102.909	-0.301279	0.156872
ENSMUSG00000018417	Myo1b	4428.72	62.5808	4067.74	295.627	-0.122674	0.470932
ENSMUSG00000018425	Dhx40	841.609	101.357	1612.3	64.8097	0.938045	5.68983e-05
ENSMUSG00000018427	Ypel2	220.297	38.5152	1197.2	246.244	2.44154	4.69184e-13
ENSMUSG00000018428	Akap1	1390.31	99.1794	1101.28	137.282	-0.337615	0.0509116
ENSMUSG00000018433	Nol11	264.398	29.8518	268.467	49.4334	0.0265831	0.930536
ENSMUSG00000018442	Derl2	1607.83	9.88708	1030.15	3.54133	-0.64223	6.27415e-12
ENSMUSG00000018446	C1qbp	957.697	57.6656	1209.27	97.2349	0.335993	0.0490511
ENSMUSG00000018449	Rpain	243.223	25.1528	248.752	57.4588	0.0280234	0.939701
ENSMUSG00000018451	6330403K07Rik	1.32511	0.582798	0.439318	0.760922	-1.71278	1
ENSMUSG00000018459	Slc13a3	515.053	171.278	439.51	94.7634	-0.227558	0.502824
ENSMUSG00000018470	Kcnab3	21.4582	11.4198	54.8573	7.57389	1.36335	0.00893987
ENSMUSG00000018474	Chd3	2493.85	164.856	3711.38	127.246	0.573578	0.00641137
ENSMUSG00000018476	Kdm6b	533.942	69.5681	820.911	99.9341	0.621807	0.000231337
ENSMUSG00000018479	1700125H20Rik	0	0	0	0	0	1
ENSMUSG00000018481	Appbp2	711.738	18.7004	641.601	66.7235	-0.148538	0.302294
ENSMUSG00000018486	Wnt9b	18.9495	5.34174	16.6449	7.72264	-0.163525	0.836387
ENSMUSG00000018500	Adora2b	0	0	0.315883	0.547125	1.14752	1
ENSMUSG00000018501	Ncor1	1554.02	88.4015	1636	154.07	0.0747454	0.737781
ENSMUSG00000018507	Trpv2	33.5281	5.50324	28.2376	5.56974	-0.248929	0.638748
ENSMUSG00000018509	Cenpv	166.688	15.8074	226.741	28.8945	0.440072	0.0432669
ENSMUSG00000018537	Pcgf2	34.914	9.09515	50.9105	14.2629	0.529098	0.253708
ENSMUSG00000018541	Cwc25	242.522	7.82334	301.958	31.5428	0.320208	0.0937991
ENSMUSG00000018543	1700001P01Rik	1.69597	1.27216	2.78398	1.76164	0.763651	0.718096
ENSMUSG00000018547	Pip4k2b	294.587	39.2892	125.236	9.31549	-1.23193	3.68719e-13
ENSMUSG00000018548	Trim37	206.431	30.3581	129.831	28.8108	-0.676293	0.00765621
ENSMUSG00000018554	Ybx2	0.926555	1.60484	0.315883	0.547125	-1.21749	1
ENSMUSG00000018559	Ctdnep1	512.573	22.6974	516.024	4.57142	0.0101444	0.962552
ENSMUSG00000018565	Elp5	327.313	30.184	419.15	102.299	0.35376	0.208484
ENSMUSG00000018566	Slc2a4	8.49371	2.28226	33.8714	9.62321	1.98742	0.00205457
ENSMUSG00000018567	Gabarap	2891.89	94.1353	3193.51	293.616	0.142734	0.399666
ENSMUSG00000018569	Cldn7	9.03133	5.42279	6.3008	4.47615	-0.513552	0.661095
ENSMUSG00000018570	2810408A11Rik	1.62975	1.45062	0	0	-2.97661	1
ENSMUSG00000018572	Phf23	248.056	34.2543	178.653	3.63716	-0.474109	0.0739665
ENSMUSG00000018574	Acadvl	6618.19	544.669	6819	430.949	0.0431142	0.77695
ENSMUSG00000018581	Dnah11	3.63878	0.616863	1.64616	1.9438	-1.0195	0.473255
ENSMUSG00000018583	G3bp1	987.968	8.64894	1505.11	146.108	0.606791	9.36849e-07
ENSMUSG00000018585	Atox1	907.066	46.7379	1426.56	164.453	0.652719	0.000946917
ENSMUSG00000018589	Glra2	0	0	0	0	0	1
ENSMUSG00000018593	Sparc	1027.34	154.382	1353.24	107.694	0.397454	0.0110535
ENSMUSG00000018595	Glra4	0	0	0	0	0	1
ENSMUSG00000018599	Mief2	224.818	15.7345	143.168	18.8898	-0.659203	0.00048931
ENSMUSG00000018604	Tbx3	97.3874	30.2005	89.2426	17.1539	-0.126964	0.785567
ENSMUSG00000018620	Mmp20	0	0	0	0	0	1
ENSMUSG00000018623	Mmp7	3.72427	2.32618	2.77393	2.84546	-0.392508	0.868438
ENSMUSG00000018634	Crhr1	0	0	0	0	0	1
ENSMUSG00000018648	Dusp14	171.038	17.48	82.8737	7.21928	-1.0442	0.00691524
ENSMUSG00000018651	Tada2a	89.7426	25.6507	72.6533	24.1631	-0.28954	0.474354
ENSMUSG00000018654	Ikzf1	81.0839	6.0298	63.378	17.8511	-0.342481	0.285792
ENSMUSG00000018656	Tcaf3	0	0	0	0	0	1
ENSMUSG00000018659	Pnpo	2734.9	161.615	2558.08	132.103	-0.0960843	0.513093
ENSMUSG00000018661	Cog1	331.363	36.8777	258.003	25.2836	-0.359593	0.167008
ENSMUSG00000018666	Cbx1	393.14	40.8785	209.982	14.6432	-0.905646	1.18267e-07
ENSMUSG00000018669	Cdk5rap3	1144.66	182.78	958.581	21.3206	-0.256663	0.154715
ENSMUSG00000018672	Copz2	294.809	45.6333	271.798	46.5446	-0.120802	0.686084
ENSMUSG00000018677	Slc25a39	6413.31	118.24	6845.33	400.517	0.093908	0.570201
ENSMUSG00000018678	Sp2	107.395	21.3209	156.371	16.8563	0.545471	0.0221468
ENSMUSG00000018697	Aatf	193.081	6.76346	411.384	51.416	1.08977	1.20503e-08
ENSMUSG00000018698	Lhx1	0	0	0.382624	0.662725	1.14748	1
ENSMUSG00000018707	Dync1h1	1796.3	94.374	2504.51	165.867	0.479716	1.8959e-05
ENSMUSG00000018727	Cpsf4l	101.554	34.6912	26.7914	17.9541	-1.94215	0.000235588
ENSMUSG00000018733	Pex12	202.22	55.7945	177.484	14.652	-0.188003	0.497326
ENSMUSG00000018736	Ndel1	587.72	54.3863	619.189	41.3929	0.0781054	0.662915
ENSMUSG00000018740	Slc25a35	10.8501	2.58154	3.85279	1.26508	-1.53009	0.0600717
ENSMUSG00000018750	Zbtb4	238.248	28.096	107.4	22.2628	-1.14432	6.94652e-05
ENSMUSG00000018752	Tnfsfm13	3.99038	1.16771	5.17529	4.75722	0.416265	0.782282
ENSMUSG00000018761	Mpdu1	604.742	50.2565	908.685	107.016	0.586845	0.000175462
ENSMUSG00000018765	Fxr2	668.169	39.0288	716.949	104.038	0.100333	0.58854
ENSMUSG00000018770	Atp5g3	5161.02	304.351	6285.1	715.884	0.284063	0.101649
ENSMUSG00000018774	Cd68	202.774	4.79006	215.989	33.5169	0.0933715	0.835112
ENSMUSG00000018776	Slc35g3	0	0	0	0	0	1
ENSMUSG00000018796	Acsl1	19785.5	2082.36	18612.7	2217.05	-0.0881269	0.789035
ENSMUSG00000018800	Abca5	138.338	1.85667	152.29	28.4762	0.143237	0.719955
ENSMUSG00000018809	Smyd4	31.5991	7.35947	54.5735	2.17052	0.791991	0.0196262
ENSMUSG00000018819	Lsp1	39.8905	7.26716	57.1527	4.91606	0.518096	0.129762
ENSMUSG00000018820	Zfyve27	365.365	53.8131	246.364	24.3857	-0.566149	0.00132248
[truncated: 53,406 more rows]

## Sheet: FeSO4_DEX-FeSO4_PBS
	Symbol	FeSO4_PBS_AVG	FeSO4_PBS_SD	FeSO4_DEX_AVG	FeSO4_DEX_SD	LFC	Padj
ENSMUSG00000000001	Gnai3	1510.03	9.77061	1430.06	165.084	-0.076998	0.985616
ENSMUSG00000000003	Pbsn	0	0	0	0	0	1
ENSMUSG00000000028	Cdc45	25.8088	6.85619	23.8357	11.2421	-0.115592	0.991736
ENSMUSG00000000031	H19	4.39827	2.94654	2.95179	4.31804	-0.623283	0.987862
ENSMUSG00000000037	Scml2	0.328647	0.569234	3.35678	1.07429	3.12454	1
ENSMUSG00000000049	Apoh	37322.7	420.313	39421.3	867.51	0.0789073	0.933723
ENSMUSG00000000056	Narf	714.477	272.925	697.359	175.467	-0.0342819	0.995319
ENSMUSG00000000058	Cav2	38.4355	17.3574	39.5829	19.9618	0.0720275	0.991949
ENSMUSG00000000078	Klf6	3616.15	1325.6	3210.16	768.794	-0.171428	0.985616
ENSMUSG00000000085	Scmh1	203.18	23.7958	237.223	18.5994	0.220937	0.922713
ENSMUSG00000000088	Cox5a	3125.45	510.068	2956.78	364.41	-0.080942	0.985616
ENSMUSG00000000093	Tbx2	114.826	30.3749	108.49	22.6502	-0.0819724	0.991684
ENSMUSG00000000094	Tbx4	0.668197	1.15735	3.7595	5.71065	2.46895	1
ENSMUSG00000000103	Zfy2	0	0	0	0	0	1
ENSMUSG00000000120	Ngfr	62.8725	18.1937	61.8524	30.5416	-0.00639966	0.999912
ENSMUSG00000000125	Wnt3	0	0	0	0	0	1
ENSMUSG00000000126	Wnt9a	1.91267	1.88376	1.89303	0.744022	0.0418315	0.999162
ENSMUSG00000000127	Fer	76.4301	6.50593	87.4496	12.2676	0.202435	0.95413
ENSMUSG00000000131	Xpo6	1282.57	151.052	1414.41	24.3268	0.141944	0.935984
ENSMUSG00000000134	Tfe3	822.988	108.926	782.319	38.3198	-0.0744466	0.985616
ENSMUSG00000000142	Axin2	56.9996	15.5571	46.706	19.5854	-0.281692	0.962549
ENSMUSG00000000148	Brat1	61.4209	18.6986	47.9066	4.57212	-0.360117	0.922713
ENSMUSG00000000149	Gna12	1455.44	58.1164	1543.9	56.6268	0.0860191	0.953564
ENSMUSG00000000154	Slc22a18	1508.12	249.197	1630.27	176.267	0.111062	0.98153
ENSMUSG00000000157	Itgb2l	1.66504	2.08908	1.76959	0.933434	0.0813386	1
ENSMUSG00000000159	Igsf5	181.599	4.00518	174.981	17.3107	-0.0489716	0.991684
ENSMUSG00000000167	Pih1d2	5.64485	1.08838	9.4509	5.48428	0.75048	0.951633
ENSMUSG00000000168	Dlat	1281.98	70.0831	1153.5	92.1101	-0.151789	0.946363
ENSMUSG00000000171	Sdhd	3573.38	328.025	3533.28	189.772	-0.0168106	0.993399
ENSMUSG00000000182	Fgf23	1.4044	1.48453	1.26126	1.32161	-0.182991	1
ENSMUSG00000000183	Fgf6	0	0	0	0	0	1
ENSMUSG00000000184	Ccnd2	90.1655	24.3527	89.8675	8.98694	-0.00495515	0.999912
ENSMUSG00000000194	Gpr107	412.149	26.2621	385.03	29.7498	-0.101057	0.974274
ENSMUSG00000000197	Nalcn	0	0	0.315883	0.547125	1.03133	1
ENSMUSG00000000202	Btbd17	0	0	0.315883	0.547125	1.03133	1
ENSMUSG00000000204	Slfn4	57.9124	21.8916	31.886	4.97622	-0.859143	0.871111
ENSMUSG00000000214	Th	0	0	0	0	0	1
ENSMUSG00000000215	Ins2	0	0	0	0	0	1
ENSMUSG00000000216	Scnn1g	0	0	0	0	0	1
ENSMUSG00000000223	Drp2	0	0	0.439318	0.760922	1.03137	1
ENSMUSG00000000244	Tspan32	5.23518	3.93701	2.73506	3.65577	-0.940848	0.963395
ENSMUSG00000000247	Lhx2	33.5689	8.44352	39.2112	5.72741	0.242119	0.979238
ENSMUSG00000000248	Clec2g	0	0	0.382624	0.662725	1.03133	1
ENSMUSG00000000253	Gmpr	9.29056	3.9569	9.75219	5.60792	0.0483075	0.996843
ENSMUSG00000000263	Glra1	0	0	0	0	0	1
ENSMUSG00000000266	Mid2	158.555	19.038	177.558	11.2405	0.169415	0.95413
ENSMUSG00000000275	Trim25	3031.57	531.779	2837.66	331.242	-0.0949837	0.985616
ENSMUSG00000000276	Dgke	97.5003	36.8833	124.77	32.75	0.365012	0.937677
ENSMUSG00000000278	Scpep1	1159.55	26.0118	1143.78	105.444	-0.0195865	0.993843
ENSMUSG00000000282	Mnt	432.46	103.463	381.264	64.0638	-0.183303	0.962549
ENSMUSG00000000290	Itgb2	201.243	25.963	173.713	33.9938	-0.204734	0.95008
ENSMUSG00000000295	Hddc2	34.8407	8.51495	38.8607	5.16672	0.164011	0.989911
ENSMUSG00000000296	Tpd52l1	233.051	55.8302	226.016	11.0012	-0.0506682	0.991736
ENSMUSG00000000301	Pemt	4569.51	478.761	4628.14	589.953	0.0176689	0.995126
ENSMUSG00000000303	Cdh1	918.226	17.2078	756.155	142.1	-0.280787	0.938427
ENSMUSG00000000305	Cdh4	94.3557	29.1236	46.1882	8.46739	-1.02871	0.621503
ENSMUSG00000000308	Ckmt1	0.334098	0.578675	0	0	-0.892182	1
ENSMUSG00000000317	Bcl6b	40.3483	9.43682	41.3946	15.3054	0.042759	0.99641
ENSMUSG00000000318	Clec10a	1.74395	0.423436	5.09396	5.28081	1.5037	0.922713
ENSMUSG00000000320	Alox12	28.9951	11.2126	27.4015	5.51463	-0.0684706	0.995477
ENSMUSG00000000326	Comt	9607.11	754.024	9414.5	710.557	-0.0292993	0.991736
ENSMUSG00000000339	Rtca	162.983	27.5531	164.452	6.61885	0.00999285	0.998756
ENSMUSG00000000340	Dbt	1469.96	185.289	1579.56	113.948	0.103205	0.985616
ENSMUSG00000000346	Dazap2	3271.82	114.934	3067.16	141.021	-0.09237	0.939032
ENSMUSG00000000355	Mcts1	324.491	11.3724	363.547	33.3501	0.161522	0.928166
ENSMUSG00000000359	Rem1	0.991393	0.985987	0.382624	0.662725	-1.35988	1
ENSMUSG00000000365	Rnf17	2.50741	2.50574	0.631765	1.09425	-1.81802	1
ENSMUSG00000000374	Trappc10	550.239	70.5924	569.904	42.8409	0.0553607	0.989911
ENSMUSG00000000378	Ccm2	373.328	34.1318	374.482	32.4073	0.00505932	0.999771
ENSMUSG00000000381	Wap	0	0	0	0	0	1
ENSMUSG00000000384	Tbrg4	1485.89	385.622	1234.29	154.137	-0.268849	0.905
ENSMUSG00000000385	Tmprss2	759.953	244.903	911.929	48.3565	0.264295	0.935616
ENSMUSG00000000386	Mx1	26.7191	6.74916	24.8543	0.993637	-0.110152	0.991684
ENSMUSG00000000392	Fap	12.015	6.38977	9.70973	7.72719	-0.34422	0.989503
ENSMUSG00000000394	Gcg	0	0	0	0	0	1
ENSMUSG00000000399	Ndufa9	1943.25	109.126	1885.04	172.886	-0.0450005	0.989911
ENSMUSG00000000402	Egfl6	0	0	0.315883	0.547125	1.03137	1
ENSMUSG00000000409	Lck	17.3694	0.920759	18.549	8.52804	0.0778575	0.99414
ENSMUSG00000000411	Tssk3	0	0	0	0	0	1
ENSMUSG00000000416	Cttnbp2	1.4153	0.52782	2.89737	2.53966	1.04126	1
ENSMUSG00000000420	Galnt1	833.94	97.5892	866.037	75.3261	0.0573643	0.989503
ENSMUSG00000000435	Myf5	0	0	0	0	0	1
ENSMUSG00000000439	Mkrn2	242.435	16.3224	220.868	36.5177	-0.12906	0.976966
ENSMUSG00000000440	Pparg	280.352	40.7902	323.895	59.5769	0.210106	0.946363
ENSMUSG00000000441	Raf1	1549.77	343.056	1475.98	107.96	-0.0711566	0.988551
ENSMUSG00000000486	Septin1	34.9688	7.49796	29.8971	7.61277	-0.247591	0.985616
ENSMUSG00000000489	Pdgfb	6.88598	2.7355	4.4055	4.25957	-0.727408	0.95413
ENSMUSG00000000530	Acvrl1	29.7675	3.73301	41.4814	16.8164	0.468557	0.929898
ENSMUSG00000000531	Tamalin	67.5289	31.7438	85.7633	6.08407	0.357305	0.946363
ENSMUSG00000000532	Acvr1b	502.264	156.714	418.583	66.5156	-0.264191	0.929898
ENSMUSG00000000538	Tom1l2	528.29	114.573	455.775	90.6838	-0.216234	0.93843
ENSMUSG00000000544	Gpa33	0	0	0	0	0	1
ENSMUSG00000000552	Zfp385a	275.516	65.7392	314.445	56.7753	0.19136	0.98153
ENSMUSG00000000555	Itga5	275.748	30.3019	267.205	28.6083	-0.0445442	0.991684
ENSMUSG00000000560	Gabra2	0	0	0	0	0	1
ENSMUSG00000000561	Wdr77	269.424	112.369	212.182	31.66	-0.34602	0.922713
ENSMUSG00000000562	Adora3	4.57789	3.9312	3.30009	2.24587	-0.447255	1
ENSMUSG00000000563	Atp5pb	4820.39	598.786	4713.2	287.59	-0.03297	0.991684
ENSMUSG00000000567	Sox9	405.403	181.385	350.782	101.137	-0.209462	0.985616
ENSMUSG00000000568	Hnrnpd	1571.11	43.1967	1407.19	108.672	-0.160071	0.871111
ENSMUSG00000000579	Dynlt1c	2.40124	1.3874	2.0832	1.98548	-0.301065	1
ENSMUSG00000000581	C1d	722.552	46.1517	754.501	84.8117	0.0597417	0.989911
ENSMUSG00000000594	Gm2a	2771.43	283.642	2688.41	130.128	-0.0442077	0.991736
ENSMUSG00000000600	Krit1	437.665	13.7589	435.776	53.469	-0.00231649	0.999912
ENSMUSG00000000605	Clcn4	1298.37	239.713	1369.33	49.1329	0.0782212	0.985616
ENSMUSG00000000606	Vmn2r88	0	0	0	0	0	1
ENSMUSG00000000617	Grm6	0	0	0	0	0	1
ENSMUSG00000000627	Sema4f	4.42219	5.72	2.4681	1.2453	-0.832087	1
ENSMUSG00000000628	Hk2	47.303	17.8872	51.1338	29.0558	0.129969	0.990973
ENSMUSG00000000631	Myo18a	1953.39	355.674	2059.78	430.546	0.0776424	0.989911
ENSMUSG00000000632	Sez6	0	0	0	0	0	1
ENSMUSG00000000673	Haao	7618.95	1389.77	7409.56	1269.27	-0.0404799	0.991736
ENSMUSG00000000682	Cd52	61.9804	5.50028	57.3601	16.579	-0.0969957	0.989911
ENSMUSG00000000686	Abhd15	313.235	65.7801	299.348	72.8743	-0.0674834	0.989911
ENSMUSG00000000690	Hoxb6	0	0	0.315883	0.547125	1.03137	1
ENSMUSG00000000693	Loxl3	22.1453	6.15701	23.4372	4.40877	0.0840386	0.991736
ENSMUSG00000000701	Tcl1b5	0	0	0	0	0	1
ENSMUSG00000000706	Btn1a1	0.334098	0.578675	0	0	-0.8922	1
ENSMUSG00000000708	Kat2b	1358	379.342	1248.09	162.987	-0.120311	0.985616
ENSMUSG00000000711	Rab5b	785.88	137.318	835.007	20.7678	0.0882414	0.985616
ENSMUSG00000000724	Cryba1	1.67383	2.89916	0.765248	1.32545	-1.11853	1
ENSMUSG00000000730	Dnmt3l	0	0	0	0	0	1
ENSMUSG00000000731	Aire	0	0	0	0	0	1
ENSMUSG00000000732	Icosl	62.7488	17.4836	51.4892	14.8019	-0.280481	0.973672
ENSMUSG00000000738	Spg7	725.081	49.2405	715.054	20.7935	-0.0219205	0.991736
ENSMUSG00000000739	Sult5a1	359.656	157.604	448.975	113.407	0.31751	0.95413
ENSMUSG00000000740	Rpl13	2644.68	682.807	2388.43	253.367	-0.147837	0.95747
ENSMUSG00000000743	Chmp1a	1176.07	196.528	1135.85	43.1881	-0.0507796	0.989911
ENSMUSG00000000751	Rpa1	475.322	48.8404	575.966	78.6377	0.276658	0.864972
ENSMUSG00000000753	Serpinf1	13593.6	879.628	14149	1562.59	0.0576072	0.989911
ENSMUSG00000000759	Tubgcp3	437.515	8.39682	412.879	17.5867	-0.0826345	0.985616
ENSMUSG00000000766	Oprm1	0	0	0	0	0	1
ENSMUSG00000000776	Polr3d	393.991	61.2556	322.179	46.3596	-0.292674	0.879702
ENSMUSG00000000782	Tcf7	106.114	21.9212	127.406	31.078	0.276464	0.935984
ENSMUSG00000000787	Ddx3x	13602.4	1443.3	12337.3	919.835	-0.140736	0.935984
ENSMUSG00000000791	Il12rb1	27.6113	17.1556	30.1398	11.8009	0.122151	0.991736
ENSMUSG00000000792	Slc5a5	0	0	0.315883	0.547125	1.03133	1
ENSMUSG00000000794	Kcnn3	1.58947	1.95051	0	0	-2.89119	1
ENSMUSG00000000804	Usp32	474.84	75.1463	544.196	57.7698	0.19653	0.922713
ENSMUSG00000000805	Car4	0.328647	0.569234	0.382624	0.662725	0.0695501	1
ENSMUSG00000000811	Txnrd3	246.977	17.7523	276.703	20.6888	0.162513	0.95413
ENSMUSG00000000817	Fasl	8.07669	2.84377	3.79837	2.67549	-1.01972	0.935984
ENSMUSG00000000823	Zfp512b	289.258	47.8513	248.13	11.3691	-0.216864	0.919341
ENSMUSG00000000826	Dnajc5	2027.47	151.448	1870.42	88.9804	-0.116069	0.930057
ENSMUSG00000000827	Tpd52l2	360.059	126.214	297.779	21.6972	-0.275152	0.922713
ENSMUSG00000000838	Fmr1	569.586	93.7952	563.878	18.1986	-0.013318	0.99641
ENSMUSG00000000861	Bcl11a	1.65414	1.50973	3.05095	3.32748	0.813927	1
ENSMUSG00000000869	Il4	0	0	0	0	0	1
ENSMUSG00000000876	Pxmp4	2022.51	388.011	2162.19	406.742	0.0964877	0.987801
ENSMUSG00000000881	Dlg3	136.601	20.542	131.63	33.2761	-0.0526298	0.991736
ENSMUSG00000000884	Gnb1l	23.9464	1.21903	38.6339	1.02519	0.693561	0.832666
ENSMUSG00000000889	Dbh	0	0	0	0	0	1
ENSMUSG00000000901	Mmp11	3.98526	1.71593	2.85072	1.3387	-0.436164	0.989911
ENSMUSG00000000902	Smarcb1	163.587	37.4519	140.836	18.2152	-0.215078	0.945394
ENSMUSG00000000903	Vpreb3	6.25383	2.9887	7.44867	2.4988	0.26262	0.991736
ENSMUSG00000000915	Hip1r	2984.96	974.586	3231.68	732.909	0.114084	0.985616
ENSMUSG00000000916	Nsun5	195.86	21.2589	171.195	14.7849	-0.197985	0.949407
ENSMUSG00000000934	Top1mt	340.608	63.4938	386.573	49.9216	0.175946	0.947575
ENSMUSG00000000938	Hoxa10	0	0	0	0	0	1
ENSMUSG00000000942	Hoxa4	12.4069	3.73765	9.04818	2.39385	-0.431061	0.985616
ENSMUSG00000000948	Gm38393	19.3256	7.14459	15.626	1.41831	-0.303108	0.985616
ENSMUSG00000000957	Mmp14	841.272	165.421	688.591	86.4674	-0.286729	0.871111
ENSMUSG00000000958	Slc7a7	32.7538	4.80215	30.1521	11.7752	-0.118866	0.989911
ENSMUSG00000000959	Oxa1l	836.319	152.848	793.098	129.154	-0.0795291	0.987862
ENSMUSG00000000976	Heatr6	318.234	21.7231	337.797	30.031	0.088997	0.987862
ENSMUSG00000000982	Ccl3	5.26244	3.95472	5.1808	3.04489	-0.026793	1
ENSMUSG00000000983	Wfdc18	0.334098	0.578675	0.878637	1.52184	1.13031	1
ENSMUSG00000001014	Icam4	0.836914	1.44958	1.76959	0.933434	1.24383	1
ENSMUSG00000001016	Ilf2	382.171	120.322	286.607	30.6379	-0.416416	0.813446
ENSMUSG00000001017	Chtop	1043.31	35.3154	1024.01	31.9379	-0.0260922	0.991684
ENSMUSG00000001018	Snapin	151.722	34.8874	177.194	7.6962	0.224636	0.946363
ENSMUSG00000001020	S100a4	0.328647	0.569234	0	0	-0.892192	1
ENSMUSG00000001021	S100a3	0	0	0	0	0	1
ENSMUSG00000001023	S100a5	0	0	0	0	0	1
ENSMUSG00000001025	S100a6	23.8117	8.83777	19.7247	10.8254	-0.26251	0.989425
ENSMUSG00000001027	Scn4a	7.42696	6.11183	5.60229	4.92091	-0.411488	1
ENSMUSG00000001029	Icam2	56.377	5.53558	51.8278	22.8497	-0.100648	0.991684
ENSMUSG00000001034	Mapk7	38.9859	7.69876	32.8382	12.7741	-0.217895	0.985616
ENSMUSG00000001036	Epn2	193.215	18.7682	215.394	40.7092	0.162847	0.959205
ENSMUSG00000001039	B9d1	1.33094	1.53284	3.84502	3.79176	1.49896	0.928166
ENSMUSG00000001052	Sec24b	440.317	32.379	387.811	22.4892	-0.185471	0.923334
ENSMUSG00000001053	N4bp3	19.3467	3.18923	15.7663	9.02838	-0.264317	0.985616
ENSMUSG00000001054	Rmnd5b	205.161	46.1209	180.315	6.35099	-0.189101	0.955572
ENSMUSG00000001056	Nhp2	727.627	198.798	646.579	95.2934	-0.171664	0.972257
ENSMUSG00000001062	Vps9d1	167.887	2.46824	200.782	52.0246	0.26324	0.912721
ENSMUSG00000001065	Zfp276	395.249	110.685	389.537	65.9006	-0.0223257	0.996082
ENSMUSG00000001076	C1ql4	3.04763	4.23821	2.33235	1.45315	-0.413925	1
ENSMUSG00000001082	Mfsd10	123.542	18.5392	124.628	19.4735	0.0114973	0.998787
ENSMUSG00000001089	Luzp1	620.214	174.944	499.996	23.0608	-0.307505	0.871111
ENSMUSG00000001095	Slc13a2	21.5364	3.94239	26.8419	7.99529	0.312056	0.985616
ENSMUSG00000001098	Kctd10	605.398	98.0791	500.365	61.1646	-0.273112	0.871111
ENSMUSG00000001100	Poldip2	1377.56	92.4122	1284.77	40.2553	-0.101489	0.93843
ENSMUSG00000001103	Sebox	351.105	186.902	290.298	57.2545	-0.275466	0.989911
ENSMUSG00000001105	Ift20	404.91	44.7881	391.937	20.2441	-0.0507021	0.989911
ENSMUSG00000001119	Col6a1	118.341	10.4435	125.443	13.3944	0.0823566	0.989911
ENSMUSG00000001120	Pcbp3	21.4641	5.34077	15.3768	2.66075	-0.474371	0.95413
ENSMUSG00000001123	Lgals9	11627.3	1328.92	11875.8	259.08	0.0303303	0.991684
ENSMUSG00000001127	Araf	1159.15	64.5274	1210.79	37.3207	0.0614268	0.985616
ENSMUSG00000001128	Cfp	611.101	55.0388	608.58	95.8842	-0.00273554	0.999912
ENSMUSG00000001131	Timp1	29.4654	6.42943	10.7387	2.35255	-1.4572	0.805221
ENSMUSG00000001134	Uxt	229.976	46.5878	216.39	10.6232	-0.093103	0.985616
ENSMUSG00000001138	Cnnm3	113.619	14.3674	142.959	16.2936	0.328111	0.837738
ENSMUSG00000001143	Lman2l	145.015	38.0558	173.297	28.9654	0.263078	0.935984
ENSMUSG00000001150	Mcm3ap	362.181	34.3678	310.572	17.0003	-0.221525	0.901391
ENSMUSG00000001151	Pcnt	319.26	53.3226	311.141	9.6313	-0.0337171	0.991736
ENSMUSG00000001155	Ftcd	5159.58	457.022	5134.78	895.335	-0.00749184	0.998756
ENSMUSG00000001156	Mxd1	225.437	34.2121	188.815	17.4961	-0.259248	0.908037
ENSMUSG00000001157	Gmcl1	56.5777	9.07412	73.0434	11.5717	0.363104	0.896358
ENSMUSG00000001158	Snrnp27	175.063	13.9537	161.425	10.4817	-0.117431	0.981391
ENSMUSG00000001166	Oas1c	15.5607	3.04102	9.54419	1.69098	-0.684423	0.923343
ENSMUSG00000001168	Oas1h	0	0	0	0	0	1
ENSMUSG00000001173	Ocrl	113.585	12.5742	111.047	6.08081	-0.0259414	0.995562
ENSMUSG00000001175	Calm1	2996.35	154.974	2943.14	212.559	-0.0251989	0.991684
ENSMUSG00000001211	Agpat3	4524.83	334.124	4554.98	305.467	0.00987466	0.99641
ENSMUSG00000001225	Slc26a3	0.836914	1.44958	0	0	-1.98679	1
ENSMUSG00000001227	Sema6b	681.884	44.077	523.162	52.718	-0.381675	0.797022
ENSMUSG00000001228	Uhrf1	22.7931	9.97163	22.2138	4.87053	-0.0497462	0.99641
ENSMUSG00000001229	Dpp9	1760.02	104.674	1695.13	169.56	-0.0541511	0.989911
ENSMUSG00000001240	Ramp2	104.622	29.3519	106.419	18.7804	0.0379427	0.993958
ENSMUSG00000001247	Lsr	3505.92	841.953	3520.76	245.335	0.00570949	0.999771
ENSMUSG00000001248	Gramd1a	267.244	19.8573	273.849	23.2886	0.0320635	0.991736
ENSMUSG00000001249	Hpn	5860.57	854.673	6249.7	512.803	0.092266	0.975171
ENSMUSG00000001260	Gabrg1	0	0	0	0	0	1
ENSMUSG00000001270	Ckb	26.8559	1.76022	37.0464	14.1374	0.453594	0.925563
ENSMUSG00000001280	Sp1	1150.41	83.8669	975.1	111.557	-0.236717	0.813446
ENSMUSG00000001281	Itgb7	23.5409	7.40268	17.647	5.43032	-0.404478	0.968637
ENSMUSG00000001285	Myg1	212.073	51.5146	197.833	14.0845	-0.101333	0.985616
ENSMUSG00000001288	Rarg	30.2123	11.9575	40.3121	6.28658	0.435673	0.905
ENSMUSG00000001289	Pfdn5	797.332	120.4	809.506	18.739	0.0203461	0.993958
ENSMUSG00000001300	Efnb2	41.2116	11.8517	53.6245	11.7559	0.389402	0.946363
ENSMUSG00000001305	Rrp15	449.807	86.6539	359.884	25.1523	-0.326014	0.813446
ENSMUSG00000001313	Rnd2	272.935	68.4291	254.13	13.8091	-0.107134	0.985616
ENSMUSG00000001323	Srr	1261.75	187.016	1505.64	127.809	0.255246	0.813446
ENSMUSG00000001333	Sync	0.334098	0.578675	0	0	-0.8922	1
ENSMUSG00000001334	Fndc5	3.48245	1.27768	8.06034	6.98421	1.19936	0.922713
ENSMUSG00000001348	Acp5	1611.79	248.88	1834.14	168.013	0.185109	0.929542
ENSMUSG00000001349	Cnn1	5.66877	8.1706	5.67908	2.23207	-0.0177437	1
ENSMUSG00000001366	Fbxo9	613.731	94.4721	620.465	9.47752	0.0182915	0.995319
ENSMUSG00000001376	Vps50	254.503	43.2933	230.197	8.41036	-0.149674	0.95413
ENSMUSG00000001380	Hars	803.033	84.8726	769.672	91.605	-0.0605641	0.987862
ENSMUSG00000001383	Zmat2	612.444	20.6158	646.478	38.4258	0.0763927	0.985616
ENSMUSG00000001403	Ube2c	27.0219	23.5633	34.3382	18.2912	0.333842	0.989911
ENSMUSG00000001415	Smg5	601.987	257.724	424.501	39.8613	-0.503651	0.791892
ENSMUSG00000001416	Cct3	1991	366.057	1878.11	74.1167	-0.0847181	0.985616
ENSMUSG00000001418	Glmp	963.697	50.9112	874.788	89.2721	-0.1411	0.929542
ENSMUSG00000001419	Mef2d	2909.65	755.627	3102.15	32.8862	0.0925449	0.985616
ENSMUSG00000001420	Tmem79	16.1303	4.4032	14.9242	10.1272	-0.0867465	0.993958
ENSMUSG00000001424	Snd1	2302.95	35.171	2153.6	108.726	-0.096297	0.95008
ENSMUSG00000001435	Col18a1	17107.7	1106.16	18718.5	627.982	0.129801	0.922432
ENSMUSG00000001436	Slc19a1	284.061	64.5017	268.274	28.7926	-0.080097	0.989911
ENSMUSG00000001440	Kpnb1	1478.76	122.232	1299.77	92.4341	-0.185175	0.865324
ENSMUSG00000001441	Npepps	246.565	26.2472	296.762	36.3369	0.269057	0.899513
ENSMUSG00000001444	Tbx21	5.32377	6.13137	1.07108	0.971466	-2.30392	1
ENSMUSG00000001445	Mrpl10	796.685	79.2363	804.834	56.3141	0.0125141	0.996082
ENSMUSG00000001467	Cyp51	3698.86	1145.97	3692.69	1743.1	-0.00210999	0.999984
ENSMUSG00000001472	Tcf25	3892.03	89.4874	3689.72	157.696	-0.0771027	0.95008
ENSMUSG00000001473	Tubb6	1292.07	53.6958	1173.15	393.964	-0.138255	0.985616
ENSMUSG00000001482	Def8	574.633	87.1215	654.783	29.7509	0.190517	0.922713
ENSMUSG00000001493	Meox1	7.02745	6.43337	5.74355	4.798	-0.32047	1
ENSMUSG00000001494	Sost	0	0	0	0	0	1
ENSMUSG00000001496	Nkx2-1	0	0	0	0	0	1
ENSMUSG00000001497	Pax9	0.334098	0.578675	0.382624	0.662725	0.0695501	1
ENSMUSG00000001504	Irx2	2.0835	1.67312	0	0	-3.33226	1
ENSMUSG00000001506	Col1a1	59.9814	17.6422	72.019	11.6193	0.24987	0.973154
ENSMUSG00000001507	Itga3	119.713	34.8208	113.195	1.42861	-0.0805269	0.989911
ENSMUSG00000001508	Sgca	0	0	0.439318	0.760922	1.03135	1
ENSMUSG00000001510	Dlx3	0	0	0	0	0	1
ENSMUSG00000001517	Foxm1	14.0196	4.09809	25.3782	20.7247	0.865645	0.919341
ENSMUSG00000001518	Itfg2	272.518	49.0508	238.878	25.197	-0.191415	0.946363
ENSMUSG00000001520	Nrip2	2.30598	3.16598	0	0	-3.49113	1
ENSMUSG00000001521	Tulp3	23.7907	8.97334	26.5662	15.8675	0.174751	0.989911
ENSMUSG00000001524	Gtf2h4	152.479	48.5947	113.711	3.95674	-0.425411	0.832666
ENSMUSG00000001525	Tubb5	642.598	23.8667	626.908	93.2205	-0.03381	0.992357
ENSMUSG00000001542	Ell2	5161	1895.13	5709.79	584.225	0.145626	0.984581
ENSMUSG00000001552	Jup	1441.58	205.286	1386.99	75.4733	-0.0560469	0.989911
ENSMUSG00000001555	Fkbp10	19.6175	12.119	20.4488	5.19875	0.0533548	0.996082
ENSMUSG00000001558	Klhl10	0	0	0	0	0	1
ENSMUSG00000001566	Mnx1	0	0	0	0	0	1
ENSMUSG00000001569	Nom1	683.095	68.1672	640.972	39.3906	-0.0906338	0.981391
ENSMUSG00000001576	Ergic1	1315.55	64.8509	1398.02	97.5727	0.0867658	0.955572
ENSMUSG00000001583	Tnk1	0.996844	1.00234	0.315883	0.547125	-1.34111	1
ENSMUSG00000001588	Acap1	26.6973	10.3335	29.7315	2.2527	0.14921	0.989911
ENSMUSG00000001604	Tcea3	816.149	166.891	893.939	124.895	0.129687	0.985616
ENSMUSG00000001622	Csn3	0.668197	1.15735	1.33027	1.43022	0.992182	1
ENSMUSG00000001627	Ifrd1	3555.86	1065.21	4414.54	540.594	0.31226	0.87983
ENSMUSG00000001630	Stk38l	359.296	54.7739	309.794	92.115	-0.210557	0.953438
ENSMUSG00000001632	Brpf1	585.302	121.22	533.61	37.2187	-0.132605	0.96811
ENSMUSG00000001642	Akr1b3	127.331	29.4901	100.52	20.5481	-0.341538	0.922713
ENSMUSG00000001655	Hoxc13	0	0	0	0	0	1
ENSMUSG00000001656	Hoxc11	0	0	0	0	0	1
ENSMUSG00000001657	Hoxc8	0	0	0	0	0	1
ENSMUSG00000001661	Hoxc6	0	0	0	0	0	1
ENSMUSG00000001663	Gstt1	5272.95	897.526	5402	438.653	0.0343865	0.991736
ENSMUSG00000001665	Gstt3	1669.76	552.5	1479.83	372.281	-0.175168	0.985616
ENSMUSG00000001666	Ddt	1582.7	309.028	1711.76	300.51	0.111444	0.985616
ENSMUSG00000001670	Tat	108496	19399.3	109779	25509	0.0169358	0.99641
ENSMUSG00000001672	Marveld3	7.08529	3.79257	10.2203	4.38263	0.545762	0.98153
ENSMUSG00000001674	Ddx18	325.348	64.731	298.973	23.4589	-0.123186	0.98153
ENSMUSG00000001687	Ubl3	1268.64	129.735	1374.13	111.812	0.113828	0.95008
ENSMUSG00000001700	Gramd3	993.617	104.202	982.188	34.3376	-0.0167536	0.995467
ENSMUSG00000001707	Eef1e1	267.981	14.5129	273.361	66.2303	0.0241615	0.995848
ENSMUSG00000001729	Akt1	1245.99	210.723	1203	24.6593	-0.0512616	0.989911
ENSMUSG00000001739	Cldn15	16.723	3.14082	19.1976	7.69131	0.210933	0.989911
ENSMUSG00000001741	Il16	15.4294	4.57477	11.1337	3.69335	-0.450891	0.953345
ENSMUSG00000001750	Tcirg1	651.559	148.99	642.626	45.3943	-0.0220077	0.995477
ENSMUSG00000001751	Naglu	448.543	89.5529	474.309	72.6907	0.0748752	0.989911
ENSMUSG00000001755	Coasy	1248.69	100.164	1305.86	119.053	0.0670676	0.985616
ENSMUSG00000001761	Smo	100.672	12.5924	114.997	13.2184	0.194609	0.977247
ENSMUSG00000001763	Tspan33	62.8739	8.29853	87.8429	17.8153	0.476676	0.907431
ENSMUSG00000001767	Crnkl1	247.002	52.7135	244.522	32.608	-0.0106126	0.998756
ENSMUSG00000001768	Rin2	283.152	68.6522	371.477	69.0279	0.397643	0.813446
ENSMUSG00000001773	Folh1	0	0	0	0	0	1
ENSMUSG00000001774	Chordc1	330.388	10.611	349.345	63.3481	0.0859701	0.985616
ENSMUSG00000001783	Rtcb	1487.45	227.387	1358.39	61.1741	-0.131162	0.945394
ENSMUSG00000001785	Pwp1	583.723	136.227	473.874	71.0962	-0.300442	0.87983
ENSMUSG00000001786	Fbxo7	306.575	34.5004	312.416	60.677	0.0228883	0.995477
ENSMUSG00000001794	Capns1	1596.94	154.289	1659.58	56.4507	0.0543372	0.985616
ENSMUSG00000001802	Lrp3	274.487	28.2686	259.564	10.0454	-0.0797501	0.985616
ENSMUSG00000001804	Dsg4	0	0	0	0	0	1
ENSMUSG00000001815	Evx2	0	0	0	0	0	1
ENSMUSG00000001819	Hoxd13	0	0	0	0	0	1
ENSMUSG00000001823	Hoxd12	0	0	0	0	0	1
ENSMUSG00000001827	Folr1	0	0	1.14787	1.98817	2.53171	1
ENSMUSG00000001829	Clpb	661.437	5.57345	704.85	49.5438	0.0905811	0.969396
ENSMUSG00000001833	Septin7	839.236	34.2861	796.261	106.633	-0.0734992	0.985616
ENSMUSG00000001844	Zdhhc4	408.143	59.2797	369.401	22.8775	-0.146171	0.957592
ENSMUSG00000001847	Rac1	2979.06	299.994	2823.68	20.7753	-0.0776762	0.970679
ENSMUSG00000001855	Nup214	468.11	28.3932	572.91	79.3416	0.290101	0.795883
ENSMUSG00000001864	Aif1l	12.5199	4.66294	10.0402	2.74151	-0.329832	0.985616
ENSMUSG00000001865	Cpa3	0	0	0.439318	0.760922	1.03137	1
ENSMUSG00000001870	Ltbp1	53.6336	15.8987	47.5778	17.5221	-0.15378	0.989911
ENSMUSG00000001891	Ugp2	8273.31	803.235	8661.05	895.55	0.0659923	0.989911
ENSMUSG00000001901	Kcnh6	0	0	0	0	0	1
ENSMUSG00000001909	Trmt1	789.019	121.063	827.747	59.2415	0.067536	0.987862
ENSMUSG00000001910	Nacc1	443.228	35.7052	440.558	34.2499	-0.00713773	0.998787
ENSMUSG00000001911	Nfix	1118.96	26.0786	1283.85	52.8487	0.198665	0.813446
ENSMUSG00000001918	Slc1a5	68.0078	23.7969	47.7232	11.4149	-0.510833	0.887298
ENSMUSG00000001924	Uba1	3044.2	374.242	2739.14	146.038	-0.152147	0.922713
ENSMUSG00000001930	Vwf	246.989	111.292	236.523	54.6468	-0.0625013	0.991736
ENSMUSG00000001942	Siae	479.168	63.1156	519.989	61.2268	0.118391	0.962549
ENSMUSG00000001943	Vsig2	29.415	4.67365	38.1544	8.22111	0.381372	0.946581
ENSMUSG00000001946	Esam	454.286	100.601	407.121	109.539	-0.154229	0.98153
ENSMUSG00000001948	Spa17	7.20373	4.16219	13.7618	6.53781	0.920468	0.919341
ENSMUSG00000001962	Fam50a	362.173	55.4719	350.575	35.5095	-0.05011	0.991684
ENSMUSG00000001964	Emd	437.619	46.4189	411.135	48.677	-0.0892943	0.985616
ENSMUSG00000001983	Taco1	144.346	8.0733	138.219	27.8152	-0.0547164	0.991684
ENSMUSG00000001985	Grik3	0	0	0	0	0	1
ENSMUSG00000001986	Gria3	18.9908	6.70573	11.2283	7.19261	-0.763578	0.923334
ENSMUSG00000001988	Npas1	0	0	0	0	0	1
ENSMUSG00000001995	Sipa1l2	169.918	77.1445	175.172	3.42571	0.0466302	0.995319
ENSMUSG00000001998	Ap4e1	165.234	48.5933	173.065	24.3311	0.0707477	0.991684
ENSMUSG00000001999	Blvra	191.769	35.6331	189.08	39.39	-0.0199185	0.99641
ENSMUSG00000002006	Pdzd4	4.43097	3.85509	3.42352	2.03948	-0.364731	1
ENSMUSG00000002007	Srpk3	0	0	0	0	0	1
ENSMUSG00000002010	Idh3g	1070.06	126.907	1038.23	105.881	-0.0444727	0.989911
ENSMUSG00000002012	Pnck	1.16556	1.26497	0.765248	1.32545	-0.570967	1
ENSMUSG00000002014	Ssr4	1240.72	147.501	1272.88	114.512	0.0356019	0.991736
ENSMUSG00000002015	Bcap31	2018.35	128.391	2123.27	170.721	0.071714	0.985616
ENSMUSG00000002017	Fam98a	303.524	78.6356	238.905	26.4149	-0.343996	0.847619
ENSMUSG00000002020	Ltbp2	21.9657	5.40942	28.2966	7.96827	0.367576	0.968637
ENSMUSG00000002028	Kmt2a	296.33	35.7999	294.241	33.3926	-0.0055785	0.999771
ENSMUSG00000002031	Ift46	290.647	21.6476	292.142	15.644	0.00690199	0.998756
ENSMUSG00000002032	Tmem25	69.1912	19.2941	97.1519	19.1849	0.489074	0.813446
ENSMUSG00000002033	Cd3g	12.4519	4.26235	4.42787	0.417002	-1.49921	0.740142
ENSMUSG00000002043	Trappc6a	163.782	31.7141	179.668	13.9482	0.127257	0.985616
ENSMUSG00000002052	Supt6	1927.09	118.171	2172.94	37.8105	0.172515	0.831861
ENSMUSG00000002055	Spag5	14.206	13.3968	15.5936	4.95046	0.114611	0.993958
ENSMUSG00000002057	Foxn1	0	0	0.315883	0.547125	1.03133	1
ENSMUSG00000002058	Unc119	33.9971	2.87985	34.0382	5.74637	0.00679932	0.999912
ENSMUSG00000002059	Rab34	70.0401	29.0553	60.5639	8.76716	-0.222585	0.984581
ENSMUSG00000002064	Sdf2	274.488	33.1051	279.214	26.0383	0.0182005	0.995477
ENSMUSG00000002068	Ccne1	44.7388	19.5919	48.5656	20.0637	0.141037	0.990598
ENSMUSG00000002076	Hsf2bp	5.6612	2.11128	0.382624	0.662725	-3.81071	1
ENSMUSG00000002083	Bbc3	46.6559	9.07156	47.7403	24.9171	0.0184335	0.998787
ENSMUSG00000002100	Mybpc3	5.05011	4.56216	2.72502	1.82355	-0.901379	1
ENSMUSG00000002102	Psmc3	1992.04	309.401	1912.21	120.277	-0.0592226	0.987862
ENSMUSG00000002103	Acp2	436.376	83.5696	536.977	100.038	0.30272	0.841546
ENSMUSG00000002104	Rapsn	3.34432	2.89627	2.78398	1.76164	-0.239719	1
ENSMUSG00000002105	Slc39a13	150.456	22.9947	129.328	15.8769	-0.209458	0.955572
ENSMUSG00000002107	Celf2	197.379	35.1714	177.393	43.0214	-0.156588	0.980785
ENSMUSG00000002108	Nr1h3	857.278	85.1069	978.284	120.368	0.189951	0.900475
ENSMUSG00000002109	Ddb2	62.2695	8.77198	65.8348	10.091	0.0837535	0.990973
ENSMUSG00000002111	Spi1	103.08	20.0252	95.8608	19.3741	-0.10981	0.989911
ENSMUSG00000002129	Sf3a1	331.689	64.5928	283.8	21.6291	-0.223291	0.922713
ENSMUSG00000002147	Stat6	663.465	142.458	662.456	74.7037	3.05895e-05	0.999984
ENSMUSG00000002190	Clgn	1.4044	1.48453	0.315883	0.547125	-1.79913	1
ENSMUSG00000002204	Napsa	10.3936	0.787813	15.4057	5.56379	0.578586	0.949013
ENSMUSG00000002205	Vrk3	411.174	23.0052	339.284	39.936	-0.278929	0.786631
ENSMUSG00000002210	Smg9	148.438	25.2712	129.31	18.0002	-0.201915	0.95008
ENSMUSG00000002221	Paxip1	489.599	48.9678	532.549	88.7096	0.123246	0.962839
ENSMUSG00000002222	Rmnd5a	8653.2	757.546	7354.96	930.641	-0.234791	0.832666
ENSMUSG00000002227	Mov10	96.8077	8.92269	92.7759	5.23866	-0.068081	0.991252
ENSMUSG00000002228	Ppm1j	3.13744	3.49322	2.79403	2.45261	-0.145672	1
ENSMUSG00000002233	Rhoc	305.253	44.9281	279.633	40.2745	-0.126169	0.985616
ENSMUSG00000002240	Prr27	0	0	0	0	0	1
ENSMUSG00000002249	Tead3	226.194	31.2915	213.486	14.1461	-0.0795492	0.987862
ENSMUSG00000002250	Ppard	508.009	172.417	661.951	70.3108	0.381653	0.896358
ENSMUSG00000002257	Def6	12.7806	4.56026	17.4889	5.23865	0.434245	0.973672
ENSMUSG00000002265	Peg3	184.492	136.667	192.27	28.4313	0.0615114	0.996087
ENSMUSG00000002266	Zim1	0	0	0.315883	0.547125	1.03137	1
ENSMUSG00000002274	Metrn	49.6628	14.2796	61.8612	19.5115	0.308373	0.95413
ENSMUSG00000002279	Lmf1	552.046	57.318	654.247	67.692	0.241941	0.87983
ENSMUSG00000002280	Ciao3	367.314	79.2511	340.243	43.2399	-0.114519	0.985616
ENSMUSG00000002289	Angptl4	4309	1418.53	4175.4	819.033	-0.0454645	0.992477
ENSMUSG00000002297	Dbf4	86.0455	29.4823	73.0936	9.74356	-0.228111	0.985616
ENSMUSG00000002307	Daxx	267.64	44.865	209.288	26.1797	-0.359717	0.813446
ENSMUSG00000002308	Cd320	15.275	3.35763	28.0433	7.16555	0.888006	0.749057
ENSMUSG00000002319	Ipo4	280.1	76.9454	295.239	50.1648	0.0706941	0.991163
ENSMUSG00000002320	Tm9sf1	669.387	64.3331	654.373	68.1853	-0.0294574	0.991736
ENSMUSG00000002324	Rec8	10.2173	4.61555	7.90581	4.38586	-0.394961	0.985616
ENSMUSG00000002325	Irf9	684.501	77.0061	517.781	30.9955	-0.402526	0.530401
ENSMUSG00000002326	Gmpr2	152.79	23.8885	144.755	4.62477	-0.0781559	0.991163
ENSMUSG00000002329	Mdp1	108.299	25.9449	100.148	3.48318	-0.122785	0.985616
ENSMUSG00000002332	Dhrs1	1544.98	85.7459	1704.8	118.455	0.142585	0.905
ENSMUSG00000002341	Ncan	0	0	0	0	0	1
ENSMUSG00000002342	Tmem161a	148.595	23.4081	173.419	17.7529	0.221805	0.935984
ENSMUSG00000002343	Armc6	28.6088	11.6279	26.9119	8.83531	-0.0935716	0.991736
ENSMUSG00000002345	Borcs8	150.458	2.34737	152.265	10.9782	0.0224051	0.995225
ENSMUSG00000002346	Slc25a42	2185.05	504.41	2894.57	1035.72	0.404908	0.840007
ENSMUSG00000002365	Snx9	823.353	126.04	792.511	97.495	-0.0534102	0.989911
ENSMUSG00000002372	Ranbp3	485.14	116.324	466.493	44.0527	-0.0600829	0.99117
ENSMUSG00000002379	Ndufa11	648.139	201.557	655.249	110.503	0.0133499	0.997794
ENSMUSG00000002384	Bmp8b	79.9817	53.9108	54.2952	18.2573	-0.554007	0.95413
ENSMUSG00000002393	Nr2f6	712.868	54.3093	860.125	98.2761	0.274175	0.743371
ENSMUSG00000002395	Use1	672.163	50.4778	632.041	59.0899	-0.0929904	0.97442
ENSMUSG00000002396	Ocel1	74.944	17.4973	67.6744	13.6644	-0.163422	0.985616
ENSMUSG00000002409	Dyrk1b	59.3138	7.66615	71.8858	10.4016	0.28281	0.946363
ENSMUSG00000002413	Braf	754.729	134.828	696.135	65.6845	-0.116562	0.976214
ENSMUSG00000002416	Ndufb2	264.753	54.508	264.631	52.1396	-0.00923284	0.998787
ENSMUSG00000002428	Hltf	171.738	14.013	190.485	6.31391	0.154141	0.946363
ENSMUSG00000002455	Prpf6	1164.48	238.607	1042.36	166.787	-0.161273	0.95413
ENSMUSG00000002458	Rgs19	10.4582	2.68774	11.6118	8.75135	0.166849	0.991736
ENSMUSG00000002459	Rgs20	0	0	0	0	0	1
ENSMUSG00000002475	Abhd3	974.588	141.053	1159.78	25.9083	0.251165	0.809875
ENSMUSG00000002477	Snrpd1	313.493	45.1211	269.176	59.0879	-0.225202	0.935984
ENSMUSG00000002486	Tchp	15.2321	3.50382	18.3186	4.70248	0.26295	0.985616
ENSMUSG00000002489	Tiam1	4.08809	5.14151	9.76678	5.51371	1.23533	0.869371
ENSMUSG00000002496	Tsc2	601.951	15.0286	672.056	19.9762	0.158947	0.87983
ENSMUSG00000002500	Rpl3l	0.328647	0.569234	0.382624	0.662725	0.0695781	1
ENSMUSG00000002504	Slc9a3r2	160.966	11.8309	169.687	21.2495	0.0836469	0.987862
ENSMUSG00000002524	Puf60	1095.71	97.833	1118.85	62.7474	0.0303323	0.991684
ENSMUSG00000002546	Golga2	608.025	62.1209	562.312	109.661	-0.110331	0.98153
ENSMUSG00000002550	Uck1	391.868	127.992	396.577	68.523	0.0164561	0.996843
ENSMUSG00000002565	Scin	2.32779	2.52462	0	0	-3.4995	1
ENSMUSG00000002578	Ikzf4	106.795	2.60156	76.7517	4.59874	-0.475133	0.859243
ENSMUSG00000002580	Mien1	499.103	68.3771	569.853	40.3853	0.187872	0.907431
ENSMUSG00000002588	Pon1	19539.7	1994.89	22782.9	1957.83	0.221549	0.87983
ENSMUSG00000002602	Axl	239.308	62.1929	286.163	72.8255	0.264762	0.935984
ENSMUSG00000002603	Tgfb1	214.057	18.2916	197.929	54.4841	-0.104233	0.987109
ENSMUSG00000002608	Ccdc97	434.488	121.815	363.884	21.8716	-0.257821	0.915249
ENSMUSG00000002617	Zfp40	199.473	22.1255	191.322	12.4734	-0.0593559	0.990432
ENSMUSG00000002625	Akap8l	679.05	180.832	670.445	59.2615	-0.0204599	0.996075
ENSMUSG00000002633	Shh	1.32549	1.14803	0	0	-2.69917	1
ENSMUSG00000002635	Pdcd2l	108.08	33.6273	105.505	7.01441	-0.0397468	0.993399
ENSMUSG00000002658	Gtf2f1	654.634	115.517	583.952	63.5871	-0.16663	0.946363
ENSMUSG00000002660	Clpp	673.948	85.4713	666.137	90.3828	-0.0208319	0.993958
ENSMUSG00000002661	Alkbh7	78.2552	18.373	92.6113	13.5006	0.232642	0.96902
ENSMUSG00000002664	Pspn	0	0	0.698507	0.613153	1.83327	1
ENSMUSG00000002668	Dennd1c	19.1834	4.65779	21.5377	7.36311	0.155609	0.989911
ENSMUSG00000002679	Med6	197.66	20.0745	179.525	10.5341	-0.142615	0.979238
ENSMUSG00000002688	Prkd1	2.08895	2.60765	3.28777	2.86754	0.606475	1
ENSMUSG00000002699	Lcp2	54.6923	3.34553	30.4346	7.76539	-0.819564	0.419628
ENSMUSG00000002718	Cse1l	499.935	103.743	526.609	44.8798	0.076036	0.987862
ENSMUSG00000002728	Naa20	366.721	78.3869	316.459	37.8426	-0.217344	0.945394
ENSMUSG00000002731	Prkra	153.821	49.2236	176.195	16.7824	0.187146	0.958277
ENSMUSG00000002732	Fkbp7	48.3889	7.68756	60.839	16.0808	0.322441	0.937677
ENSMUSG00000002733	Plekha3	551.684	68.6018	484.801	42.0383	-0.18601	0.928166
ENSMUSG00000002741	Ykt6	1009.56	116.262	955.838	84.8921	-0.0781299	0.985616
ENSMUSG00000002748	Baz1b	620.33	150.235	473.089	42.8905	-0.392195	0.645196
ENSMUSG00000002763	Pex6	969.479	69.4554	1029.57	78.8151	0.0879665	0.972257
ENSMUSG00000002767	Mrpl2	670.321	141.067	665.281	29.52	-0.0117205	0.996843
ENSMUSG00000002768	Mea1	503.211	69.8316	599.713	63.0572	0.248691	0.837437
ENSMUSG00000002769	Gnmt	32683.3	10047.3	33304.2	6936.68	0.0271052	0.996082
ENSMUSG00000002771	Grin2d	4.49019	2.30183	5.94054	3.89128	0.415023	1
ENSMUSG00000002778	Kdelr1	1482	336.66	1458.72	16.2109	-0.0238555	0.993958
ENSMUSG00000002781	Tmem143	140.172	11.493	152.404	21.1374	0.11671	0.985616
ENSMUSG00000002791	Pdxk-ps	4.34328	7.52278	0.878637	1.52184	-2.39331	1
ENSMUSG00000002797	Ggct	187.406	33.6711	224.23	43.5735	0.258794	0.934113
ENSMUSG00000002799	Jag2	25.0897	15.4768	32.798	12.574	0.380852	0.985616
ENSMUSG00000002803	Btbd6	86.3111	10.1398	87.921	5.39377	0.0317072	0.995319
ENSMUSG00000002804	Nudt14	123.624	38.6462	123.616	16.9564	-0.0120177	0.998787
ENSMUSG00000002808	Epdr1	7.94538	5.07301	5.80706	5.81177	-0.420133	0.985616
ENSMUSG00000002812	Flii	667.606	36.5274	638.173	28.1446	-0.0638876	0.985616
ENSMUSG00000002814	Top3a	159.284	3.97962	171.488	12.942	0.10911	0.985616
ENSMUSG00000002820	Atg4d	352.472	71.3279	316.084	39.052	-0.158494	0.967106
ENSMUSG00000002825	Qtrt1	115.484	25.5333	102.195	34.7244	-0.179652	0.985616
ENSMUSG00000002831	Plin4	1041.36	668.424	887.759	259.412	-0.230425	0.989911
ENSMUSG00000002833	Hdgfl2	519.487	12.7198	553.48	45.9634	0.0913078	0.984581
ENSMUSG00000002835	Chaf1a	22.427	4.20678	16.8451	6.69657	-0.395574	0.955572
ENSMUSG00000002844	Adprh	135.75	11.0477	119.487	8.99768	-0.186099	0.95413
ENSMUSG00000002845	Tmem39a	307.934	65.4858	291.74	48.5599	-0.0765946	0.989911
ENSMUSG00000002846	Timmdc1	256.633	12.9988	295.163	42.7032	0.199957	0.935984
ENSMUSG00000002847	Pla1a	1003.99	64.9384	1013.06	81.3227	0.0118135	0.996753
ENSMUSG00000002870	Mcm2	100.137	5.31883	103.023	28.8515	0.0462033	0.995477
ENSMUSG00000002871	Tpra1	250.302	41.3095	245.54	27.9237	-0.0271351	0.993958
ENSMUSG00000002881	Nab1	1114.13	232.909	1099.37	174.013	-0.0170968	0.996295
ENSMUSG00000002885	Adgre5	220.561	29.4012	247.922	68.5917	0.177026	0.963395
ENSMUSG00000002897	Il17ra	1369.88	132.292	1148.69	236.279	-0.254428	0.922713
ENSMUSG00000002900	Lamb1	192.474	27.1893	182.451	34.1066	-0.0719362	0.990515
ENSMUSG00000002908	Kcnn1	54.6344	9.6263	62.7508	5.38337	0.196651	0.98153
ENSMUSG00000002910	Arrdc2	206.383	24.4681	205.837	64.0596	-0.00175166	0.999984
ENSMUSG00000002930	Ppp1r17	0	0	0	0	0	1
ENSMUSG00000002944	Cd36	1183.56	109.777	1265.71	315.834	0.0975978	0.989911
ENSMUSG00000002948	Map2k7	364.537	77.9919	354.632	22.974	-0.0420324	0.991736
ENSMUSG00000002949	Timm44	696.404	71.8495	615.904	14.5982	-0.177812	0.922713
ENSMUSG00000002957	Ap2a2	1126.59	156.792	1173.05	169.048	0.0603234	0.989911
ENSMUSG00000002963	Pnkp	221.019	40.5897	211.425	9.38453	-0.0694866	0.989911
ENSMUSG00000002968	Med25	814.635	117.219	754.352	83.3737	-0.112266	0.97442
ENSMUSG00000002980	Bcam	142.314	36.4703	118.834	22.2469	-0.259392	0.95413
ENSMUSG00000002981	Clptm1	1941.64	31.6079	1979.39	14.648	0.0278901	0.989911
ENSMUSG00000002983	Relb	150.128	27.375	141.71	29.3317	-0.0821814	0.991736
ENSMUSG00000002984	Tomm40	774.516	276.289	672.407	171.393	-0.206195	0.962839
ENSMUSG00000002985	Apoe	358907	34678.7	369298	25997.2	0.0411643	0.989911
ENSMUSG00000002992	Apoc2	28.131	8.28211	20.8754	12.7412	-0.447617	0.95413
ENSMUSG00000002996	Hbp1	2685.02	474.115	2351.04	103.046	-0.191595	0.922713
ENSMUSG00000002997	Prkar2b	12.1484	2.11567	15.2132	5.2271	0.326562	0.985616
ENSMUSG00000003031	Cdkn1b	285.292	60.3503	299.228	16.4501	0.0700166	0.989911
ENSMUSG00000003032	Klf4	359.429	171.514	377.253	102.679	0.0728291	0.991736
ENSMUSG00000003033	Ap1m1	547.947	34.3612	503.891	71.6035	-0.124878	0.962839
ENSMUSG00000003037	Rab8a	960.555	108.266	1021.35	57.4728	0.0882848	0.976534
ENSMUSG00000003038	Hmgn2	409.123	97.597	318.051	6.75653	-0.366176	0.809875
ENSMUSG00000003039	Fam32a	519.426	108.85	577.659	8.79204	0.150661	0.955572
ENSMUSG00000003051	Elf3	20.9648	10.1571	15.0574	10.4562	-0.490869	0.983856
ENSMUSG00000003053	Cyp2c29	23314.9	2985.54	24654.5	1689.1	0.0806121	0.987862
ENSMUSG00000003062	Stard3nl	168.84	48.1187	139.551	4.71594	-0.279914	0.925563
ENSMUSG00000003068	Stk11	1234.61	119.371	1268.61	21.5522	0.0380935	0.989911
ENSMUSG00000003070	Efna2	3.5974	4.60524	1.07108	0.971466	-1.68969	1
ENSMUSG00000003072	Atp5d	4151.45	900.45	3976.55	526.116	-0.0627723	0.989911
ENSMUSG00000003099	Ppp5c	576.564	44.1488	567.998	50.7175	-0.0253677	0.991736
ENSMUSG00000003119	Cdk12	523.367	11.5232	410.052	46.9369	-0.34936	0.502181
ENSMUSG00000003123	Lipe	95.8925	20.8529	89.1557	19.6785	-0.0927049	0.989911
ENSMUSG00000003131	Pafah1b2	712.622	36.0152	664.055	49.4791	-0.098337	0.955572
ENSMUSG00000003134	Tbc1d8	581.752	210.465	619.283	64.2398	0.091026	0.989911
ENSMUSG00000003135	Cnot11	380.526	66.4947	308.575	12.2878	-0.30153	0.831861
ENSMUSG00000003153	Slc2a3	41.3866	13.76	39.4047	7.16105	-0.0769001	0.991736
ENSMUSG00000003154	Foxj2	320.407	101.774	293.379	19.8635	-0.126877	0.985616
ENSMUSG00000003161	Sri	512.051	33.9532	489.773	20.8451	-0.065345	0.985616
ENSMUSG00000003166	Dgcr2	577.401	91.6748	581.139	73.8896	0.00670579	0.998787
ENSMUSG00000003184	Irf3	444.064	45.2914	442.267	38.418	-0.00248522	0.999912
ENSMUSG00000003190	Bcl2l12	42.8569	7.48307	32.4433	9.82643	-0.374132	0.935984
ENSMUSG00000003198	Zfp959	107.208	3.65338	91.0999	26.9893	-0.222288	0.955572
ENSMUSG00000003199	Mpnd	1305.69	352.969	1226.26	76.2415	-0.0923504	0.985616
ENSMUSG00000003200	Sh3gl1	380.449	39.2213	369.541	23.5712	-0.0373866	0.991736
ENSMUSG00000003206	Ebi3	6.30215	2.22684	6.79262	5.12608	0.124424	0.993592
ENSMUSG00000003208	Yju2	151.319	24.1637	87.8112	20.8878	-0.773355	0.297059
ENSMUSG00000003226	Ranbp2	2450.12	222.682	2310.75	165.803	-0.0839574	0.985616
ENSMUSG00000003227	Edar	0.334098	0.578675	0	0	-0.892191	1
ENSMUSG00000003228	Grk5	92.0581	9.64389	70.204	5.20953	-0.387291	0.922713
ENSMUSG00000003233	Dvl3	404.54	65.9074	400.667	31.6995	-0.0116511	0.996843
ENSMUSG00000003234	Abcf3	469.245	54.4248	441.5	37.6571	-0.0842848	0.985616
ENSMUSG00000003235	Eif2b5	661.975	79.3203	603.468	45.5528	-0.131987	0.945394
ENSMUSG00000003269	Cyth2	356.182	47.605	357.672	28.786	0.00544268	0.999771
ENSMUSG00000003271	Sult2b1	1.49966	0.875662	0.631765	1.09425	-1.13635	1
ENSMUSG00000003273	Car11	5.91428	2.54499	1.96204	2.47182	-1.46475	0.912721
ENSMUSG00000003279	Dlgap1	36.1439	11.796	27.8038	5.88832	-0.386403	0.95747
ENSMUSG00000003282	Plag1	5.16718	2.29117	4.92388	1.58127	-0.0569217	0.997252
ENSMUSG00000003283	Hck	40.6619	12.0122	28.8762	13.8267	-0.480994	0.922352
ENSMUSG00000003299	Mrpl4	373.793	116.319	375.928	72.7248	0.00494723	0.999912
ENSMUSG00000003308	Keap1	902.616	151.673	782.972	58.0828	-0.205552	0.907197
ENSMUSG00000003309	Ap1m2	2.31688	2.06044	0.315883	0.547125	-2.56739	1
ENSMUSG00000003316	Glg1	952.237	179.087	905.338	106.515	-0.0699354	0.989911
ENSMUSG00000003341	Atp8b3	0	0	0	0	0	1
ENSMUSG00000003344	Btbd2	133.579	11.0527	155.302	12.7455	0.220963	0.92612
ENSMUSG00000003345	Csnk1g2	1255.6	52.5414	1274.44	64.1811	0.0204043	0.991736
ENSMUSG00000003346	Abhd17a	671.454	37.7326	728.412	37.1131	0.116711	0.953438
ENSMUSG00000003348	Mob3a	47.1805	11.6786	37.5751	4.09784	-0.323324	0.940825
ENSMUSG00000003352	Cacnb3	3.41444	3.1396	8.35972	2.7081	1.2724	0.915249
ENSMUSG00000003354	Ccdc65	0	0	0	0	0	1
ENSMUSG00000003355	Fkbp11	96.372	11.6932	78.2041	13.3723	-0.307529	0.940449
ENSMUSG00000003360	Ddx23	797.733	72.5316	725.093	96.7416	-0.135187	0.948161
ENSMUSG00000003363	Pld3	302.259	55.6663	352.675	17.3981	0.225331	0.919341
ENSMUSG00000003378	Grik5	204.365	49.7867	230.705	69.8069	0.16716	0.985616
ENSMUSG00000003379	Cd79a	6.33274	3.25721	7.16293	3.7471	0.195916	0.991736
ENSMUSG00000003380	Rabac1	603.315	84.3266	615.832	37.9345	0.030466	0.991736
ENSMUSG00000003382	Etv3	568.177	81.031	498.855	50.8502	-0.185922	0.928166
ENSMUSG00000003402	Prkcsh	2389.46	295.502	2321.18	132.766	-0.0426695	0.989911
ENSMUSG00000003410	Elavl3	0	0	0.439318	0.760922	1.03133	1
ENSMUSG00000003411	Rab3b	11.1087	7.93878	9.25067	4.60639	-0.231309	0.991684
ENSMUSG00000003418	St8sia6	3.32463	3.52238	3.52913	3.3371	0.0798905	1
ENSMUSG00000003420	Fcgrt	2299.37	114.827	2547.33	202.764	0.148486	0.9142
ENSMUSG00000003421	Nosip	207.635	52.8871	205.885	40.0836	-0.0109822	0.998756
ENSMUSG00000003423	Pih1d1	544.792	93.5573	571.329	84.3178	0.0634476	0.989911
ENSMUSG00000003429	Rps11	2384.7	557.815	2265.34	211.833	-0.0749559	0.987862
ENSMUSG00000003435	Supt5	1328.65	60.5704	1435.35	54.714	0.112965	0.925563
ENSMUSG00000003436	Dll3	1.00229	1.73603	1.26126	1.32161	0.302872	1
ENSMUSG00000003437	Paf1	372.115	8.63955	325.22	16.6947	-0.195844	0.858552
ENSMUSG00000003438	Timm50	499.132	74.1828	497.749	64.6958	-0.0083803	0.998756
ENSMUSG00000003444	Med29	107.885	20.7352	97.0071	18.8577	-0.141616	0.985616
ENSMUSG00000003452	Bicd1	4.55275	3.01933	5.7902	6.4025	0.306913	1
ENSMUSG00000003458	Ncstn	889.37	15.9772	850.993	83.868	-0.0630342	0.985616
ENSMUSG00000003464	Pex19	1976.92	94.6583	2027.97	67.3035	0.0371682	0.989911
ENSMUSG00000003469	Phyhip	6.64503	4.16074	4.30216	2.09747	-0.633737	1
ENSMUSG00000003476	Crhr2	1.0812	0.151056	3.92408	4.94363	1.92215	1
ENSMUSG00000003477	Inmt	5971.82	395.809	6877.77	1965.47	0.203588	0.966762
ENSMUSG00000003484	Cyp4f18	10.7814	3.68743	16.2276	5.1579	0.580192	0.95413
ENSMUSG00000003500	Impdh1	113.205	13.1389	110.77	29.3499	-0.0282575	0.99641
ENSMUSG00000003505	Psg18	0	0	0	0	0	1
ENSMUSG00000003518	Dusp3	944.078	121.773	837.17	108.098	-0.171421	0.935984
ENSMUSG00000003526	Prodh	3844.12	1346.09	4064.16	855.191	0.079925	0.991684
ENSMUSG00000003527	Ess2	129.889	24.3113	98.8019	7.16613	-0.392903	0.858552
ENSMUSG00000003528	Slc25a1	3284.94	585.142	3216.89	418.433	-0.0309291	0.991949
ENSMUSG00000003531	Dgcr6	522.236	113.133	577.613	72.4449	0.142935	0.97485
ENSMUSG00000003534	Ddr1	38.9133	10.9039	23.5506	6.69861	-0.735456	0.813446
ENSMUSG00000003541	Ier3	190.426	47.7174	89.2749	30.0389	-1.09785	0.453682
ENSMUSG00000003545	Fosb	82.4504	60.2198	157.993	139.532	0.938855	0.979238
ENSMUSG00000003546	Klc4	911.392	214.081	964.29	226.233	0.0797561	0.989911
ENSMUSG00000003549	Ercc1	49.1474	11.5658	41.6149	11.019	-0.22607	0.985616
ENSMUSG00000003555	Cyp17a1	2711.75	742.442	2449	724.432	-0.146833	0.985616
ENSMUSG00000003559	As3mt	926.377	12.4975	950.742	56.8337	0.0379438	0.991736
ENSMUSG00000003573	Homer3	117.905	37.3099	121.436	20.0946	0.0452267	0.993958
ENSMUSG00000003575	Crtc1	208.336	21.5451	210.248	19.0547	0.013391	0.996843
ENSMUSG00000003581	Rnf215	122.945	36.5937	117.175	4.57897	-0.0717007	0.991684
ENSMUSG00000003585	Sec14l2	3631.26	552.96	3902.85	549.343	0.104332	0.982103
ENSMUSG00000003604	Aven	199.22	16.3319	216.184	38.4602	0.122591	0.98153
ENSMUSG00000003617	Cp	28629	3096.35	28470.5	2996.19	-0.00795075	0.998756
ENSMUSG00000003623	Crot	12236.6	3668.32	14704.7	2980.43	0.265226	0.92612
ENSMUSG00000003644	Rps6ka1	76.6102	15.3434	75.981	12.6656	0.000131731	0.999984
ENSMUSG00000003657	Calb2	0	0	0	0	0	1
ENSMUSG00000003660	Snrnp200	1595.56	137.448	1527.35	72.7783	-0.0617826	0.985616
ENSMUSG00000003662	Ciao1	443.902	71.4536	381.853	27.545	-0.213701	0.901391
ENSMUSG00000003665	Has1	2.00248	2.66061	0.382624	0.662725	-2.2862	1
ENSMUSG00000003680	Taf6l	17.7068	3.65476	24.356	2.92826	0.468868	0.926249
ENSMUSG00000003721	Insig2	7846.97	695.67	8777.28	2100.75	0.161385	0.966092
ENSMUSG00000003731	Kpna6	950.178	116.972	870.669	86.0946	-0.127599	0.952949
ENSMUSG00000003746	Man1a	4655.82	798.638	5134.81	208.532	0.141319	0.946363
ENSMUSG00000003752	Itpkc	1031.13	352.363	1055.71	128.482	0.0328512	0.99414
ENSMUSG00000003762	Coq8b	1010.75	318.751	965.517	122.208	-0.0677905	0.991684
ENSMUSG00000003778	Brd8	361.997	84.0267	344.188	45.0229	-0.0697185	0.989911
ENSMUSG00000003779	Kif20a	23.021	12.9235	23.2137	8.62906	-0.00427886	0.999984
ENSMUSG00000003808	Farsa	403.864	79.2738	364.133	39.063	-0.149798	0.960535
ENSMUSG00000003809	Gcdh	9038.21	480.337	9353.23	332.478	0.04938	0.985616
ENSMUSG00000003810	Mast2	744.164	28.3083	845.584	32.8379	0.185665	0.841546
ENSMUSG00000003812	Dnase2a	192.916	12.7335	193.671	3.67866	0.007254	0.998787
ENSMUSG00000003813	Rad23a	884.876	83.0497	876.255	17.1667	-0.0152268	0.995477
ENSMUSG00000003814	Calr	12707.2	687.02	13220.8	428.482	0.0571386	0.989911
ENSMUSG00000003824	Syce2	16.8284	6.83078	11.226	8.61159	-0.59632	0.982103
ENSMUSG00000003847	Nfat5	660.669	194.108	677.373	47.2907	0.0377684	0.991736
ENSMUSG00000003848	Nob1	484.175	13.0307	445.791	21.2407	-0.118578	0.963291
ENSMUSG00000003849	Nqo1	447.211	254.912	385.053	66.847	-0.217475	0.985616
ENSMUSG00000003863	Ppfia3	0	0	0.878637	1.52184	2.12967	1
ENSMUSG00000003865	Gys1	14.5497	1.28783	17.5757	0.762578	0.266028	0.985616
ENSMUSG00000003868	Ruvbl2	281.796	19.0917	242.796	15.5536	-0.214664	0.905
ENSMUSG00000003872	Lin7b	8.11955	4.43331	8.35194	5.28491	0.0586748	1
ENSMUSG00000003873	Bax	192.446	23.2241	206.389	30.1378	0.0959945	0.987862
ENSMUSG00000003882	Il7r	46.7987	12.582	34.7665	4.61583	-0.440691	0.945394
ENSMUSG00000003923	Tfam	897.102	88.4932	821.903	91.3862	-0.125014	0.95413
ENSMUSG00000003929	Zfp81	58.8526	9.58125	54.521	9.41687	-0.120256	0.989911
ENSMUSG00000003934	Efnb3	6.35454	5.52688	2.77393	2.84546	-1.16055	1
ENSMUSG00000003948	Mmd	1285.54	233.518	1699.39	140.887	0.403828	0.425727
ENSMUSG00000003949	Hlf	377.418	126.437	444.224	120.66	0.235259	0.95008
ENSMUSG00000003955	Fam162a	632.151	74.1858	614.654	95.5005	-0.0439049	0.991684
ENSMUSG00000003970	Rpl8	5660.82	1092.6	5051.78	536.996	-0.164609	0.935984
ENSMUSG00000003974	Grm3	0	0	0	0	0	1
ENSMUSG00000003992	Ssbp2	23.0033	3.13594	23.3504	9.29135	0.0195492	0.998787
ENSMUSG00000004018	Fancl	73.0497	3.46988	75.8021	10.8754	0.0578254	0.991736
ENSMUSG00000004031	Brinp2	0	0	0	0	0	1
ENSMUSG00000004032	Gstm5	173.641	55.1051	192.254	20.9902	0.139232	0.985616
ENSMUSG00000004035	Gstm7	1198.16	178.507	1223.65	105.051	0.0288278	0.992354
ENSMUSG00000004038	Gstm3	2133.89	995.871	1902.36	609.978	-0.166147	0.989911
ENSMUSG00000004040	Stat3	8404.49	1065.99	7317.69	779.271	-0.199963	0.929542
ENSMUSG00000004043	Stat5a	170.745	22.4943	228.771	18.4716	0.425712	0.813446
ENSMUSG00000004044	Cavin1	70.0121	11.6456	80.0207	7.49519	0.198118	0.97442
ENSMUSG00000004054	Map3k11	584.918	205.17	500.017	18.3524	-0.227141	0.940616
ENSMUSG00000004056	Akt2	1353.03	77.4627	1341.84	102.995	-0.0119477	0.996002
ENSMUSG00000004069	Dnaja3	1409.79	178.051	1331.24	37.1383	-0.0822535	0.985616
ENSMUSG00000004070	Hmox2	1171.63	115.083	1117.51	72.8268	-0.0696758	0.985616
ENSMUSG00000004071	Cdip1	1741.4	156.844	1933.52	306.795	0.150538	0.953438
ENSMUSG00000004085	Map3k20	227.568	60.3856	248.695	20.1521	0.121586	0.985616
ENSMUSG00000004096	Cwc15	946.418	121.185	946.995	86.7787	-0.00156312	0.999912
ENSMUSG00000004098	Col5a3	192.783	17.402	187.351	65.5569	-0.0429567	0.993958
ENSMUSG00000004099	Dnmt1	224.305	31.3932	189.15	68.9342	-0.242813	0.955572
ENSMUSG00000004100	Ppan	978.259	171.037	814.268	3.42682	-0.266155	0.813446
ENSMUSG00000004105	Angptl2	200.378	40.4163	251.549	46.7964	0.332438	0.892727
ENSMUSG00000004110	Cacna1e	1.00229	1.73603	2.15222	0.77256	1.06715	1
ENSMUSG00000004113	Cacna1b	0	0	0.755201	0.679727	1.92826	1
ENSMUSG00000004127	Trmt10a	112.491	10.0204	82.376	14.9144	-0.453234	0.779559
ENSMUSG00000004151	Etv1	8.05154	1.79151	10.8722	0.858118	0.415731	0.983602
ENSMUSG00000004187	Kifc2	65.6453	11.0008	92.0207	21.5211	0.495182	0.827407
ENSMUSG00000004207	Psap	7430.2	385.384	7525.21	762.32	0.0185623	0.991949
ENSMUSG00000004221	Ikbkg	1900.61	370.994	1595.21	359.996	-0.253981	0.912721
ENSMUSG00000004231	Pax2	0	0	0	0	0	1
ENSMUSG00000004233	Wars2	76.4007	7.08973	69.7595	26.3372	-0.144998	0.985616
ENSMUSG00000004263	Atn1	36.8957	1.65877	24.0168	9.65095	-0.602705	0.912721
ENSMUSG00000004264	Phb2	3988.65	774.25	3704.14	368.44	-0.107364	0.976534
ENSMUSG00000004266	Ptpn6	192.545	11.5528	184.168	32.7062	-0.0576686	0.989911
ENSMUSG00000004267	Eno2	1.83921	1.612	1.58719	1.73752	-0.219268	1
ENSMUSG00000004268	Emg1	522.799	90.4879	546.271	49.099	0.059715	0.989911
ENSMUSG00000004270	Lpcat3	2703.81	846.788	2892.54	39.9245	0.0975874	0.987862
ENSMUSG00000004285	Atp6v1f	608.82	25.2648	619.963	73.2258	0.0217059	0.991949
ENSMUSG00000004296	Il12b	0	0	0.439318	0.760922	1.03136	1
ENSMUSG00000004317	Clcn5	217.648	23.8246	191.759	16.475	-0.178999	0.95747
ENSMUSG00000004319	Clcn3	935.863	70.0986	908.222	140.61	-0.0415412	0.991684
ENSMUSG00000004328	Hif3a	14.7096	3.37218	14.3803	8.63638	-0.0547814	0.99641
ENSMUSG00000004341	Gpx6	21.3193	8.20267	19.5112	6.62841	-0.12191	0.991736
ENSMUSG00000004344	Gpx5	0	0	0	0	0	1
ENSMUSG00000004347	Pde1c	5.88369	2.66305	8.22624	3.05447	0.487075	0.984581
ENSMUSG00000004356	Utp20	647.943	103.549	557.271	62.4555	-0.217631	0.928166
ENSMUSG00000004359	Spic	32.3926	16.1668	22.313	10.6445	-0.543776	0.95413
ENSMUSG00000004360	9330159F19Rik	0	0	0.315883	0.547125	1.03133	1
ENSMUSG00000004364	Cul3	2085.89	24.3382	1952.33	93.3508	-0.0955311	0.95413
ENSMUSG00000004366	Sst	0	0	0	0	0	1
ENSMUSG00000004371	Il11	2.92041	1.6797	3.71704	3.69131	0.325128	1
ENSMUSG00000004383	Large1	85.8194	8.31064	58.8893	16.3085	-0.528605	0.743371
ENSMUSG00000004393	Ddx56	530.469	111.306	485.689	14.0651	-0.129293	0.971997
ENSMUSG00000004394	Tmed4	825.49	63.654	767.956	34.6549	-0.102542	0.957448
ENSMUSG00000004415	Col26a1	0	0	0	0	0	1
ENSMUSG00000004446	Bid	217.769	35.9637	167.679	27.9505	-0.368048	0.813446
ENSMUSG00000004451	Ralb	510.889	45.355	466.971	23.1529	-0.129847	0.95008
ENSMUSG00000004455	Ppp1cc	486.336	74.5754	399.148	56.698	-0.287813	0.847619
ENSMUSG00000004460	Dnajb11	2045.52	163.995	1838.46	320.467	-0.152956	0.95747
ENSMUSG00000004462	Tbccd1	297.887	53.1133	309.511	17.0499	0.0567001	0.991684
ENSMUSG00000004473	Clec11a	16.3671	1.35688	23.8253	6.63209	0.528308	0.946363
ENSMUSG00000004500	Zfp324	7.67458	4.08484	10.0525	3.60513	0.44622	0.967106
ENSMUSG00000004508	Gab2	237.227	74.0464	199.707	26.2707	-0.242677	0.952396
ENSMUSG00000004530	Coro1c	527.5	76.9732	542.131	143.067	0.0441081	0.991736
ENSMUSG00000004535	Tax1bp1	4273.32	158.108	3934.33	130.423	-0.119011	0.87983
ENSMUSG00000004540	Psg17	0	0	0	0	0	1
ENSMUSG00000004542	Psg19	0	0	0	0	0	1
ENSMUSG00000004552	Ctse	7.7447	3.76971	6.13072	2.10451	-0.326563	0.989911
ENSMUSG00000004558	Ndrg2	23205.3	2878.78	24625.5	1407.09	0.085616	0.985616
ENSMUSG00000004561	Mettl17	108.613	26.7974	103.401	4.23059	-0.0720816	0.989911
ENSMUSG00000004562	Arhgef40	96.1675	50.2595	86.1326	16.0204	-0.144142	0.989911
ENSMUSG00000004565	Pnpla6	304.839	68.5629	367.305	33.2903	0.273508	0.90435
ENSMUSG00000004567	Mcoln1	501.243	43.2586	484.486	28.4038	-0.0488039	0.989911
ENSMUSG00000004568	Arhgef18	393.829	62.7413	373.07	15.0698	-0.0762275	0.987862
ENSMUSG00000004591	Pkn2	1060.68	195.744	1091.68	42.6812	0.0429062	0.991684
ENSMUSG00000004609	Cd33	115.649	21.0173	101.864	19.3246	-0.179471	0.981391
ENSMUSG00000004610	Etfb	658.056	149.879	729.324	106.52	0.14483	0.964963
ENSMUSG00000004612	Nkg7	8.47545	0.820163	4.59568	5.195	-0.972931	0.929898
ENSMUSG00000004626	Stxbp2	630.209	38.6661	642.968	52.0959	0.02516	0.991736
ENSMUSG00000004630	Pcp2	0	0	0	0	0	1
ENSMUSG00000004631	Sgce	75.4843	26.1996	75.8018	2.92183	0.0121794	0.998787
ENSMUSG00000004633	Chn2	648.042	128.233	704.268	67.2023	0.122451	0.982103
ENSMUSG00000004637	Wwox	156.769	12.6121	154.571	34.4636	-0.0272107	0.995477
ENSMUSG00000004642	Slbp	178.808	33.1388	154.655	29.6285	-0.213965	0.95008
ENSMUSG00000004651	Tyr	0	0	0	0	0	1
ENSMUSG00000004654	Ghrhr	0.996844	1.00234	0	0	-2.28917	1
ENSMUSG00000004655	Aqp1	2333.66	301.715	2196.26	933.333	-0.086475	0.989911
ENSMUSG00000004661	Arid3b	55.3661	14.6583	56.9198	25.547	0.0376649	0.995848
ENSMUSG00000004665	Cnn2	95.8405	11.2773	71.1877	29.5792	-0.409022	0.908939
ENSMUSG00000004667	Polr2e	311.175	29.9484	325.487	19.518	0.0600455	0.989911
ENSMUSG00000004668	Abca13	0	0	0	0	0	1
ENSMUSG00000004677	Myo9b	616.715	131.331	631.152	31.2318	0.0354299	0.991736
ENSMUSG00000004698	Hdac9	4.97665	1.94774	6.88365	2.02844	0.440301	0.982455
ENSMUSG00000004707	Ly9	15.2179	2.44518	19.7302	3.48525	0.384153	0.95357
ENSMUSG00000004709	Cd244a	8.64417	1.52643	8.67333	2.51169	0.00552475	0.999984
ENSMUSG00000004730	Adgre1	234.481	80.6457	228.8	63.5873	-0.0271852	0.996278
ENSMUSG00000004748	Mtfp1	130.224	30.1119	128.243	16.0422	-0.0366107	0.991941
ENSMUSG00000004768	Rab23	153.16	7.61644	156.632	22.1223	0.0357913	0.993399
ENSMUSG00000004771	Rab11a	716.013	61.3534	718.585	45.6072	0.0031095	0.999771
ENSMUSG00000004788	Eif2b2	414.328	104.844	400.986	39.3639	-0.0506404	0.991684
ENSMUSG00000004789	Dlst	5630.39	483.73	5180.58	426.67	-0.120636	0.935984
ENSMUSG00000004791	Pgf	2.72989	1.94158	2.08547	1.47912	-0.372888	1
ENSMUSG00000004798	Ulk2	670.592	107.296	755.9	181.402	0.175023	0.95008
ENSMUSG00000004814	Ccl24	35.134	8.6899	19.886	6.95246	-0.794162	0.813446
ENSMUSG00000004815	Dgkq	187.949	33.6049	213.539	32.0817	0.182752	0.955572
ENSMUSG00000004821	Tmed11	0	0	0	0	0	1
ENSMUSG00000004837	Grap	77.2017	15.5476	79.6889	9.89835	0.0340159	0.995319
ENSMUSG00000004842	Pou1f1	0	0	0	0	0	1
ENSMUSG00000004843	Chmp2b	929.722	80.0099	892.455	96.5496	-0.0579881	0.987862
ENSMUSG00000004846	Plod3	330.492	39.8454	377.406	32.8582	0.192867	0.922713
ENSMUSG00000004849	Ap1s1	349.505	53.1432	366.472	37.6636	0.0626478	0.989911
ENSMUSG00000004864	Mapk13	6.98669	2.66721	4.93393	1.01738	-0.52663	0.985616
ENSMUSG00000004865	Srpk1	373.607	40.3493	342.288	44.529	-0.123273	0.962839
ENSMUSG00000004872	Pax3	0	0	0	0	0	1
ENSMUSG00000004880	Lbr	392.74	62.4894	366.896	109.912	-0.0923952	0.989911
ENSMUSG00000004885	Crabp2	7.90252	0.948327	1.46376	1.77888	-2.4138	1
ENSMUSG00000004891	Nes	123.323	11.3412	89.2221	16.7441	-0.462778	0.848176
ENSMUSG00000004892	Bcan	0	0	0	0	0	1
ENSMUSG00000004894	Hapln2	1.33639	2.3147	0.315883	0.547125	-1.73256	1
ENSMUSG00000004895	Prcc	382.246	82.525	318.775	32.4829	-0.264466	0.901391
ENSMUSG00000004896	Rrnad1	190.343	26.0887	162.872	14.5339	-0.230209	0.933723
ENSMUSG00000004897	Hdgf	2669.13	23.4042	2641.77	142.721	-0.0146719	0.995477
ENSMUSG00000004902	Slc25a18	22.6965	2.05205	32.1659	18.0031	0.488434	0.9677
ENSMUSG00000004929	Thop1	133.111	57.7537	104.157	17.1769	-0.36387	0.93222
ENSMUSG00000004931	Apba3	404.814	59.9342	378.964	13.0525	-0.0960753	0.985616
ENSMUSG00000004933	Matk	2.17331	2.02578	6.57781	2.41464	1.59759	1
ENSMUSG00000004934	Pias4	169.188	31.2352	148.421	27.2894	-0.187798	0.953726
ENSMUSG00000004936	Map2k1	721.286	54.1612	656.708	57.4463	-0.133894	0.942247
ENSMUSG00000004937	Sgta	795.128	66.3293	834.636	51.806	0.0709184	0.985131
ENSMUSG00000004939	Nmrk2	0	0	0	0	0	1
ENSMUSG00000004945	Tmem242	508.829	115.637	557.682	76.7443	0.128087	0.976086
ENSMUSG00000004947	Dtx2	58.9109	5.93499	58.6991	16.7649	-0.00476736	0.999912
ENSMUSG00000004948	Zp3	0	0	0	0	0	1
ENSMUSG00000004951	Hspb1	242.607	139.598	207.628	35.911	-0.226676	0.985616
ENSMUSG00000004952	Rasa4	21.1423	8.50502	15.9762	4.49699	-0.429263	0.946363
ENSMUSG00000004961	Syt5	0.668197	1.15735	0	0	-1.71079	1
ENSMUSG00000004980	Hnrnpa2b1	6449.7	390.243	5737.85	363.104	-0.168657	0.826756
ENSMUSG00000004988	Fxyd4	0	0	0	0	0	1
ENSMUSG00000004994	Ccdc130	76.4564	15.4038	61.5028	11.9971	-0.296797	0.935984
ENSMUSG00000004996	Mri1	313.458	50.9073	302.409	65.0495	-0.0522162	0.991736
ENSMUSG00000005034	Prkacb	579.433	49.3864	606.793	72.8813	0.0708071	0.985616
ENSMUSG00000005043	Sgsh	78.6958	8.28484	83.0752	17.1873	0.09256	0.989911
ENSMUSG00000005045	Chd5	0.334098	0.578675	2.64823	1.41309	2.77629	1
ENSMUSG00000005054	Cstb	538.708	60.4658	546.217	10.3335	0.0190948	0.993958
ENSMUSG00000005057	Sh2b2	42.3894	5.87393	51.8064	6.555	0.302839	0.946363
ENSMUSG00000005069	Pex5	1324.27	74.2376	1399.22	83.971	0.0800931	0.961604
ENSMUSG00000005078	Jkamp	202.154	23.9022	233.411	39.6043	0.212624	0.929433
ENSMUSG00000005087	Cd44	109.544	22.2335	98.6688	13.5849	-0.150239	0.985616
ENSMUSG00000005089	Slc1a2	2595.47	511.058	3040.11	333.353	0.227782	0.902655
ENSMUSG00000005102	Eif2ak4	536.02	134.415	568.292	103.714	0.087342	0.989911
ENSMUSG00000005103	Wdr1	976.155	59.2702	875.087	205.675	-0.155214	0.95008
ENSMUSG00000005107	Slc2a9	462.222	69.374	501.154	30.6852	0.11397	0.973672
ENSMUSG00000005124	Ccn4	32.8185	3.34618	33.7343	6.00393	0.0377451	0.996556
ENSMUSG00000005125	Ndrg1	774.514	113.249	812.852	104.824	0.0723262	0.989911
ENSMUSG00000005131	4930550C14Rik	12.8737	2.517	6.03515	5.7093	-1.09412	0.937677
ENSMUSG00000005142	Man2b1	1887.57	77.4304	1928.56	154.528	0.0313668	0.991684
ENSMUSG00000005148	Klf5	5.98651	6.57889	3.09759	1.07202	-0.996025	1
ENSMUSG00000005150	Wdr83	178.132	24.3492	152.76	14.2345	-0.224484	0.92612
ENSMUSG00000005161	Prdx2	1197.62	119.333	1215.32	131.409	0.0187999	0.993958
ENSMUSG00000005198	Polr2a	858.467	86.9932	830.875	14.9144	-0.0485901	0.989911
ENSMUSG00000005202	Shbg	0	0	0	0	0	1
ENSMUSG00000005204	Senp3	785.583	21.7285	730.59	38.0613	-0.102954	0.95413
ENSMUSG00000005220	Corin	9.16879	3.88311	11.168	4.74141	0.294033	0.989911
ENSMUSG00000005225	Plekha8	413.117	84.6959	464.969	50.2644	0.173428	0.946363
ENSMUSG00000005232	G6pc2	1.91267	1.88376	2.02651	1.80088	0.0834834	1
ENSMUSG00000005233	Spc25	40.1665	4.44553	43.7114	3.96117	0.120852	0.991736
ENSMUSG00000005237	Dnah2	17.1293	10.9562	11.4696	5.37911	-0.574585	0.969396
ENSMUSG00000005251	Ripk4	371.907	65.9554	334.06	38.353	-0.155764	0.962549
ENSMUSG00000005262	Ufd1	838.304	85.4889	772.908	42.1158	-0.116276	0.968744
ENSMUSG00000005267	Zfp287	5.99319	3.6366	2.64823	1.41309	-1.16147	0.923334
ENSMUSG00000005268	Prlr	5063.35	1064.61	6409.5	647.715	0.340177	0.791892
ENSMUSG00000005299	Letm1	1400.19	155.88	1409.63	33.778	0.00932417	0.996556
ENSMUSG00000005312	Ubqln1	2336.32	50.3705	2522.95	255.822	0.111821	0.935984
ENSMUSG00000005320	Fgfr4	571.444	70.9986	649.835	35.9624	0.184077	0.912343
ENSMUSG00000005338	Cadm3	134.516	29.5064	140.031	6.41352	0.0633624	0.991736
ENSMUSG00000005339	Fcer1a	0	0	0	0	0	1
ENSMUSG00000005354	Txn2	2913.15	617.831	3079.55	392.931	0.0792737	0.987862
ENSMUSG00000005355	Casp14	0	0	0	0	0	1
ENSMUSG00000005357	Slc1a6	2.51074	4.34874	0	0	-3.58941	1
ENSMUSG00000005360	Slc1a3	1.40985	0.502915	2.78398	1.76164	1.02473	0.955572
ENSMUSG00000005362	Crbn	451.199	36.3283	365.158	38.2931	-0.308409	0.640742
ENSMUSG00000005364	Il5ra	1.0812	0.151056	0.315883	0.547125	-1.41573	1
ENSMUSG00000005370	Msh6	134.037	44.6816	139.614	28.5214	0.0713182	0.991684
ENSMUSG00000005371	Fbxo11	503.963	107.515	505.196	58.3545	0.00612554	0.999537
ENSMUSG00000005373	Mlxipl	5077.62	318.432	5618.09	309.634	0.145695	0.947575
ENSMUSG00000005374	Tbl2	883.13	246.31	653.58	25.411	-0.434449	0.749057
ENSMUSG00000005378	Bud23	488.509	35.6343	493.141	4.26528	0.0116854	0.99641
ENSMUSG00000005397	Nid1	992.716	238.99	818.737	214.943	-0.275707	0.923334
ENSMUSG00000005410	Mcm5	70.771	7.69405	86.1533	8.84198	0.2818	0.984813
ENSMUSG00000005413	Hmox1	35904.7	5768.92	37618.6	5233.25	0.06727	0.991684
ENSMUSG00000005417	Mprip	2010.79	129.662	2145.39	89.7486	0.0931756	0.95008
ENSMUSG00000005442	Cic	963.202	249.881	1134.57	114.363	0.237258	0.92612
ENSMUSG00000005447	Pafah1b3	17.2774	4.55025	13.7796	1.0085	-0.320044	0.985616
ENSMUSG00000005465	Il27ra	21.2682	5.44669	16.1042	5.33371	-0.382823	0.962549
ENSMUSG00000005469	Prkaca	499.066	27.37	604.177	7.75768	0.273616	0.631537
ENSMUSG00000005470	Asf1b	3.84714	3.76873	2.40136	2.02559	-0.575249	0.985616
ENSMUSG00000005474	Myl10	0	0	0	0	0	1
ENSMUSG00000005481	Ddx39a	405.091	143.492	294.615	38.6896	-0.460717	0.786631
ENSMUSG00000005483	Dnajb1	227.392	67.3032	182.377	19.9846	-0.316056	0.901392
ENSMUSG00000005493	Msh4	3.14835	1.56332	0.765248	1.32545	-2.06454	1
ENSMUSG00000005501	Usp40	331.818	12.6882	261.387	51.4701	-0.348591	0.704146
ENSMUSG00000005503	Evx1	0	0	0	0	0	1
ENSMUSG00000005505	Kbtbd4	63.8509	14.4444	69.7365	13.9484	0.134156	0.985616
ENSMUSG00000005506	Celf1	1484.59	261.119	1322.87	107.613	-0.168013	0.925563
ENSMUSG00000005510	Ndufs3	1383.1	225.237	1385.94	167.185	0.00119224	0.999984
ENSMUSG00000005514	Por	17240	2342.78	17386.9	344.36	0.0121668	0.99641
ENSMUSG00000005533	Igf1r	72.1543	15.0905	69.5042	14.792	-0.0484706	0.993592
ENSMUSG00000005534	Insr	2215.65	247.308	2316.06	185.933	0.0638608	0.985616
ENSMUSG00000005540	Fcer2a	0.747104	0.660887	0	0	-1.81025	1
ENSMUSG00000005547	Cyp2a5	14583.8	8760.87	11783.8	3530.9	-0.30759	0.987862
ENSMUSG00000005553	Atp4a	10.4616	3.85417	6.62446	3.39491	-0.673998	0.980463
ENSMUSG00000005566	Trim28	702.511	150.889	622.083	29.1637	-0.177085	0.935984
ENSMUSG00000005575	Ube2m	725.915	51.9713	704.334	66.7108	-0.0458437	0.989911
ENSMUSG00000005580	Adcy9	239.514	55.7547	203.069	18.0536	-0.234945	0.935984
ENSMUSG00000005583	Mef2c	51.6814	21.7297	51.1017	21.9131	-0.0155641	0.999336
ENSMUSG00000005609	Ctr9	367.841	103.733	326.794	13.0491	-0.171331	0.955572
ENSMUSG00000005610	Eif4g2	9296.57	295.145	8306.26	706.812	-0.162125	0.832666
ENSMUSG00000005611	Irag1	20.2857	11.7053	20.9996	14.0093	0.0541175	0.99641
ENSMUSG00000005615	Pcyt1a	2177.24	48.9187	2116.6	222.571	-0.0396956	0.989911
ENSMUSG00000005621	Zfp592	706.351	51.5669	767.682	74.1944	0.121206	0.95008
ENSMUSG00000005625	Psmd4	1831.05	406.078	1842.53	138.877	0.00805992	0.998756
ENSMUSG00000005628	Tmod4	2.4856	1.4709	1.20457	1.15207	-1.09059	1
ENSMUSG00000005640	Insrr	0.328647	0.569234	1.94972	1.97749	2.3222	1
ENSMUSG00000005649	Cabp5	0	0	0	0	0	1
ENSMUSG00000005656	Snx6	224.52	40.9999	192.215	19.7748	-0.228849	0.923334
ENSMUSG00000005667	Mthfd2	23.2544	15.2464	20.9027	10.4505	-0.149929	0.991736
ENSMUSG00000005672	Kit	59.2381	26.7731	59.5988	26.5285	0.0328481	0.99641
ENSMUSG00000005674	Tomm40l	99.6415	40.0999	86.8891	34.1407	-0.211266	0.985616
ENSMUSG00000005677	Nr1i3	1411.76	375.939	1374.14	135.055	-0.0380393	0.992118
ENSMUSG00000005681	Apoa2	99876.4	4647.01	110997	16535.5	0.152278	0.924309
ENSMUSG00000005682	Pan2	974.84	36.1938	892.981	71.9131	-0.1271	0.935984
ENSMUSG00000005683	Cs	4106.57	697.627	4211.92	317.376	0.0360294	0.991684
ENSMUSG00000005686	Ampd3	73.372	14.3067	64.5136	12.5051	-0.187984	0.985616
ENSMUSG00000005687	Bcas2	542.58	82.5894	486.695	47.0196	-0.158449	0.945394
ENSMUSG00000005696	Sh2d1a	3.65661	1.52881	1.57714	0.922368	-1.24196	1
ENSMUSG00000005698	Ctcf	542.955	69.0661	532.492	28.74	-0.0246154	0.991949
ENSMUSG00000005699	Pard6a	5.01815	5.02149	6.19746	1.22093	0.403463	0.985616
ENSMUSG00000005705	Agrp	0	0	0	0	0	1
ENSMUSG00000005716	Pvalb	0	0	0	0	0	1
ENSMUSG00000005718	Tfap4	70.025	23.7017	76.5828	36.4314	0.12859	0.991684
ENSMUSG00000005732	Ranbp1	313.459	71.9332	300.143	28.2266	-0.0664399	0.989911
ENSMUSG00000005763	Cd247	4.66436	1.55896	8.29071	1.87817	0.829926	0.946363
ENSMUSG00000005774	Rfx5	141.542	60.3267	150.75	35.4396	0.0981315	0.991684
ENSMUSG00000005779	Psmb4	2400.82	495.04	2220.94	8.03447	-0.112894	0.969396
ENSMUSG00000005800	Mmp8	45.4295	14.1755	32.9846	8.79829	-0.469344	0.935984
ENSMUSG00000005802	Slc30a4	386.15	94.8551	386.862	38.778	0.00402245	0.999912
ENSMUSG00000005803	Sqor	3015.1	183.984	2901.14	190.65	-0.0561351	0.989911
ENSMUSG00000005804	Bloc1s6	247.619	12.6833	230.218	20.9377	-0.107789	0.983602
ENSMUSG00000005813	Metap1	819.426	135.02	759.4	121.192	-0.107901	0.985616
ENSMUSG00000005823	Gpr108	337.352	89.186	322.859	21.3906	-0.0606563	0.991684
ENSMUSG00000005824	Tnfsf14	72.5937	18.0868	42.4543	7.27877	-0.77336	0.871111
ENSMUSG00000005836	Gata6	525.437	153.723	446.602	16.8385	-0.233485	0.967106
ENSMUSG00000005846	Rsl1d1	1826.68	205.156	1674.27	93.4956	-0.126562	0.947642
ENSMUSG00000005864	Cnga2	0.328647	0.569234	0.315883	0.547125	0.0695501	1
ENSMUSG00000005871	Apc	796.08	91.7543	807.492	61.3681	0.0223639	0.993252
ENSMUSG00000005873	Reep5	349.698	26.9907	332.625	21.7644	-0.0735776	0.989911
ENSMUSG00000005881	Ergic3	946.649	87.869	946.814	51.8021	-0.00151668	0.999912
ENSMUSG00000005882	Uqcc1	508.473	106.993	504.663	35.4437	-0.0134559	0.996556
ENSMUSG00000005883	Spo11	0	0	1.76959	0.933434	3.17315	1
ENSMUSG00000005886	Ncoa2	1037.41	319.993	1152.12	146.733	0.152805	0.97442
ENSMUSG00000005891	Prl4a1	0	0	0	0	0	1
ENSMUSG00000005892	Trh	0	0	0.315883	0.547125	1.03133	1
ENSMUSG00000005893	Nr2c2	458.774	54.4157	407.806	56.4222	-0.171849	0.937677
ENSMUSG00000005897	Nr2c1	274.827	68.9222	260.847	28.5973	-0.0716076	0.989911
ENSMUSG00000005899	Smpd4	290.942	21.079	252.911	15.323	-0.202815	0.915249
ENSMUSG00000005907	Pex1	348.369	11.7204	383.965	58.3295	0.141135	0.952949
ENSMUSG00000005917	Otx1	0.668197	1.15735	1.75727	3.04369	1.36989	1
ENSMUSG00000005936	Kctd20	916.167	54.7291	845.087	39.5422	-0.117078	0.935984
ENSMUSG00000005947	Itgae	4.40583	3.40509	7.4464	3.8563	0.696016	0.966762
ENSMUSG00000005949	Ctns	435.636	50.1754	462.227	40.4449	0.0865781	0.985616
ENSMUSG00000005950	P2rx5	1.7385	1.06352	2.34239	1.27361	0.393748	1
ENSMUSG00000005951	Shpk	1073.29	266.849	970.219	81.0466	-0.147352	0.95747
ENSMUSG00000005952	Trpv1	9.00689	8.29011	5.05736	1.96431	-0.872044	0.957448
ENSMUSG00000005958	Ephb3	3.24906	1.11272	2.1399	2.77238	-0.684187	1
ENSMUSG00000005968	Tuft1	169.573	51.9734	198.794	62.5375	0.236978	0.963708
ENSMUSG00000005973	Rcn1	228.886	18.9585	189.122	32.4063	-0.268332	0.912721
ENSMUSG00000005980	Dnase1	0.418457	0.724789	1.26126	1.32161	1.67963	1
ENSMUSG00000005981	Trap1	3455.7	139.448	3404.56	97.4651	-0.0216698	0.991736
ENSMUSG00000005982	Naa60	785.396	43.7367	903.039	56.435	0.202574	0.832666
ENSMUSG00000005983	1700037C18Rik	6.93764	7.09034	3.9785	1.69521	-0.796904	0.966111
ENSMUSG00000005986	Ankrd13d	2.16786	1.0532	2.39909	1.50577	0.107247	1
ENSMUSG00000005994	Tyrp1	0	0	0	0	0	1
ENSMUSG00000006005	Tpr	1933.6	249.314	1927.89	112.844	-0.00306003	0.999771
ENSMUSG00000006007	Pdc	0	0	0	0	0	1
ENSMUSG00000006010	Odr4	563.491	33.1698	614.547	58.9012	0.126721	0.935984
ENSMUSG00000006014	Prg4	2034.16	826.007	1621.65	322.55	-0.32746	0.935984
ENSMUSG00000006019	Dhx34	91.4474	40.5959	94.3145	40.525	0.0494264	0.994533
ENSMUSG00000006021	Kptn	196.468	19.5094	215.904	24.6511	0.130224	0.971997
ENSMUSG00000006024	Napa	1821.78	222.486	1709.95	103.51	-0.0927424	0.975603
ENSMUSG00000006050	Sra1	2929.95	525.112	2964.25	913.867	0.0158531	0.996843
ENSMUSG00000006056	Calcoco2	0	0	0	0	0	1
ENSMUSG00000006057	Atp5g1	1711.2	441.818	1494.73	174.386	-0.196491	0.935984
ENSMUSG00000006058	Snf8	574.414	56.7381	567.277	9.37602	-0.0204516	0.992118
ENSMUSG00000006095	Tbcb	331.818	41.6592	305.462	33.9216	-0.122684	0.969436
ENSMUSG00000006127	Inpp5k	305.683	5.19589	313.852	21.6087	0.0353128	0.991736
ENSMUSG00000006134	Crkl	1089.69	80.5188	896.476	27.3683	-0.282033	0.624529
ENSMUSG00000006143	Upk3bl	0	0	0	0	0	1
ENSMUSG00000006154	Eps8l1	25.2589	6.37657	29.3123	6.69476	0.223846	0.985616
ENSMUSG00000006169	Clint1	1247.39	86.6466	1349.37	162.322	0.115298	0.948161
ENSMUSG00000006179	Prss16	0	0	0	0	0	1
ENSMUSG00000006191	Cdkal1	127.218	24.4872	101.461	12.3378	-0.319759	0.905
ENSMUSG00000006200	Rhox6	0	0	0	0	0	1
ENSMUSG00000006204	Cdcp3	0	0	0	0	0	1
ENSMUSG00000006205	Htra1	37.3075	10.4198	42.2188	10.6472	0.16456	0.989911
ENSMUSG00000006215	Zbtb17	183.143	20.4014	167.712	29.392	-0.122505	0.985616
ENSMUSG00000006216	Clcnkb	0	0	0	0	0	1
ENSMUSG00000006218	Fam131c	31.3188	3.22235	33.0961	6.47247	0.0772104	0.993958
ENSMUSG00000006219	Fblim1	36.0289	10.5554	29.5738	8.78547	-0.277737	0.981391
ENSMUSG00000006221	Hspb7	16.1609	5.72689	10.2725	9.5817	-0.680841	0.973884
ENSMUSG00000006235	Epor	3.9118	1.03455	4.05756	3.81869	0.133134	0.993958
ENSMUSG00000006241	Ccdc159	75.1244	9.08713	94.3271	15.3208	0.317871	0.912721
ENSMUSG00000006262	Mob1b	1063.41	157.602	1037.87	35.0381	-0.0336465	0.991736
ENSMUSG00000006269	Atp6v1b1	0	0	0	0	0	1
ENSMUSG00000006270	Vax1	0	0	0	0	0	1
ENSMUSG00000006273	Atp6v1b2	1157.13	25.4359	1034.08	50.9401	-0.161278	0.87983
ENSMUSG00000006276	Eps15l1	242.225	14.5912	224.462	9.14354	-0.108668	0.983602
ENSMUSG00000006281	Tep1	205.515	20.38	188.066	6.72071	-0.125577	0.981247
ENSMUSG00000006288	Ttc5	126.256	15.373	141.645	23.6719	0.164592	0.969396
ENSMUSG00000006289	Osgep	308.328	47.3238	257.338	30.9461	-0.267145	0.905
ENSMUSG00000006299	Aamp	1721.27	86.145	1673.81	128.547	-0.0418419	0.989911
ENSMUSG00000006301	Tmbim1	898.589	110.518	859.113	100.906	-0.0626574	0.989911
ENSMUSG00000006304	Arpc2	2112.28	9.61452	1993.25	113.953	-0.0828973	0.955572
ENSMUSG00000006307	Kmt2b	1032.06	60.4525	1156.91	36.3287	0.165545	0.871111
ENSMUSG00000006310	Zbtb32	2.06169	2.56186	5.2699	4.38413	1.337	1
ENSMUSG00000006311	Etv2	0	0	0	0	0	1
ENSMUSG00000006313	Upk1a	25.9707	5.51179	26.6595	10.505	0.0360094	0.997727
ENSMUSG00000006315	Tmem147	890.449	129.317	850.777	93.1648	-0.0683068	0.987862
ENSMUSG00000006333	Rps9	4558.21	1171.78	3815.68	111.344	-0.256894	0.878266
ENSMUSG00000006335	Tfpt	142.386	61.2628	117.957	18.5585	-0.277923	0.952949
ENSMUSG00000006342	Susd2	34.2774	5.30277	31.0861	4.5947	-0.143301	0.989911
ENSMUSG00000006344	Ggt5	51.3996	11.2439	63.0589	3.28581	0.29753	0.955572
ENSMUSG00000006345	Ggt1	1.0812	0.151056	2.229	3.07676	1.05497	1
ENSMUSG00000006356	Crip2	1377.06	253.424	1391.14	179.369	0.0152653	0.99641
ENSMUSG00000006360	Crip1	25.7564	14.1685	26.5996	8.42798	0.0399233	0.99641
ENSMUSG00000006362	Cbfa2t3	202.111	129.859	208.745	67.0676	0.0497714	0.995848
ENSMUSG00000006369	Fbln1	21.7411	6.90537	12.9476	3.27718	-0.73838	0.922713
ENSMUSG00000006373	Pgrmc1	21463.8	1593.19	22275.2	640.643	0.0534784	0.989911
ENSMUSG00000006378	Gcat	359.558	127.391	280.732	75.4985	-0.363143	0.90922
ENSMUSG00000006386	Tek	166.911	68.0814	195.239	57.6215	0.236121	0.967752
ENSMUSG00000006389	Mpl	0	0	0.439318	0.760922	1.03135	1
ENSMUSG00000006390	Elovl1	389.348	35.4771	398.406	33.1876	0.0331958	0.991736
ENSMUSG00000006392	Med8	521.471	98.0751	438.944	22.1462	-0.248498	0.867334
ENSMUSG00000006395	Hyi	532.666	12.3071	589.59	102.765	0.144767	0.984581
ENSMUSG00000006398	Cdc20	28.2699	35.5281	15.3911	7.4992	-0.890177	0.95413
ENSMUSG00000006403	Adamts4	108.097	35.0016	68.4386	33.955	-0.657839	0.92612
ENSMUSG00000006411	Nectin4	5.9844	0.999064	8.5499	2.58443	0.507936	0.976966
ENSMUSG00000006412	Pfdn2	878.395	78.1398	893.259	133.715	0.0211939	0.993958
ENSMUSG00000006418	Rnf114	912.355	216.232	818.385	58.2386	-0.157024	0.953726
ENSMUSG00000006423	Steep1	385.789	56.1696	403.841	42.1686	0.0690202	0.989911
ENSMUSG00000006435	Neurl1a	2.48015	2.465	5.23198	5.21218	1.0994	0.95008
ENSMUSG00000006442	Srm	515.7	156.395	438.274	21.6747	-0.236574	0.946363
ENSMUSG00000006445	Epha2	1111.77	392.834	1374.08	223.417	0.305902	0.937677
ENSMUSG00000006456	Rbm14	145.324	33.8655	129.875	19.936	-0.164646	0.98153
ENSMUSG00000006457	Actn3	1.4153	0.52782	1.77964	1.72472	0.341526	1
ENSMUSG00000006462	A530013C23Rik	22.5965	12.158	31.1039	5.0791	0.458534	0.962549
ENSMUSG00000006463	Zdhhc24	20.2537	4.84118	14.0511	4.45418	-0.514634	0.935984
ENSMUSG00000006464	Bbs1	26.2259	6.58147	30.6367	5.90125	0.226288	0.987862
ENSMUSG00000006469	Slc34a3	0	0	0	0	0	1
ENSMUSG00000006471	Ndor1	99.1471	19.3037	82.4875	6.86263	-0.266846	0.946363
ENSMUSG00000006476	Nsmf	1803.81	76.4604	1961.57	340.339	0.121771	0.968637
ENSMUSG00000006488	Prl7a1	0	0	0	0	0	1
ENSMUSG00000006490	Prl8a9	0	0	0	0	0	1
ENSMUSG00000006494	Pdk1	1885.05	112.976	1712.62	212.351	-0.139379	0.939957
ENSMUSG00000006498	Ptbp1	1730.77	17.6116	1394.81	144.896	-0.309965	0.419628
ENSMUSG00000006517	Mvd	172.203	52.3839	233.824	140.824	0.44646	0.920587
ENSMUSG00000006519	Cyba	81.4244	5.75839	81.4213	18.1207	0.0106406	0.998787
ENSMUSG00000006522	Itih3	38262.9	3337.18	42420.5	1686.18	0.148828	0.966457
ENSMUSG00000006526	Stimate	333.819	76.8074	263.9	15.5617	-0.342066	0.832759
ENSMUSG00000006527	Sfmbt1	477.3	126.141	513.219	28.0467	0.105964	0.985616
ENSMUSG00000006529	Itih1	15789.8	800.8	16729.4	512.182	0.0834023	0.973672
ENSMUSG00000006538	Ihh	2.90951	0.881756	1.64616	1.9438	-0.689081	0.985616
ENSMUSG00000006542	Prkag3	0.328647	0.569234	0	0	-0.892208	1
ENSMUSG00000006546	Cryba2	0	0	0	0	0	1
ENSMUSG00000006567	Atp7b	211.157	62.1342	205.098	26.0782	-0.0378777	0.991736
ENSMUSG00000006570	Defb2	0	0	0	0	0	1
ENSMUSG00000006574	Slc4a1	1.00229	1.73603	8.50517	7.48301	3.01474	0.77622
ENSMUSG00000006575	Rundc3a	14.6823	4.44682	23.9812	6.45907	0.686326	0.907197
ENSMUSG00000006576	Slc4a3	8.39988	2.67928	3.80615	2.69387	-1.14285	0.886084
ENSMUSG00000006585	Cdt1	140.239	3.57865	145.421	34.0998	0.055539	0.993958
ENSMUSG00000006586	Runx1t1	2.67067	2.09861	5.05963	1.39983	0.977145	1
ENSMUSG00000006587	Snai3	9.48531	8.56391	4.10421	3.9034	-1.18148	0.935984
ENSMUSG00000006589	Aprt	600.456	74.5997	538.291	108.471	-0.162124	0.95413
ENSMUSG00000006599	Gtf2h1	746.818	79.6054	756.716	73.0951	0.0201014	0.993958
ENSMUSG00000006611	Hfe	1215.44	250.179	1210.64	63.4341	-0.0073217	0.998756
ENSMUSG00000006638	Abhd1	69.6951	18.9025	67.0054	11.4691	-0.0464274	0.995466
ENSMUSG00000006641	Slc5a6	125.225	46.42	151.451	6.48689	0.282775	0.932632
ENSMUSG00000006642	Tcf23	6.9976	4.38926	8.28066	0.849305	0.229626	0.991684
ENSMUSG00000006649	Nphs1	0	0	0	0	0	1
ENSMUSG00000006651	Aplp1	8.39443	3.17069	10.4128	4.07008	0.32648	0.985616
ENSMUSG00000006673	Qrich1	947.533	127.93	946.97	111.392	0.00149127	0.999984
ENSMUSG00000006675	P4htm	5.49582	1.84261	9.11265	2.42457	0.739455	0.955572
ENSMUSG00000006676	Usp19	1540.97	249.946	1386.29	67.4244	-0.153364	0.932599
ENSMUSG00000006678	Pola1	70.303	19.096	66.9075	13.1668	-0.0711364	0.991736
ENSMUSG00000006699	Cdc42	3018.33	128.873	2819.72	118.446	-0.0978983	0.940616
ENSMUSG00000006705	Pknox1	177.217	13.5739	172.579	32.9645	-0.0405569	0.991736
ENSMUSG00000006711	D130043K22Rik	81.1245	29.0293	90.2537	16.2796	0.1575	0.987862
ENSMUSG00000006715	Gmnn	61.7043	11.2039	57.9659	14.3621	-0.107869	0.989911
ENSMUSG00000006717	Acot13	620.04	73.4052	670.525	106.894	0.109698	0.985616
ENSMUSG00000006720	Zfp184	2.72989	1.94158	3.67266	0.983109	0.406503	1
ENSMUSG00000006724	Cyp27b1	31.2364	11.7676	39.972	2.31332	0.365811	0.974052
ENSMUSG00000006728	Cdk4	330.084	55.0863	316.295	23.0257	-0.0631463	0.989911
ENSMUSG00000006731	B4galnt1	1822.56	29.5766	1778.5	80.9017	-0.035472	0.989911
ENSMUSG00000006732	Mettl1	267.544	60.6392	215.325	12.3704	-0.311839	0.901391
ENSMUSG00000006736	Tspan31	3767.45	401.334	4166.55	208.567	0.144625	0.923334
ENSMUSG00000006740	Kif5b	1524.87	116.333	1429.63	185.936	-0.0913905	0.98153
ENSMUSG00000006763	Saal1	76.358	6.38739	79.5493	12.3071	0.0589492	0.991736
ENSMUSG00000006764	Tph2	0	0	0	0	0	1
ENSMUSG00000006777	Krt23	22.4849	7.64047	26.5824	14.9719	0.232069	0.991684
ENSMUSG00000006782	Cnp	162.862	31.3361	163.699	9.30467	0.0041446	0.999912
ENSMUSG00000006784	Odad4	56.4688	33.489	68.5106	36.8644	0.270339	0.988551
ENSMUSG00000006800	Sulf2	718.547	88.5041	690.952	213.213	-0.0589435	0.991736
ENSMUSG00000006818	Sod2	5445.75	1885.44	3977.04	905.77	-0.453835	0.786631
ENSMUSG00000006850	Tmco6	89.8702	44.0058	71.9911	8.59799	-0.321351	0.950493
ENSMUSG00000006906	Stambp	197.141	5.47901	208.872	26.1244	0.0842977	0.985616
ENSMUSG00000006920	Ezh1	165.982	46.7619	160.222	15.48	-0.045275	0.991736
ENSMUSG00000006930	Hap1	13.889	6.38406	13.1012	2.58288	-0.105892	0.991736
ENSMUSG00000006931	P3h4	15.1015	9.62071	10.0681	5.10868	-0.59592	0.974052
ENSMUSG00000006932	Ctnnb1	2771.52	423.474	2298.95	196.01	-0.269414	0.754045
ENSMUSG00000006941	Eif1b	244.51	53.7957	203.249	36.5423	-0.273887	0.912721
ENSMUSG00000006948	Klk4	0	0	0	0	0	1
ENSMUSG00000006958	Chrd	52.0455	6.19144	67.3323	11.3302	0.365983	0.912721
ENSMUSG00000006998	Psmd2	2949.7	255.955	2736.85	336.898	-0.107475	0.95466
ENSMUSG00000007021	Syngr3	0.657294	1.13847	0	0	-1.7045	1
ENSMUSG00000007029	Vars	622.405	88.8966	571.442	29.249	-0.123309	0.955572
ENSMUSG00000007030	Vwa7	4.00707	2.663	1.95977	0.892871	-1.06234	0.95008
ENSMUSG00000007033	Hspa1l	1.17101	1.26385	5.63243	1.11896	2.32537	1
ENSMUSG00000007034	Slc44a4	1.99369	2.00468	2.72729	2.449	0.455809	1
ENSMUSG00000007035	Msh5	15.0757	8.11566	16.6482	4.79956	0.119285	0.991736
ENSMUSG00000007036	Abhd16a	576.463	66.1946	592.158	20.3284	0.0352407	0.991684
ENSMUSG00000007038	Neu1	516.875	71.1555	548.583	30.4492	0.08434	0.985616
ENSMUSG00000007039	Ddah2	26.1891	11.4854	29.6223	6.34291	0.167048	0.989911
ENSMUSG00000007041	Clic1	201.414	8.90428	174.224	39.0125	-0.201803	0.937677
ENSMUSG00000007050	Lsm2	196.066	96.2706	144.36	24.2383	-0.443821	0.901391
ENSMUSG00000007080	Pole	24.4241	2.03709	41.3	3.97717	0.75184	0.831861
ENSMUSG00000007097	Atp1a2	13.8047	7.45759	9.79657	7.8275	-0.530805	0.985616
ENSMUSG00000007107	Atp1a4	0.418457	0.724789	1.26353	2.1885	1.77603	1
ENSMUSG00000007122	Casq1	6.31638	4.05102	4.86491	3.56149	-0.396376	1
ENSMUSG00000007207	Stx1a	2.99932	1.75132	5.66903	4.12438	0.949703	0.946363
ENSMUSG00000007209	Ceacam9	0	0	0	0	0	1
ENSMUSG00000007216	Zfp775	37.8219	19.2527	49.0878	14.7679	0.365206	0.95747
ENSMUSG00000007279	Scube2	0.328647	0.569234	0.439318	0.760922	0.0695501	1
ENSMUSG00000007338	Mrpl49	136.589	28.1663	135.767	25.1821	-0.000271537	0.999984
ENSMUSG00000007379	Dennd2c	8.63872	2.27513	16.3167	4.02001	0.940369	0.858552
ENSMUSG00000007411	Mark3	833.836	103.583	820.671	58.5834	-0.0215554	0.992865
ENSMUSG00000007415	Gatad1	595.126	47.5675	581.538	46.2892	-0.0293248	0.991736
ENSMUSG00000007440	Pcdha10	0	0	0	0	0	1
ENSMUSG00000007457	2310003L06Rik	0	0	0	0	0	1
ENSMUSG00000007458	M6pr	2272.19	130.238	2328.81	117.559	0.0350299	0.989911
ENSMUSG00000007476	Lrrc8a	524.094	75.8348	595.712	110.365	0.180921	0.95413
ENSMUSG00000007480	Mc5r	0	0	0.947648	1.64137	2.28296	1
ENSMUSG00000007564	Ppp2r1a	2286.22	563.029	1976.82	96.6514	-0.210135	0.922713
ENSMUSG00000007570	Fance	146.864	15.6202	145.903	19.1242	-0.00858198	0.998787
ENSMUSG00000007589	Tinf2	199.069	11.7468	178.926	31.3673	-0.146332	0.974053
ENSMUSG00000007591	Tssk4	1.08665	1.01289	2.96184	3.345	1.42452	1
ENSMUSG00000007594	Hapln4	186.866	26.5384	220.826	20.1457	0.234199	0.935984
ENSMUSG00000007603	Dus3l	328.504	75.9312	311.541	37.9233	-0.0780246	0.989911
ENSMUSG00000007610	Gtpbp3	118.063	27.7151	98.6878	28.7206	-0.26506	0.948541
ENSMUSG00000007613	Tgfbr1	918.659	116.691	841.038	133.918	-0.123716	0.962839
ENSMUSG00000007617	Homer1	106.426	38.2858	100.169	12.3203	-0.0866331	0.990123
ENSMUSG00000007646	Rad51c	9.16	4.29611	11.4003	10.6837	0.275321	0.989911
ENSMUSG00000007653	Gabrb2	0	0	0	0	0	1
ENSMUSG00000007655	Cav1	23.3524	11.6853	21.402	6.35585	-0.116498	0.991736
ENSMUSG00000007656	Arpp19	740.639	106.022	780.087	76.2262	0.0715287	0.985616
ENSMUSG00000007659	Bcl2l1	3593.84	816.358	3486.42	355.393	-0.0440397	0.991684
ENSMUSG00000007670	Khsrp	631.996	64.6851	545.747	42.1947	-0.211291	0.871111
ENSMUSG00000007682	Dio2	2.8415	3.0205	0	0	-3.77793	0.686416
ENSMUSG00000007721	Ccdc124	482.594	99.5829	458.057	3.80975	-0.0769153	0.987862
ENSMUSG00000007739	Cct4	1907.35	174.985	1763.89	102.489	-0.112725	0.95008
ENSMUSG00000007777	0610009B22Rik	156.571	20.6494	167.417	8.74152	0.0911961	0.985616
ENSMUSG00000007783	Cpt1c	2.24131	1.98266	3.85279	1.26508	0.799606	0.981391
ENSMUSG00000007805	Twist2	0.662745	0.574013	1.63384	2.06432	1.20692	1
ENSMUSG00000007812	Zfp655	1029.83	180.66	842.928	31.2423	-0.288049	0.813446
ENSMUSG00000007815	Rhoa	1998.25	113.787	1978.72	83.248	-0.0139834	0.993958
ENSMUSG00000007817	Zmiz1	2450.39	936.599	3292.28	601.615	0.426385	0.840063
ENSMUSG00000007827	Ankrd26	29.4334	3.15433	30.9004	9.04747	0.086106	0.991684
ENSMUSG00000007833	Aldh16a1	1392.32	106.902	1481.61	81.4245	0.0878277	0.967106
ENSMUSG00000007836	Hnrnpa0	1578.35	239.925	1256.44	79.9303	-0.328298	0.645196
ENSMUSG00000007837	Prrg2	226.036	17.481	240.179	40.5798	0.0962182	0.985616
ENSMUSG00000007850	Hnrnph1	1366.2	124.061	1064.87	103.142	-0.358291	0.551075
ENSMUSG00000007867	Ift43	50.7205	14.2917	42.2664	7.80048	-0.259635	0.969166
ENSMUSG00000007872	Id3	2506.7	201.361	2060.19	202.889	-0.283114	0.912721
ENSMUSG00000007877	Tcap	0	0	0	0	0	1
ENSMUSG00000007880	Arid1a	633.473	107.554	699.289	31.8268	0.145773	0.946363
ENSMUSG00000007888	Crlf1	0.328647	0.569234	0	0	-0.8922	1
ENSMUSG00000007891	Ctsd	4083.07	892.033	3737.86	360.295	-0.12795	0.972257
ENSMUSG00000007892	Rplp1	5112.75	1067.49	4952.09	325.051	-0.0464961	0.991684
ENSMUSG00000007907	Cabs1	0	0	0	0	0	1
ENSMUSG00000007908	Hmgcll1	0	0	0	0	0	1
ENSMUSG00000007944	Ttc9b	0	0	0	0	0	1
ENSMUSG00000007946	Phox2a	1.17101	1.26385	0.315883	0.547125	-1.52426	1
ENSMUSG00000007950	Abhd8	28.8735	9.73308	45.513	7.41432	0.639504	0.813446
ENSMUSG00000007987	Ift22	35.5559	4.70348	39.8207	5.53086	0.161494	0.985616
ENSMUSG00000007989	Fzd3	4.58	2.14805	1.5104	1.35945	-1.62015	1
ENSMUSG00000008028	1700008O03Rik	0.418457	0.724789	1.70058	2.03405	2.1127	1
ENSMUSG00000008035	Mid1ip1	2150.3	1470.44	1231.73	425.875	-0.803696	0.858778
ENSMUSG00000008036	Ap2s1	729.711	184.428	809.317	100.855	0.146433	0.962549
ENSMUSG00000008090	Fgfrl1	740.456	256.146	771.451	37.2006	0.058001	0.991684
ENSMUSG00000008129	Brme1	1.31459	2.27693	1.31796	2.28277	-0.0652568	1
ENSMUSG00000008136	Fhl2	4.65891	0.619352	4.30443	1.54512	-0.0872881	0.99641
ENSMUSG00000008140	Emc10	1392.19	125.691	1515.1	62.9791	0.120519	0.946363
ENSMUSG00000008153	Clstn3	28.8814	13.2424	26.041	4.80999	-0.124079	0.991684
ENSMUSG00000008167	Fbxw9	209.774	40.1769	192.419	24.6324	-0.12791	0.984581
ENSMUSG00000008193	Spib	1.4153	0.52782	2.59153	0.276286	0.870677	0.973843
ENSMUSG00000008200	Fnbp4	794.045	134.714	827.542	52.879	0.0609496	0.989911
ENSMUSG00000008206	Cers4	46.4087	8.81812	35.4997	4.95109	-0.384421	0.929898
ENSMUSG00000008226	Scrn3	656.528	58.4204	625.766	15.1523	-0.067035	0.985616
ENSMUSG00000008301	Phax	418.016	62.7872	367.267	54.3121	-0.189572	0.937677
ENSMUSG00000008305	Tle1	1688.94	10.5496	1946.92	146.426	0.205048	0.77622
ENSMUSG00000008307	1700109H08Rik	139.4	66.2989	177.974	32.0615	0.353084	0.95413
ENSMUSG00000008318	Relt	18.0866	10.2118	13.6785	5.02199	-0.38908	0.985616
ENSMUSG00000008333	Snrpb2	341.859	19.1536	294.421	19.2988	-0.217759	0.912721
ENSMUSG00000008348	Ubc	5745.38	378.317	6063.98	320.565	0.0778421	0.989911
ENSMUSG00000008373	Prpf31	266.194	30.8063	249.389	31.6122	-0.0888071	0.987862
ENSMUSG00000008384	Sertad1	120.302	20.554	85.3052	23.9787	-0.48722	0.813446
ENSMUSG00000008393	Carhsp1	1237.87	128.581	1165.25	56.1342	-0.0877591	0.983602
ENSMUSG00000008398	Elk3	45.0915	9.0733	40.5493	4.33574	-0.147674	0.985616
ENSMUSG00000008429	Herpud2	736.848	73.4667	687.388	33.3512	-0.0966566	0.961604
ENSMUSG00000008435	Rdh13	331.168	87.8486	266.567	99.3259	-0.314752	0.935984
ENSMUSG00000008438	Adam21	0	0	2.84845	2.48735	3.842	1
ENSMUSG00000008450	Nutf2	64.9226	1.39646	60.6316	13.5153	-0.100993	0.989911
ENSMUSG00000008461	Fut1	1.16556	1.26497	0.947648	1.64137	-0.0714131	1
ENSMUSG00000008475	Arpc5	1347.81	72.4449	1295.5	62.201	-0.0567868	0.985616
ENSMUSG00000008482	Rnf151	0.418457	0.724789	0	0	-0.892191	1
ENSMUSG00000008489	Elavl2	0	0	0	0	0	1
ENSMUSG00000008496	Pou2f2	12.4628	4.76329	13.397	1.66727	0.0830676	0.993496
ENSMUSG00000008540	Mgst1	40772	3830.52	42253.6	4574.43	0.051436	0.989911
ENSMUSG00000008575	Nfib	555.527	45.3286	594.829	29.5141	0.0981086	0.972257
ENSMUSG00000008590	Htr3b	0	0	0	0	0	1
ENSMUSG00000008601	Rab25	7.16965	4.6932	8.15722	0.328064	0.205331	0.991736
ENSMUSG00000008604	Ubqln4	429.692	16.3784	446.665	61.3203	0.0612944	0.988551
ENSMUSG00000008658	Rbfox1	0	0	0	0	0	1
ENSMUSG00000008668	Rps18	3573.84	638.744	3395.85	349.176	-0.0744829	0.985616
ENSMUSG00000008682	Rpl10	5360.29	701.462	4707.21	159.486	-0.187592	0.869371
ENSMUSG00000008683	Rps15a	1497.17	195.968	1346.59	133.194	-0.154295	0.935984
ENSMUSG00000008690	Ncaph2	842.296	88.1764	802.274	9.48911	-0.0695641	0.985616
ENSMUSG00000008730	Hipk1	1603.12	315.292	1493.75	46.8755	-0.100639	0.984581
ENSMUSG00000008734	Gprc5b	57.4693	10.7317	42.0925	22.8591	-0.440218	0.950493
ENSMUSG00000008763	Man1a2	721.926	91.1103	695.439	36.0558	-0.0516627	0.989911
ENSMUSG00000008789	Ceacam5	0	0	0	0	0	1
ENSMUSG00000008813	Tppp2	0	0	0	0	0	1
ENSMUSG00000008822	Acyp1	44.7138	1.79883	61.6134	16.8859	0.46909	0.859243
ENSMUSG00000008843	Cldn13	0	0	0	0	0	1
ENSMUSG00000008845	Cd163	365.406	39.2701	312.197	165.192	-0.223013	0.985616
ENSMUSG00000008855	Hdac5	531.193	90.4975	545.118	48.018	0.0384092	0.991736
ENSMUSG00000008859	Rala	323.23	34.2687	320.947	23.3474	-0.00464174	0.999537
ENSMUSG00000008874	Clec3a	0	0	0	0	0	1
ENSMUSG00000008892	Vdac3	686.464	189.361	662.44	53.7194	-0.0522989	0.991684
ENSMUSG00000008932	Slc1a7	0	0	0	0	0	1
ENSMUSG00000008958	Vps72	182.992	56.6203	191.588	25.1406	0.0591288	0.991684
ENSMUSG00000008976	Gabpa	1136.96	173.009	1102.45	51.2262	-0.0429679	0.989911
ENSMUSG00000008999	Bmp7	23.481	6.23364	17.7047	8.81924	-0.446703	0.953726
ENSMUSG00000009013	Dynll1	95.2861	6.67145	106.977	28.1641	0.178212	0.972257
ENSMUSG00000009030	Pdcl	255.686	71.9987	239.712	46.5896	-0.0907384	0.989911
ENSMUSG00000009035	Tmem184b	297.808	44.2261	333.834	36.1122	0.168294	0.945394
ENSMUSG00000009047	Gm5965	0	0	0	0	0	1
ENSMUSG00000009070	Rsph14	0	0	1.57941	2.73562	3.01182	1
ENSMUSG00000009073	Nf2	654.039	65.357	639.41	52.1546	-0.0341045	0.991736
ENSMUSG00000009075	Cabp7	0	0	0	0	0	1
ENSMUSG00000009076	Zmat5	62.6608	14.0538	67.1016	12.6969	0.0840436	0.991684
ENSMUSG00000009079	Ewsr1	3084.9	570.138	2825.78	200.3	-0.127286	0.955182
ENSMUSG00000009090	Ap1b1	744.924	98.6473	717.35	60.3902	-0.0542181	0.989911
ENSMUSG00000009092	Derl3	14.9911	8.80834	25.6808	6.8367	0.80345	0.924691
ENSMUSG00000009093	Gstt4	0	0	0	0	0	1
ENSMUSG00000009097	Tbx1	0.752555	0.663903	0	0	-1.84662	1
ENSMUSG00000009108	Gnat2	8.70339	3.58182	16.399	6.28701	0.892295	0.912721
ENSMUSG00000009112	Bcl2l13	1042.1	138.393	1019.8	99.3271	-0.0299809	0.991736
ENSMUSG00000009114	2610028H24Rik	0	0	0	0	0	1
ENSMUSG00000009115	Spatc1l	0	0	0	0	0	1
ENSMUSG00000009145	Dqx1	116.091	26.3596	144.35	43.3797	0.306199	0.934709
ENSMUSG00000009185	Ccl8	0.836914	1.44958	0.439318	0.760922	-1.00792	1
ENSMUSG00000009207	Lnpk	94.6891	29.0286	96.871	15.8726	0.0426145	0.993958
ENSMUSG00000009210	Prr29	0	0	0	0	0	1
ENSMUSG00000009214	Mymk	0	0	0	0	0	1
ENSMUSG00000009216	Fam163b	0	0	0	0	0	1
ENSMUSG00000009246	Trpm5	1.07575	0.998137	0.755201	0.679727	-0.51757	1
ENSMUSG00000009248	Ascl2	0.328647	0.569234	0	0	-0.892191	1
ENSMUSG00000009281	Rarres2	8470.57	1189.28	8667.82	1872.88	0.0329115	0.991949
ENSMUSG00000009291	Pttg1ip	3481.2	189.613	3858.64	237.621	0.148382	0.864972
ENSMUSG00000009292	Trpm2	72.6462	12.965	68.554	27.1761	-0.0703434	0.991736
ENSMUSG00000009293	Ube2g2	916.902	79.2991	860.307	61.7105	-0.0902381	0.97485
ENSMUSG00000009350	Mpo	0	0	0.698507	0.613153	1.83425	1
ENSMUSG00000009356	Lpo	0	0	0	0	0	1
ENSMUSG00000009376	Met	1049.02	87.8234	1072.47	126.821	0.0331504	0.991736
ENSMUSG00000009378	Slc16a12	573.311	68.5295	589.738	69.0119	0.0417951	0.991736
ENSMUSG00000009394	Syn2	24.2348	11.4618	13.476	2.79516	-0.832048	0.915249
ENSMUSG00000009406	Elk1	311.562	43.4273	340.045	43.7516	0.125701	0.978688
ENSMUSG00000009418	Nav1	113.491	18.0197	126.214	21.1325	0.162892	0.976435
ENSMUSG00000009470	Tnpo1	1432.77	291.664	1466.65	108.442	0.0342724	0.991736
ENSMUSG00000009471	Myod1	0	0	0	0	0	1
ENSMUSG00000009487	Otog	0	0	0	0	0	1
ENSMUSG00000009535	Rnmt	622.843	38.8545	538.982	31.5429	-0.210336	0.871111
ENSMUSG00000009545	Kcnq1	25.9849	8.73873	30.9325	10.0141	0.262605	0.985616
ENSMUSG00000009549	Srp14	447.784	72.7752	367.936	10.5597	-0.285029	0.832666
ENSMUSG00000009551	6330409D20Rik	0	0	0	0	0	1
ENSMUSG00000009555	Cdk9	538.917	78.6868	513.182	15.2473	-0.0702541	0.985616
ENSMUSG00000009563	Tor2a	431.569	15.4818	465.305	44.6278	0.10967	0.956898
ENSMUSG00000009566	Fpgs	1301.47	301.519	1543.91	110.214	0.245838	0.905
ENSMUSG00000009569	Mrtfb	941.358	325.546	1043.74	151.765	0.149704	0.985616
ENSMUSG00000009575	Cbx5	328.548	59.6083	288.418	21.5468	-0.189316	0.935984
ENSMUSG00000009580	Odam	0	0	0	0	0	1
ENSMUSG00000009585	Apobec3	69.2704	10.8565	55.1253	11.4496	-0.311252	0.935984
ENSMUSG00000009588	St6galnac1	0	0	0	0	0	1
ENSMUSG00000009596	Taf7l	2.90951	0.881756	2.59153	0.276286	-0.157505	1
ENSMUSG00000009614	Sardh	15194.8	2964.13	17701.1	1427.69	0.220155	0.935984
ENSMUSG00000009621	Vav2	402.329	29.488	437.268	22.0902	0.121089	0.946363
ENSMUSG00000009628	Tex15	0.418457	0.724789	1.57941	2.73562	2.05677	1
ENSMUSG00000009630	Ppp2cb	827.941	28.1448	703.367	77.6139	-0.23458	0.809875
ENSMUSG00000009633	G0s2	225.89	134.131	324.109	113.42	0.520455	0.962549
ENSMUSG00000009640	Dmap1	184.113	38.5461	169.277	23.3228	-0.128397	0.985616
ENSMUSG00000009646	Pla2g12b	721.459	52.9627	694.806	34.5871	-0.0540402	0.989911
ENSMUSG00000009647	Mcu	367.583	11.048	382.511	37.1414	0.0532204	0.989911
ENSMUSG00000009654	Oit3	245.614	83.3183	263.009	69.9253	0.107657	0.989911
ENSMUSG00000009670	Tex11	0	0	0	0	0	1
ENSMUSG00000009681	Bcr	267.605	31.2523	275.863	4.43267	0.0455617	0.990658
ENSMUSG00000009687	Fxyd5	122.008	11.6	105.025	3.37449	-0.217166	0.946363
ENSMUSG00000009731	Kcnd1	11.225	2.41669	5.00067	2.03573	-1.18002	0.901391
ENSMUSG00000009733	Tfcp2	66.5964	4.29539	64.0976	3.92553	-0.0521496	0.991736
ENSMUSG00000009734	Pou6f2	0	0	0	0	0	1
ENSMUSG00000009739	Pou6f1	138.109	57.6644	120.11	9.23372	-0.194953	0.98153
ENSMUSG00000009741	Ubp1	1162.36	102.261	1180.42	25.7795	0.0220027	0.991736
ENSMUSG00000009772	Nuak2	81.8429	5.10136	57.7761	22.9947	-0.488505	0.905
ENSMUSG00000009828	Cilk1	287.206	60.4444	305.837	52.926	0.0992067	0.985616
ENSMUSG00000009863	Sdhb	3702.35	706.139	3480.48	650.413	-0.0898566	0.985616
ENSMUSG00000009876	Cox4i2	2.82515	0.273388	1.14787	1.98817	-1.31601	1
ENSMUSG00000009894	Snap47	536.341	86.6876	608.43	40.9624	0.18039	0.928849
ENSMUSG00000009900	Wnt3a	0	0	0	0	0	1
ENSMUSG00000009905	Kdsr	374.151	4.11522	394.458	57.3295	0.0753865	0.987481
ENSMUSG00000009907	Vps4b	1429.95	84.0433	1371	46.475	-0.0602929	0.985616
ENSMUSG00000009927	Rps25	1895.5	318.545	1766.09	249.943	-0.103515	0.981391
ENSMUSG00000009941	Nxf2	0	0	0	0	0	1
ENSMUSG00000009995	Tafazzin	131.523	32.6913	155.682	27.6866	0.257452	0.92612
ENSMUSG00000010021	Kif19a	6.06876	0.186778	3.67266	0.983109	-0.712259	0.971997
ENSMUSG00000010025	Aldh3a2	3371.23	927.766	4574.78	971.737	0.440744	0.831861
ENSMUSG00000010044	Zmynd10	0	0	0.439318	0.760922	1.03137	1
ENSMUSG00000010045	Tmem115	475.153	120.96	364.816	49.3213	-0.37862	0.813446
ENSMUSG00000010047	Hyal2	402.573	38.4057	387.377	25.0865	-0.0517064	0.989911
ENSMUSG00000010048	Ifrd2	437.539	10.6391	464.496	43.8857	0.0846854	0.985616
ENSMUSG00000010051	Hyal1	411.664	157.606	419.208	53.4266	0.0277403	0.996082
ENSMUSG00000010054	Tusc2	384.683	86.9083	355.576	8.57303	-0.114253	0.984581
ENSMUSG00000010057	Nprl2	73.5907	6.80983	81.9225	5.37825	0.153593	0.985616
ENSMUSG00000010064	Slc38a3	29135.2	4383.17	30273.9	4657.62	0.0552428	0.991163
ENSMUSG00000010066	Cacna2d2	0	0	0	0	0	1
ENSMUSG00000010067	Rassf1	543.721	73.7775	324.619	76.8887	-0.741758	0.38415
ENSMUSG00000010080	Epn3	11.3951	11.8059	6.40546	6.31532	-0.843095	0.985616
ENSMUSG00000010086	Rnf112	0	0	0	0	0	1
ENSMUSG00000010095	Slc3a2	2333.26	715.161	1957.13	145.655	-0.254252	0.915249
ENSMUSG00000010097	Nxf1	835.77	22.0124	829.074	59.4348	-0.00999646	0.99641
ENSMUSG00000010110	Stx5a	758.487	149.357	714.087	61.3438	-0.0863123	0.985616
ENSMUSG00000010122	Slc47a1	1530.86	269.804	1945.19	145.848	0.345022	0.813446
ENSMUSG00000010136	Pifo	0	0	0	0	0	1
ENSMUSG00000010142	Tnfrsf13b	2.0835	1.67312	1.13783	0.185358	-0.908201	1
ENSMUSG00000010154	Spire2	1.08665	1.01289	1.91312	3.31362	0.819943	1
ENSMUSG00000010175	Prox1	1673.23	396.521	1655.66	54.8814	-0.0145855	0.997794
ENSMUSG00000010205	Raver1	0	0	0	0	0	1
ENSMUSG00000010277	2610507B11Rik	2645.95	489.106	2685.95	262.487	0.0226217	0.993958
ENSMUSG00000010290	AI597479	135.688	32.71	95.347	16.7322	-0.524052	0.685316
ENSMUSG00000010307	Tmem86a	51.701	16.6008	37.4527	10.5831	-0.476867	0.912721
ENSMUSG00000010311	Optc	0	0	2.92751	3.55775	3.89509	1
ENSMUSG00000010342	Tex14	8.35579	10.4306	6.19519	2.14404	-0.453047	0.989272
ENSMUSG00000010358	Ifi35	359.165	98.5353	382.675	8.52464	0.0873112	0.987801
ENSMUSG00000010362	Rdm1	78.3326	17.5526	72.0381	3.14411	-0.114568	0.987862
ENSMUSG00000010376	Nedd8	698.166	70.7172	725.845	86.9456	0.0535917	0.989911
ENSMUSG00000010392	Gosr1	959.38	78.3845	928.314	5.39943	-0.0467355	0.989911
ENSMUSG00000010406	Mrpl52	578.313	94.5182	588.358	49.6391	0.0222932	0.994437
ENSMUSG00000010435	Spaca7	0	0	0	0	0	1
ENSMUSG00000010453	Kansl3	1059.38	27.7929	917.364	110.834	-0.209692	0.832666
ENSMUSG00000010461	Eya4	10.7025	3.93423	17.0088	11.7126	0.665159	0.957448
ENSMUSG00000010476	Ebf3	14.4795	2.89797	10.3017	5.056	-0.468567	0.985616
ENSMUSG00000010492	Uckl1os	0.328647	0.569234	0	0	-0.892191	1
ENSMUSG00000010505	Myt1	0	0	0	0	0	1
ENSMUSG00000010517	Faf1	532.229	46.9842	507.34	42.7926	-0.0709015	0.985616
ENSMUSG00000010529	Gm266	0	0	0	0	0	1
ENSMUSG00000010538	Tsacc	13.2099	4.15757	8.13713	4.06514	-0.708594	0.935984
ENSMUSG00000010554	Mettl16	191.473	47.9793	206.962	47.2548	0.10828	0.989911
ENSMUSG00000010592	Dazl	0.657294	1.13847	1.75727	3.04369	1.32956	1
ENSMUSG00000010601	Apol7a	458.247	190.371	629.342	64.0093	0.456241	0.87983
ENSMUSG00000010607	Pigyl	107.761	32.4332	130.599	19.3461	0.269281	0.946363
ENSMUSG00000010608	Rbm25	2092.54	96.8851	2130.76	42.6854	0.0259351	0.991736
ENSMUSG00000010609	Psen2	2064.74	510.964	2456.48	392.337	0.249913	0.935984
ENSMUSG00000010651	Acaa1b	10377.1	1106.27	12584.3	1051.99	0.278096	0.816425
ENSMUSG00000010660	Plcd1	11.4496	3.6628	16.0954	6.94053	0.475921	0.971704
ENSMUSG00000010663	Fads1	9541.03	1306.38	10353.6	440.408	0.117867	0.969265
ENSMUSG00000010721	Lmbr1	58.1584	6.26141	49.6227	10.8447	-0.240935	0.968637
ENSMUSG00000010751	Tnfrsf22	51.0343	37.071	18.0717	2.65781	-1.50848	0.530401
ENSMUSG00000010755	Cars	408.965	4.32306	482.214	154.438	0.240728	0.945394
ENSMUSG00000010760	Phlda2	0.328647	0.569234	0	0	-0.89217	1
ENSMUSG00000010796	Asz1	0	0	0	0	0	1
ENSMUSG00000010797	Wnt2	62.1723	12.8684	65.7295	28.6309	0.0916142	0.991684
ENSMUSG00000010803	Gabra1	0	0	0	0	0	1
ENSMUSG00000010825	Grid2ip	0	0	0.315883	0.547125	1.03133	1
ENSMUSG00000010830	Kdelr3	3.33342	1.5508	6.51334	1.76105	1.00026	1
ENSMUSG00000010841	Cfap97d1	0	0	0.631765	1.09425	1.71374	1
ENSMUSG00000010911	Apip	162.243	53.8152	152.542	38.5559	-0.100347	0.989911
ENSMUSG00000010914	Pdhx	622.101	94.1064	531.824	17.316	-0.227832	0.911124
ENSMUSG00000010936	Vac14	278.981	45.4063	300.706	21.8854	0.108314	0.985616
ENSMUSG00000011008	Mcoln2	2.0835	1.67312	4.61027	2.70317	1.14677	1
ENSMUSG00000011034	Slc5a1	12.6294	3.18829	11.0569	5.32676	-0.157402	0.991684
ENSMUSG00000011096	Akt1s1	670.893	71.022	735.125	54.7279	0.130616	0.95008
ENSMUSG00000011114	Tbrg1	1701.98	363.334	1475.94	117.942	-0.206302	0.925563
ENSMUSG00000011118	Panx3	0	0	0	0	0	1
ENSMUSG00000011148	Adssl1	766.827	218.183	709.509	236.214	-0.113866	0.989911
ENSMUSG00000011154	Cfap161	1.33639	2.3147	0	0	-2.69431	1
ENSMUSG00000011158	Brf1	261.5	11.759	289.928	25.0151	0.14985	0.95008
ENSMUSG00000011171	Vipr2	0.334098	0.578675	0	0	-0.892178	1
ENSMUSG00000011179	Odc1	1585.47	118.012	1346.78	107.453	-0.23511	0.892727
ENSMUSG00000011254	Thg1l	53.5008	17.0632	37.8632	9.21126	-0.492043	0.901391
ENSMUSG00000011256	Adam19	37.0279	16.5792	30.8515	4.52604	-0.264927	0.985616
ENSMUSG00000011257	Pabpc4	1306.41	64.1487	1061.45	52.8499	-0.299046	0.444687
ENSMUSG00000011263	Exoc3l2	53.63	14.9189	56.9432	21.9251	0.103896	0.989911
ENSMUSG00000011267	Zfp296	1.33639	2.3147	0.439318	0.760922	-1.78169	0.946363
ENSMUSG00000011305	Plin5	3133.08	262.81	3294.7	323.136	0.0724534	0.989911
ENSMUSG00000011306	Sugp1	284.336	21.5139	283.996	22.1151	-0.00332142	0.999912
ENSMUSG00000011349	Dmrtc2	0	0	0	0	0	1
ENSMUSG00000011350	Gm5893	0	0	0	0	0	1
ENSMUSG00000011382	Dhdh	1219.5	190.49	1397.62	91.158	0.196371	0.929433
ENSMUSG00000011427	Zfp790	68.7964	17.655	38.7528	6.88027	-0.853836	0.349663
ENSMUSG00000011463	Cpb1	0	0	0	0	0	1
ENSMUSG00000011486	Slc25a41	0	0	0	0	0	1
ENSMUSG00000011589	Fsd1	0	0	0	0	0	1
ENSMUSG00000011632	Pinlyp	0	0	0	0	0	1
ENSMUSG00000011658	Fuz	94.9962	14.6643	91.1413	26.2622	-0.0695714	0.991736
ENSMUSG00000011751	Sptbn4	6.45117	4.82418	7.10624	4.79683	0.124412	1
ENSMUSG00000011752	Pgam1	645.518	111.841	584.201	54.1688	-0.147831	0.95008
ENSMUSG00000011831	Evi5	1585.24	407.521	1704.63	0.782248	0.104966	0.985616
ENSMUSG00000011832	Evi5l	42.2051	9.33712	46.9068	4.87154	0.168756	0.985616
ENSMUSG00000011837	Snapc2	83.3997	8.19026	97.1046	6.30112	0.213365	0.946363
ENSMUSG00000011877	Git1	366.125	20.1379	352.098	81.6217	-0.0511344	0.991684
ENSMUSG00000011884	Gltp	97.9274	14.8991	98.5994	8.85454	0.0147902	0.998122
ENSMUSG00000011958	Bnip2	674.252	6.69389	640.131	40.8501	-0.0732525	0.985616
ENSMUSG00000011960	Ccnt1	501.174	69.843	413.942	20.0303	-0.279324	0.786631
ENSMUSG00000012017	Scarf2	119.373	17.9718	119.248	3.67066	0.00581065	0.999771
ENSMUSG00000012042	4930579F01Rik	37.536	19.7362	38.4373	10.262	0.040772	0.996843
ENSMUSG00000012076	Brms1l	16.4078	9.86231	12.2102	3.30513	-0.444247	0.953726
ENSMUSG00000012114	Med15	940.551	86.5962	821.473	47.9364	-0.195605	0.871111
ENSMUSG00000012117	Dhdds	498.325	49.2196	487.001	91.284	-0.0307821	0.991736
ENSMUSG00000012123	Crybg2	92.493	15.9268	116.999	26.5344	0.341046	0.935984
ENSMUSG00000012126	Ubxn11	0.657294	1.13847	2.95179	4.31804	2.04894	1
ENSMUSG00000012187	Mogat1	4.07718	3.5177	4.32452	4.61472	0.0806914	1
ENSMUSG00000012211	Tex22	0	0	0	0	0	1
ENSMUSG00000012282	Wnt8a	0	0	0	0	0	1
ENSMUSG00000012296	Tjap1	175.115	42.9306	173.66	23.4379	-0.0141035	0.997794
ENSMUSG00000012350	Ehf	14.0435	7.88956	14.0955	1.31482	-0.0113718	0.999912
ENSMUSG00000012396	Nanog	0	0	0.382624	0.662725	1.03133	1
ENSMUSG00000012405	Rpl15	1269.7	133.022	1204.19	49.6115	-0.077646	0.98476
ENSMUSG00000012422	Tmem167	564.731	6.64667	545.301	53.2102	-0.0492611	0.989911
ENSMUSG00000012428	Steap4	20602.3	17185.1	9959.41	3686.59	-1.0487	0.87983
ENSMUSG00000012429	Mplkip	34.1196	8.33821	18.8736	6.20766	-0.86737	0.645196
ENSMUSG00000012443	Kif11	28.7204	9.65441	27.1186	15.6389	-0.0879813	0.99356
ENSMUSG00000012483	Rpa3	46.3583	9.79414	34.9593	11.1302	-0.387447	0.93222
ENSMUSG00000012519	Mlkl	99.6836	15.4418	86.5794	10.3688	-0.200929	0.959754
ENSMUSG00000012520	Phox2b	0	0	0	0	0	1
ENSMUSG00000012535	Tnpo3	746.568	147.9	712.978	49.3737	-0.066591	0.989911
ENSMUSG00000012609	Ttll5	133.215	50.3946	143.009	4.60558	0.11142	0.989272
ENSMUSG00000012640	Zfp715	205.326	40.5025	174.521	12.5327	-0.233109	0.935984
ENSMUSG00000012705	Retn	0.334098	0.578675	0	0	-0.8922	1
ENSMUSG00000012777	Acp4	0	0	0.315883	0.547125	1.03133	1
ENSMUSG00000012819	Cdh23	0.657294	1.13847	2.51248	3.5627	1.88574	1
ENSMUSG00000012848	Rps5	4292.52	655.518	3915.23	187.365	-0.133263	0.93843
ENSMUSG00000012889	Podnl1	0.836914	1.44958	0.765248	1.32545	0.00619747	1
ENSMUSG00000013033	Adgrl1	71.5091	16.1962	67.2746	13.7607	-0.0721569	0.991684
ENSMUSG00000013076	Amotl1	314.905	69.7717	315.428	53.5271	0.00946123	0.998787
ENSMUSG00000013083	2200002J24Rik	0	0	0	0	0	1
ENSMUSG00000013089	Etv5	63.6548	25.5675	76.3701	41.05	0.278405	0.985616
ENSMUSG00000013091	Tmem190	0	0	0	0	0	1
ENSMUSG00000013150	Gfod2	85.6393	32.7539	82.4107	9.7925	-0.052855	0.993399
ENSMUSG00000013155	Enkd1	14.244	8.33135	7.63885	2.55505	-0.892973	0.915249
ENSMUSG00000013158	4933405L10Rik	0	0	0	0	0	1
ENSMUSG00000013160	Atp6v0d1	1201.98	65.1744	1128.71	21.56	-0.0910004	0.95413
ENSMUSG00000013236	Ptprs	63.9968	16.7589	86.1835	8.27417	0.417203	0.901391
ENSMUSG00000013275	Slc41a1	585.402	220.052	421.669	24.2406	-0.47391	0.905
ENSMUSG00000013338	Fer1l4	0	0	0	0	0	1
ENSMUSG00000013353	4931406B18Rik	0	0	0	0	0	1
ENSMUSG00000013367	Iglon5	2.4856	1.4709	4.58144	5.97609	0.870512	0.962549
ENSMUSG00000013415	Igf2bp1	0	0	0	0	0	1
ENSMUSG00000013418	B4galnt2	0	0	0	0	0	1
ENSMUSG00000013419	Zfp651	85.4078	76.5018	134.55	71.4164	0.653952	0.931101
ENSMUSG00000013465	Nelfb	291.66	49.9673	260.643	16.7217	-0.161172	0.946363
ENSMUSG00000013483	Card14	15.9254	7.98285	12.3748	5.13275	-0.349611	0.989911
ENSMUSG00000013495	Tmem175	55.7021	4.71634	61.485	9.54842	0.132304	0.985616
ENSMUSG00000013523	Bcas1	0.668197	1.15735	0.439318	0.760922	-0.748373	1
ENSMUSG00000013539	Tango2	510.78	51.0368	564.435	94.1837	0.142756	0.958277
ENSMUSG00000013562	4833413E03Rik	0	0	0	0	0	1
ENSMUSG00000013584	Aldh1a2	3.41444	3.1396	6.18514	2.63421	0.816342	0.973322
ENSMUSG00000013593	Ndufs2	3506.05	107.977	3410.13	44.1898	-0.0402442	0.985901
ENSMUSG00000013611	Snx31	0.418457	0.724789	0	0	-0.892191	1
ENSMUSG00000013622	Atraid	980.858	39.1219	1000.11	22.1937	0.0267633	0.991684
ENSMUSG00000013629	Cad	112.444	25.4564	125.06	48.0266	0.16652	0.985616
ENSMUSG00000013643	Lypd8	0	0	0	0	0	1
ENSMUSG00000013646	Sh3bp5l	189.149	104.513	131.325	29.5634	-0.526603	0.847619
ENSMUSG00000013653	1810065E05Rik	0.657294	1.13847	0	0	-1.67903	1
ENSMUSG00000013662	Atad1	1459.23	57.202	1302.95	44.7622	-0.163101	0.860464
ENSMUSG00000013663	Pten	1684.84	282.421	1675.5	131.329	-0.0079172	0.998419
ENSMUSG00000013668	4933402N03Rik	0	0	0	0	0	1
ENSMUSG00000013698	Pea15a	248.361	28.9525	289.721	23.7256	0.22221	0.896358
ENSMUSG00000013701	Timm23	486.574	101.361	415.875	40.2622	-0.229452	0.922352
ENSMUSG00000013707	Tnfaip8l2	15.0055	5.80101	8.09048	1.30426	-0.89349	0.87983
ENSMUSG00000013736	Trnt1	505.726	126.562	307.893	45.1098	-0.719952	0.0985226
ENSMUSG00000013766	Ly6g6e	0	0	0	0	0	1
ENSMUSG00000013787	Ehmt2	729.346	31.5285	771.567	105.353	0.0831649	0.985616
ENSMUSG00000013822	Elof1	325.768	71.4301	329.949	20.7694	0.0144137	0.996631
ENSMUSG00000013833	Med16	341.732	87.4552	306.618	24.3911	-0.157557	0.967106
ENSMUSG00000013846	St3gal1	4403.67	206.381	4446.32	270.617	0.0135053	0.993958
ENSMUSG00000013858	Tmem259	1852.06	252.703	1857.7	80.8134	0.00350749	0.999771
ENSMUSG00000013878	Rnf170	138.142	12.4775	140.809	10.4155	0.0314299	0.993399
ENSMUSG00000013921	Clip3	4.13974	2.40466	5.31655	1.54881	0.324996	0.989911
ENSMUSG00000013928	1700020L13Rik	0.328647	0.569234	0.382624	0.662725	0.0695707	1
ENSMUSG00000013936	Myl2	0	0	0	0	0	1
ENSMUSG00000013973	Dedd	368.274	86.3359	367.079	17.7341	-0.00291438	0.999912
ENSMUSG00000013974	Mcemp1	8.77684	5.49669	3.97623	2.39213	-1.17966	1
ENSMUSG00000013997	Nit1	1322.03	194.698	1385.43	155.366	0.0675699	0.985616
ENSMUSG00000014030	Pax5	5.91973	2.91603	6.0617	1.68976	0.0473409	0.998419
ENSMUSG00000014039	Prdm15	98.6617	24.3404	127.591	5.43561	0.375616	0.87983
ENSMUSG00000014074	Rnf168	211.911	39.5008	166.962	33.3185	-0.332141	0.860464
ENSMUSG00000014075	Dynlt2b	11.9415	4.20496	13.3257	6.12407	0.118269	0.991736
ENSMUSG00000014077	Chp1	7335.14	1065.76	7536.24	860.477	0.0392336	0.991684
ENSMUSG00000014104	Sval2	0	0	0	0	0	1
ENSMUSG00000014158	Trpv4	7.0438	3.48202	13.4129	13.2341	0.935217	0.92612
ENSMUSG00000014164	Klhl3	184.798	57.6387	240.309	49.3991	0.373438	0.899513
ENSMUSG00000014177	Tvp23b	227.023	37.4098	248.277	35.319	0.127382	0.976864
ENSMUSG00000014195	Dnajc7	823.776	151.982	731.666	60.3602	-0.173926	0.929898
ENSMUSG00000014198	Zfp385c	0.985942	1.7077	0	0	-2.26488	1
ENSMUSG00000014226	Cacybp	380.609	44.2487	400.138	57.7612	0.0740595	0.989911
ENSMUSG00000014232	Cluap1	69.7045	14.4027	59.0234	9.49495	-0.243252	0.971704
ENSMUSG00000014243	Zswim7	171.733	35.9577	143.969	25.8286	-0.263944	0.935984
ENSMUSG00000014245	Pigl	68.2274	11.6169	78.8326	3.76418	0.214919	0.955572
ENSMUSG00000014294	Ndufa2	937.557	207.405	937.757	89.5075	-0.00245653	0.999912
ENSMUSG00000014301	Pam16	125.225	14.2016	122.486	20.7651	-0.0440064	0.991736
ENSMUSG00000014303	Glis2	16.6781	9.08395	16.825	6.14004	0.00896614	0.999912
ENSMUSG00000014313	Cox6c	2411.05	145.185	2421.74	471.733	0.00519039	0.999535
ENSMUSG00000014329	Bicc1	97.6746	27.2608	85.009	16.8798	-0.192699	0.985131
ENSMUSG00000014349	Ube2z	789.353	74.3142	664.763	115.76	-0.243709	0.848332
ENSMUSG00000014351	Gip	0	0	0	0	0	1
ENSMUSG00000014353	Tmem87b	5047.49	71.4623	4573.06	230.386	-0.142587	0.929898
ENSMUSG00000014355	Anapc1	567.295	36.8333	644.37	43.2648	0.186063	0.915249
ENSMUSG00000014361	Mertk	752.735	365.774	793.823	46.6533	0.0774418	0.991736
ENSMUSG00000014402	Tsg101	500.163	41.2442	477.769	20.5674	-0.0640043	0.989911
ENSMUSG00000014418	Hps5	139.594	7.18713	144.205	36.9996	0.0553061	0.991684
ENSMUSG00000014426	Map3k4	151.271	24.2726	168.832	17.3459	0.165583	0.95747
ENSMUSG00000014444	Piezo1	119.856	24.6006	137.204	22.2763	0.204241	0.969396
ENSMUSG00000014453	Blk	1.08665	1.01289	2.16226	2.30736	1.03019	1
ENSMUSG00000014470	Rnf166	321.918	43.3245	295.478	61.8549	-0.119938	0.985616
ENSMUSG00000014496	Ankrd28	790.024	35.4174	799.584	86.787	0.019539	0.995319
ENSMUSG00000014498	Ankrd52	476.536	116.376	457.813	22.1978	-0.0547186	0.991684
ENSMUSG00000014503	Pkd2l2	1.33639	2.3147	5.1607	4.84541	1.89038	1
ENSMUSG00000014504	Srp19	525.979	98.3687	436.638	9.42646	-0.26953	0.835227
ENSMUSG00000014529	Tmbim7	0	0	0	0	0	1
ENSMUSG00000014542	Clec4f	1402.09	45.2427	1353.36	331.453	-0.0493368	0.991684
ENSMUSG00000014543	Klra17	0.334098	0.578675	1.26126	1.32161	1.66023	1
ENSMUSG00000014547	Wdfy2	181.121	12.3218	192.967	37.5922	0.099123	0.985616
ENSMUSG00000014550	Rbsn	411.672	58.0899	407.164	66.1066	-0.0104965	0.997794
ENSMUSG00000014551	Mrps25	126.151	17.3812	144.48	20.3613	0.183651	0.95413
ENSMUSG00000014554	Dguok	64.5899	11.5193	66.8071	9.21591	0.0481925	0.991736
ENSMUSG00000014592	Camta1	59.4987	26.4634	72.8843	4.50593	0.306365	0.951633
ENSMUSG00000014599	Csf1	274.808	40.6411	254.073	14.8038	-0.112593	0.989911
ENSMUSG00000014601	Strip1	125.099	16.577	103.605	16.0729	-0.260448	0.912599
ENSMUSG00000014602	Kif1a	21.4615	15.6536	16.8503	11.3047	-0.362445	0.987862
ENSMUSG00000014603	Alx3	0	0	0	0	0	1
ENSMUSG00000014606	Slc25a11	849.35	133.118	941.467	86.0511	0.14549	0.945394
ENSMUSG00000014609	Chrne	1.64324	2.84617	4.29211	2.01237	1.31973	1
ENSMUSG00000014633	Cmc2	72.4672	14.3676	89.9083	14.9949	0.295883	0.929542
ENSMUSG00000014668	Chfr	212.385	6.71791	228.405	13.3777	0.103315	0.975603
ENSMUSG00000014686	Ceacam16	7.4568	4.41269	5.19084	3.7451	-0.547512	1
ENSMUSG00000014704	Hoxa2	1.98279	1.97197	5.95059	3.42517	1.55536	1
ENSMUSG00000014725	Adam28	0	0	0	0	0	1
ENSMUSG00000014747	Ankrd53	0	0	0	0	0	1
ENSMUSG00000014748	Tex261	1248.98	58.5931	1258.5	93.8432	0.0105127	0.995848
ENSMUSG00000014763	Fam120b	247.583	70.4867	209.104	17.612	-0.248085	0.92612
ENSMUSG00000014767	Tbp	242.831	21.4879	285.606	19.8637	0.234425	0.87983
ENSMUSG00000014769	Psmb1	2355.45	300.97	2351.19	99.6367	-0.00347018	0.999771
ENSMUSG00000014771	Pdcd2	218.198	37.386	204.878	40.4495	-0.0896222	0.989911
ENSMUSG00000014773	Dll1	123.929	6.11956	115.359	34.689	-0.0959578	0.991684
ENSMUSG00000014776	Nol3	16.1787	6.45451	12.6152	6.10542	-0.36906	0.985616
ENSMUSG00000014778	Fhod1	56.6642	5.09277	62.9082	18.795	0.136525	0.987862
ENSMUSG00000014782	Plekhg4	2.00459	3.47205	1.82629	1.58499	-0.148573	1
ENSMUSG00000014786	Slc9a5	3.73218	2.14537	9.6754	3.46032	1.32179	0.87983
ENSMUSG00000014791	Elmo3	334.747	52.5293	328.822	41.4736	-0.0196378	0.995477
ENSMUSG00000014813	Stc1	52.124	23.7861	71.879	11.7909	0.463436	0.935984
ENSMUSG00000014837	4931428F04Rik	6.72605	1.01444	7.28637	3.89111	0.0919111	0.995319
ENSMUSG00000014846	Tppp3	17.779	4.8197	8.16727	1.93818	-1.12821	0.832666
ENSMUSG00000014850	Msh3	118.654	43.0417	124.29	19.6013	0.0753149	0.991684
ENSMUSG00000014852	Adamts13	70.4831	0.442679	82.6414	13.3631	0.235097	0.962549
ENSMUSG00000014856	Tmem208	360.354	58.3817	404.255	39.3224	0.160922	0.946363
ENSMUSG00000014859	E2f4	432.855	145.641	332.186	31.1325	-0.382411	0.847619
ENSMUSG00000014867	Surf4	4876.07	828.706	4410.77	203.891	-0.144759	0.935984
ENSMUSG00000014873	Surf2	243.988	15.6871	243.59	49.3734	-0.000920603	0.999984
ENSMUSG00000014905	Dnajb9	2124.79	201.446	2052.44	110.43	-0.0501112	0.989911
ENSMUSG00000014907	Naf1	286.72	85.6554	246.058	24.6042	-0.216518	0.95413
ENSMUSG00000014932	Yes1	438.432	81.958	441.435	50.2882	0.0145934	0.99641
ENSMUSG00000014956	Ppp1cb	2273.47	265.714	2269.85	105.124	-0.00168887	0.999912
ENSMUSG00000014959	Gorasp2	2070.2	320.53	1941.1	154.923	-0.0927677	0.984581
ENSMUSG00000014980	Tsen15	93.3583	15.5303	66.5236	8.14095	-0.478617	0.841546
ENSMUSG00000015001	Oc90	0	0	0	0	0	1
ENSMUSG00000015002	Efr3a	896.424	94.2109	884.435	71.8723	-0.018869	0.993592
ENSMUSG00000015013	Trappc2l	156.82	29.0369	145.664	17.0295	-0.109736	0.985616
ENSMUSG00000015016	Acsf3	643.522	75.5248	646.47	39.8545	0.00531741	0.998787
ENSMUSG00000015023	Ddx19a	392.408	16.7318	323.025	29.0239	-0.277632	0.805221
ENSMUSG00000015027	Galns	161.089	27.1909	162.13	5.71656	0.00882357	0.999771
ENSMUSG00000015053	Gata2	22.4292	9.32013	13.0043	4.31583	-0.800796	0.87983
ENSMUSG00000015083	C8g	4957.35	826.337	5146.9	578.885	0.0536345	0.989911
ENSMUSG00000015085	Entpd2	35.696	5.93396	26.6988	14.9964	-0.399114	0.955572
ENSMUSG00000015087	Rabl6	461.736	95.7264	457.744	23.9051	-0.0122353	0.996843
ENSMUSG00000015090	Ptgds	266.475	159.216	142.941	169.6	-0.901478	0.947636
ENSMUSG00000015092	Edf1	2225.7	505.83	2201.16	255.557	-0.0170556	0.996082
ENSMUSG00000015093	Clic3	6.80162	3.71674	9.712	5.36537	0.486687	0.987862
ENSMUSG00000015094	Npdc1	61.8938	20.946	43.4512	11.1878	-0.485935	0.901391
ENSMUSG00000015095	Fbxw5	681.168	74.1799	680.654	21.2467	-0.00306017	0.999771
ENSMUSG00000015112	Slc25a13	4354.23	580.499	4595.64	78.2308	0.0779346	0.985293
ENSMUSG00000015120	Ube2i	791.316	115.503	655.523	45.3974	-0.268838	0.813446
ENSMUSG00000015126	Tsr3	195.92	11.3941	175.867	20.7091	-0.159921	0.951633
ENSMUSG00000015127	Unkl	119.555	17.8342	108.631	2.31418	-0.142363	0.985616
ENSMUSG00000015133	Lrrk1	234.676	15.0437	203.772	8.8636	-0.203823	0.923334
ENSMUSG00000015134	Aldh1a3	13.35	7.71724	17.2964	5.49764	0.389386	0.985616
ENSMUSG00000015143	Actn1	407.155	79.6807	367.105	77.9842	-0.145737	0.984581
ENSMUSG00000015149	Sirt2	1040.59	13.8378	1068.91	28.3801	0.038822	0.989911
ENSMUSG00000015165	Hnrnpl	2121.78	245.934	1959.18	82.8503	-0.114674	0.95747
ENSMUSG00000015176	Nolc1	1422.42	311.413	1040.96	40.8381	-0.450351	0.621503
ENSMUSG00000015189	Casd1	396.034	7.13422	393.138	43.0632	-0.0151189	0.995753
ENSMUSG00000015202	Cnksr3	197.209	82.7864	243.078	49.2767	0.307849	0.947575
ENSMUSG00000015214	Mtmr1	621.842	93.1022	660.471	19.0663	0.0884781	0.985616
ENSMUSG00000015217	Hmgb3	177.706	25.5885	146.512	12.6736	-0.279296	0.930826
ENSMUSG00000015222	Map2	13.5549	5.8237	17.4299	4.46421	0.336498	0.985616
ENSMUSG00000015224	Cyp2j9	188.159	33.9334	228.434	17.1337	0.281975	0.92612
ENSMUSG00000015242	Nipsnap3a	0	0	0	0	0	1
ENSMUSG00000015243	Abca1	11572.5	726.009	11271.8	1183.79	-0.0381999	0.989911
ENSMUSG00000015247	Nipsnap3b	833.411	117.578	908.994	32.3602	0.125962	0.961604
ENSMUSG00000015289	Lage3	137.274	9.92496	136.661	18.2494	-0.014159	0.996721
ENSMUSG00000015290	Ubl4a	603.712	146.456	498.204	61.2311	-0.278291	0.87983
ENSMUSG00000015291	Gdi1	1015.48	113.801	1042.71	83.9559	0.040668	0.990973
ENSMUSG00000015305	Sash1	1548.85	380.897	1644.26	282.702	0.0872512	0.989911
ENSMUSG00000015312	Gadd45b	1578.79	1085.89	3766.89	412.955	1.25461	0.749007
ENSMUSG00000015314	Slamf6	11.0781	4.07089	10.3149	6.52935	-0.13433	0.991736
ENSMUSG00000015316	Slamf1	0.334098	0.578675	3.77601	3.39863	3.29151	1
ENSMUSG00000015335	Zdhhc12	127.988	10.2977	112.118	24.9135	-0.199766	0.95413
ENSMUSG00000015337	Endog	478.705	60.6953	460.605	116.274	-0.0590602	0.991684
ENSMUSG00000015340	Cybb	160.178	37.9871	188.986	62.0001	0.247216	0.955403
ENSMUSG00000015341	Golga7	741.961	74.8563	747.372	45.1826	0.0121048	0.99641
ENSMUSG00000015342	Xk	72.7217	23.5552	76.4161	12.9155	0.0901027	0.989911
ENSMUSG00000015354	Pcolce2	13.9217	11.47	24.1082	14.2851	0.801259	0.912599
ENSMUSG00000015355	Cd48	20.2436	9.20051	15.0998	3.32162	-0.417877	0.955572
ENSMUSG00000015357	Clpx	6497.33	1011.37	7261.73	578.186	0.160658	0.929898
ENSMUSG00000015363	Trabd	964.49	142.05	838.848	147.36	-0.1992	0.935984
ENSMUSG00000015365	Mov10l1	0	0	0	0	0	1
ENSMUSG00000015377	Dennd6b	184.365	16.1406	171.844	24.9854	-0.104682	0.985616
ENSMUSG00000015396	Cd83	30.8134	12.9904	50.2539	14.4968	0.710711	0.896358
ENSMUSG00000015401	Cltrn	1.00229	1.73603	0.439318	0.760922	-1.32119	1
ENSMUSG00000015405	Ace2	13.8386	6.01361	15.9785	3.90327	0.218671	0.989911
ENSMUSG00000015437	Gzmb	4.63922	4.01809	5.5456	3.81204	0.21796	0.991736
ENSMUSG00000015441	Gzmf	0	0	0	0	0	1
ENSMUSG00000015443	Gzmn	0	0	0	0	0	1
ENSMUSG00000015451	C4a	188.526	43.4413	201.223	62.1634	0.095491	0.989911
ENSMUSG00000015452	Ager	12.2702	4.77048	8.82559	5.65964	-0.476401	0.989911
ENSMUSG00000015461	Atf6b	153.071	6.69415	167.182	37.2473	0.134014	0.981391
ENSMUSG00000015467	Egfl8	6.34909	4.75366	7.39198	1.46451	0.246267	0.991684
ENSMUSG00000015468	Notch4	62.4525	15.2574	57.4712	12.1446	-0.102168	0.989911
ENSMUSG00000015474	Ppt2	242.054	17.2507	286.542	35.0869	0.235383	0.875637
ENSMUSG00000015476	Prrt1	7.41531	9.83029	5.48663	3.24276	-0.474132	0.987862
ENSMUSG00000015478	Rnf5	724.746	37.5899	927.862	105.203	0.354436	0.444687
ENSMUSG00000015484	Fam163a	2.71899	3.67622	0.439318	0.760922	-2.75862	1
ENSMUSG00000015488	Cacfd1	378.942	46.0898	332.559	19.8719	-0.186672	0.925563
ENSMUSG00000015501	Hivep2	850.1	281.05	938.079	134.08	0.142808	0.985616
ENSMUSG00000015519	2310057J18Rik	0	0	0	0	0	1
ENSMUSG00000015522	Arnt	1160.97	51.3898	1224.4	55.8692	0.0774551	0.985616
ENSMUSG00000015533	Itga2	13.6099	5.02475	12.6541	3.44225	-0.0883885	0.994773
ENSMUSG00000015536	Mocs2	1182.38	30.8547	1278.63	82.337	0.113662	0.935984
ENSMUSG00000015542	Nat9	271.742	41.7146	305.252	32.7634	0.16157	0.952949
ENSMUSG00000015568	Lpl	345.141	111.952	339.344	53.5324	-0.0222584	0.996721
ENSMUSG00000015575	Atp6v0e	672.063	86.9053	613.868	12.6075	-0.132062	0.95413
ENSMUSG00000015579	Nkx2-5	0	0	0	0	0	1
ENSMUSG00000015597	Zfp318	240.413	47.8395	200.681	16.2735	-0.266159	0.87983
ENSMUSG00000015599	Ttbk1	9.2368	4.06905	6.20523	3.18746	-0.577995	0.985616
ENSMUSG00000015605	Srf	348.59	36.5583	352.058	81.8054	0.0180906	0.99641
ENSMUSG00000015619	Gata3	10.2983	1.42261	17.0175	7.73719	0.741891	0.935984
ENSMUSG00000015627	Gata5	0.985942	1.7077	1.08113	1.15368	0.104977	1
ENSMUSG00000015647	Lama5	218.541	44.5108	197.136	32.5256	-0.141628	0.985616
ENSMUSG00000015652	Steap1	7.95628	3.50091	5.80252	3.0344	-0.48597	0.985616
ENSMUSG00000015653	Steap2	204.229	23.8993	167.796	43.8761	-0.289851	0.935984
ENSMUSG00000015656	Hspa8	21986.9	6125.16	18460.8	1008.01	-0.252231	0.912721
ENSMUSG00000015659	Serac1	52.8747	18.7477	62.1204	14.0416	0.253053	0.976214
ENSMUSG00000015665	Awat1	0	0	0	0	0	1
ENSMUSG00000015668	Pdzd11	139.48	24.118	148.205	14.6956	0.0869801	0.988447
ENSMUSG00000015671	Psma2	1427.84	151.733	1349.11	49.3443	-0.0829075	0.978178
ENSMUSG00000015672	Mrpl32	389.589	23.9749	403.328	20.8756	0.048436	0.989911
ENSMUSG00000015697	Setdb1	361.015	33.2892	382.966	40.6559	0.0803774	0.985616
ENSMUSG00000015702	Anxa9	10.4637	2.54061	9.72432	2.55996	-0.126466	0.991736
ENSMUSG00000015709	Arnt2	0.668197	1.15735	1.52045	0.696487	1.15121	1
ENSMUSG00000015711	Prune1	522.45	153.867	548.717	83.2781	0.0732274	0.990588
ENSMUSG00000015714	Cers2	6232.07	729.098	6530.42	699.379	0.0671695	0.985616
ENSMUSG00000015721	Nlrp5	0	0	0	0	0	1
ENSMUSG00000015733	Capza2	1519.29	53.4443	1485.69	124.044	-0.0303143	0.991684
ENSMUSG00000015745	Plekho1	78.9566	14.8215	82.5925	14.2218	0.062703	0.991736
ENSMUSG00000015747	Vps45	68.2518	13.2379	93.6578	16.2777	0.456851	0.832666
ENSMUSG00000015748	Prpf3	259.525	37.1304	243.444	18.8669	-0.0903434	0.985616
ENSMUSG00000015749	Anp32e	515.528	16.3562	477.054	26.6184	-0.113504	0.955572
ENSMUSG00000015750	Aph1a	380.923	22.1178	409.194	55.3898	0.108619	0.97442
ENSMUSG00000015755	Tab2	2195.3	195.141	2276.7	198.406	0.0528808	0.989911
ENSMUSG00000015757	Ppil4	638.194	40.2788	669.96	65.0516	0.0704822	0.985616
ENSMUSG00000015759	Cnih1	1017.66	46.8937	1000.35	71.7782	-0.0248131	0.991736
ENSMUSG00000015766	Eps8	48.035	11.0787	50.099	4.48312	0.0651018	0.991949
ENSMUSG00000015776	Med22	242.995	30.7905	193.781	29.0033	-0.317146	0.835227
ENSMUSG00000015787	Abo	0	0	0.878637	1.52184	2.12965	1
ENSMUSG00000015790	Surf1	407.093	48.2024	415.43	35.0672	0.0313991	0.991736
ENSMUSG00000015804	Med28	272.103	19.7142	293.167	23.5378	0.104488	0.981391
ENSMUSG00000015806	Qdpr	7657.73	1750.51	7565.08	1330.11	-0.0177777	0.996721
ENSMUSG00000015812	Gnrh1	24.3015	8.15385	12.101	8.00349	-1.03685	0.832666
ENSMUSG00000015829	Tnr	0.334098	0.578675	0	0	-0.892175	1
ENSMUSG00000015837	Sqstm1	28158.6	7936.14	24387.6	4252.48	-0.207494	0.937677
ENSMUSG00000015839	Nfe2l2	1097.77	134.681	1063.76	29.715	-0.047211	0.989911
ENSMUSG00000015843	Rxrg	133.074	25.9526	119.881	26.4913	-0.155301	0.985616
ENSMUSG00000015846	Rxra	8576.77	493.211	8854.26	450.905	0.0462543	0.985616
ENSMUSG00000015850	Adamtsl4	88.7263	15.1956	88.5074	18.1643	0.00188396	0.999984
ENSMUSG00000015852	Fcrls	0	0	0	0	0	1
ENSMUSG00000015854	Cd5l	1110.03	132.057	969.808	293.622	-0.192185	0.951633
ENSMUSG00000015869	Prpsap1	560.654	56.4481	489.052	59.6223	-0.192642	0.9142
ENSMUSG00000015879	Fam184b	0.334098	0.578675	1.76959	0.933434	2.23484	1
ENSMUSG00000015880	Ncapg	4.36222	6.49879	6.50102	2.42225	0.542414	0.987862
ENSMUSG00000015882	Lcorl	159.095	65.906	176.174	25.9916	0.155426	0.985616
ENSMUSG00000015889	Lta4h	399.376	78.3827	393.003	9.96971	-0.0255954	0.992477
ENSMUSG00000015890	Amdhd1	3531.03	311.46	3647.39	763.898	0.0463182	0.991736
ENSMUSG00000015932	Dstn	4426.92	452.299	4090.76	306.714	-0.11383	0.940839
ENSMUSG00000015937	Macroh2a1	1451.88	95.9449	1345.24	22.0192	-0.110755	0.935984
ENSMUSG00000015942	Gtf2ird2	191.666	27.2388	176.02	16.779	-0.119307	0.985616
ENSMUSG00000015943	Bola1	157.791	36.8072	177.922	27.6043	0.167577	0.969265
ENSMUSG00000015944	Castor2	18.2369	5.52001	21.8779	2.56182	0.273022	0.983602
ENSMUSG00000015947	Fcgr1	23.185	4.13642	32.1873	1.62194	0.461393	0.929898
ENSMUSG00000015950	Ncf1	31.1677	8.51588	26.0333	9.04632	-0.234753	0.985616
ENSMUSG00000015957	Wnt11	55.9623	27.4836	137.051	104.578	1.29088	0.704146
ENSMUSG00000015961	Adss	1090.33	52.4981	1007.53	76.161	-0.112162	0.95747
ENSMUSG00000015962	1700016C15Rik	0	0	0.315883	0.547125	1.03133	1
ENSMUSG00000015966	Il17rb	128.71	10.3654	143.727	17.0783	0.150104	0.974052
ENSMUSG00000015968	Cacna1d	17.7198	3.82777	25.466	4.42581	0.523633	0.950213
ENSMUSG00000015970	Chdh	1675.83	194.039	1939.73	273.243	0.211386	0.883158
ENSMUSG00000015971	Actr8	283.207	5.99155	307.654	23.7304	0.116784	0.963857
ENSMUSG00000015980	Lrrc27	6.69546	5.811	10.0648	6.59626	0.58299	0.981391
ENSMUSG00000015981	Stk32c	6.22869	2.20454	6.84154	5.50088	0.159917	0.991949
ENSMUSG00000015994	Fnta	315.006	89.1446	259.559	16.0768	-0.279831	0.90435
ENSMUSG00000016018	Mtrex	619.297	62.6132	567.666	40.8147	-0.123842	0.95008
ENSMUSG00000016024	Lbp	3761.74	615.851	3429.48	501.812	-0.13367	0.985616
ENSMUSG00000016028	Celsr1	100.391	36.3293	131.2	28.4811	0.382615	0.925563
ENSMUSG00000016087	Fli1	63.2073	7.30648	47.3529	13.9796	-0.407727	0.935984
ENSMUSG00000016128	Stard13	347.644	66.632	471.178	8.60486	0.441033	0.502181
ENSMUSG00000016150	Tenm1	0	0	0.315883	0.547125	1.03134	1
ENSMUSG00000016179	Camk1g	0	0	0	0	0	1
ENSMUSG00000016181	Utp25	131.998	31.8886	119.203	23.233	-0.148459	0.985616
ENSMUSG00000016194	Hsd11b1	12514.4	1042.66	13032.5	1230.16	0.0584709	0.989911
ENSMUSG00000016200	Syt14	0	0	0	0	0	1
ENSMUSG00000016206	H2-M3	28.6271	5.35974	38.6115	4.56922	0.431029	0.929898
ENSMUSG00000016239	Lonrf3	13.3929	2.5367	19.9149	9.01772	0.597854	0.946363
ENSMUSG00000016252	Atp5e	1490.4	225.825	1550.68	230.206	0.0553593	0.989911
ENSMUSG00000016253	Nelfcd	307.036	38.6243	298.988	37.7336	-0.0336295	0.991736
ENSMUSG00000016255	Tubb1	4.15609	1.76114	4.05529	1.56857	-0.0426951	1
ENSMUSG00000016256	Ctsz	4108	562.1	4156.98	280.778	0.0166314	0.995319
ENSMUSG00000016257	Prelid3b	923.67	93.0993	800.839	74.8482	-0.206291	0.901392
ENSMUSG00000016262	Sertad4	5.34817	8.20017	3.03312	3.11921	-0.799707	1
ENSMUSG00000016283	H2-M2	0.668197	1.15735	0	0	-1.73436	1
ENSMUSG00000016308	Ube2a	323.348	21.1679	363.197	21.1947	0.16509	0.933723
ENSMUSG00000016319	Slc25a5	7601.42	959.498	6883.5	344.653	-0.143494	0.922713
ENSMUSG00000016327	Atp1b4	0.334098	0.578675	0	0	-0.8922	1
ENSMUSG00000016344	Ppdpf	519.095	11.1597	577.316	38.9436	0.150772	0.923369
ENSMUSG00000016346	Kcnq2	0	0	0	0	0	1
ENSMUSG00000016349	Eef1a2	0	0	0	0	0	1
ENSMUSG00000016356	Col20a1	246.01	89.7666	225.914	68.8106	-0.129468	0.989911
ENSMUSG00000016382	Pls3	1142.06	166.487	1224.33	66.9143	0.0989901	0.985616
ENSMUSG00000016386	Mpped2	4.09142	2.76285	1.01439	0.954673	-1.88699	0.901391
ENSMUSG00000016409	Nkap	122.267	13.1487	107.697	13.468	-0.178188	0.974381
ENSMUSG00000016427	Ndufa1	815.547	54.7324	880.832	165.25	0.108236	0.979238
ENSMUSG00000016458	Wt1	0	0	2.21896	1.09917	3.49469	1
ENSMUSG00000016477	E2f3	219.825	41.0964	215.394	40.756	-0.0331823	0.993958
ENSMUSG00000016481	Cr1l	678.014	24.3059	644.137	28.0048	-0.0731428	0.985616
ENSMUSG00000016487	Ppfibp1	1451.3	194.957	1416.27	55.1129	-0.0337752	0.991684
ENSMUSG00000016493	Cd46	18.571	5.53257	16.5814	3.75635	-0.156426	0.989911
ENSMUSG00000016494	Cd34	31.8762	6.45931	23.2571	3.53329	-0.445313	0.929433
ENSMUSG00000016495	Plgrkt	74.7971	16.8706	51.2954	11.5052	-0.568072	0.704146
ENSMUSG00000016496	Cd274	92.5808	23.5985	75.0657	11.6179	-0.293958	0.947575
ENSMUSG00000016498	Pdcd1lg2	2.1515	1.99627	0	0	-3.37234	1
ENSMUSG00000016503	Gtf3a	85.4509	27.183	124.875	36.1532	0.54546	0.813446
ENSMUSG00000016510	Mtif3	218.985	69.1317	176.337	12.7399	-0.31307	0.905
ENSMUSG00000016520	Lnx2	1577.18	793.935	1996.01	359.045	0.338946	0.925563
ENSMUSG00000016524	Il19	0.418457	0.724789	2.52252	2.64322	2.69597	1
ENSMUSG00000016526	Dyrk3	55.6917	17.1922	48.0712	10.9314	-0.209593	0.985616
ENSMUSG00000016528	Mapkapk2	4782.14	416.777	4889.94	455.538	0.0318818	0.991736
ENSMUSG00000016529	Il10	45.2397	8.92135	50.3958	15.0072	0.152758	0.989911
ENSMUSG00000016534	Lamp2	12057.3	1716.7	12849.9	671.923	0.0919414	0.971704
ENSMUSG00000016541	Atxn10	845.07	82.268	833.684	67.4351	-0.0213924	0.991941
ENSMUSG00000016552	Foxred2	23.5069	10.2577	22.5621	9.674	-0.0497233	0.99641
ENSMUSG00000016554	Eif3d	2187.8	583.43	1796.91	121.296	-0.284155	0.864972
ENSMUSG00000016559	H3f3b	36991	4293.04	36984.8	6620.47	-0.00028673	0.999984
ENSMUSG00000016619	Nup50	1681.73	102.103	1571.49	171.696	-0.0968238	0.961151
ENSMUSG00000016624	Phf21b	19.606	11.2021	21.8435	5.27861	0.166471	0.991684
ENSMUSG00000016626	Nlrp14	0	0	0	0	0	1
ENSMUSG00000016637	Ift27	118.558	34.2886	109.068	10.2663	-0.126252	0.985616
ENSMUSG00000016664	Pacsin2	931.487	139.25	842.436	98.5461	-0.143599	0.95747
ENSMUSG00000016756	Cmah	1280.83	417.201	1329.86	25.4569	0.0552972	0.991736
ENSMUSG00000016757	Ttll12	106.893	24.5248	101.683	28.3994	-0.0786005	0.991684
ENSMUSG00000016758	Bik	41.9941	9.82507	41.2708	16.1184	-0.0467411	0.995477
ENSMUSG00000016763	Scube1	4.8923	1.74434	9.87466	8.31261	1.0254	0.95413
ENSMUSG00000016831	Tox4	963.892	62.4743	970.178	17.4318	0.0111593	0.995848
ENSMUSG00000016833	Mrps18c	244.346	22.4081	224.202	7.1224	-0.12871	0.962839
ENSMUSG00000016918	Sulf1	9.57846	4.11563	7.6489	1.80123	-0.343584	0.985616
ENSMUSG00000016921	Srsf6	2423.88	193.616	1959.27	130.745	-0.306695	0.543336
ENSMUSG00000016933	Plcg1	209.629	15.1748	217.676	42.3205	0.0612438	0.989911
ENSMUSG00000016940	Kctd2	159.156	51.9639	149.972	15.7832	-0.0931539	0.989911
ENSMUSG00000016942	Tmprss6	8097.76	710.077	8553.35	507.684	0.0790132	0.976534
ENSMUSG00000016946	Kctd5	144.95	38.5693	155.739	24.7469	0.0961457	0.989911
ENSMUSG00000016982	Pom121l2	0	0	0	0	0	1
ENSMUSG00000016984	Etaa1	67.1033	16.8728	44.3655	7.3773	-0.58251	0.770627
ENSMUSG00000016995	Matn4	2.24676	1.40226	1.58719	1.73752	-0.505774	1
ENSMUSG00000016998	Svs4	0	0	0	0	0	1
ENSMUSG00000017000	Svs6	0	0	0	0	0	1
ENSMUSG00000017002	Slpi	23.8798	9.25652	17.3046	8.40507	-0.460064	0.97411
ENSMUSG00000017003	Svs3a	0	0	0	0	0	1
ENSMUSG00000017004	Svs5	0	0	0	0	0	1
ENSMUSG00000017007	Rbpjl	0.334098	0.578675	0	0	-0.8922	1
ENSMUSG00000017009	Sdc4	16727.6	1128.45	17908.5	2648.14	0.0982683	0.979238
ENSMUSG00000017049	Ccdc70	0	0	0	0	0	1
ENSMUSG00000017057	Il13ra1	1963.65	119.32	1901.77	190.942	-0.0461194	0.989911
ENSMUSG00000017064	Prl5a1	0	0	0	0	0	1
ENSMUSG00000017119	Nbr1	3469.82	425.884	3273.67	137.091	-0.0836136	0.975603
ENSMUSG00000017132	Cyth1	2187.69	375.747	2100.98	293.97	-0.05808	0.989911
ENSMUSG00000017144	Rnd3	1304.68	173.135	1283.42	191.199	-0.023527	0.995477
ENSMUSG00000017146	Brca1	46.4258	7.41802	48.6178	13.6371	0.0779821	0.991736
ENSMUSG00000017165	Gast	0	0	0	0	0	1
ENSMUSG00000017167	Cntnap1	98.7533	44.4203	80.2585	35.4232	-0.296673	0.985616
ENSMUSG00000017176	Nt5c3b	36.9079	12.2086	33.6054	10.3331	-0.137304	0.989911
ENSMUSG00000017188	Coa3	385.446	38.4698	392.232	57.7795	0.0205445	0.995469
ENSMUSG00000017195	Zpbp2	0.418457	0.724789	0.947648	1.64137	1.35802	1
ENSMUSG00000017204	Gsdma	0.836914	1.44958	2.99425	4.39115	1.88246	1
ENSMUSG00000017210	Med24	213.439	28.7315	234.162	38.3259	0.138896	0.969396
ENSMUSG00000017211	Gsdma2	0	0	0	0	0	1
ENSMUSG00000017221	Psmd3	2371.52	308.145	2278.83	226.28	-0.0572136	0.989911
ENSMUSG00000017264	Exosc10	821.25	230.664	702.875	56.0964	-0.226567	0.93222
ENSMUSG00000017286	Glod4	553.624	39.011	583.383	29.6338	0.0732827	0.985616
ENSMUSG00000017288	Vps53	533.283	75.7281	489.46	19.1937	-0.123458	0.95747
ENSMUSG00000017291	Taok1	977.254	89.7364	1048.63	88.7791	0.102891	0.972959
ENSMUSG00000017299	Dnttip1	370.654	27.8407	364.44	30.5456	-0.0269362	0.991949
ENSMUSG00000017300	Tnnc2	3.07823	3.14016	1.26126	1.32161	-1.30999	1
ENSMUSG00000017307	Acot8	169.561	41.3977	228.325	25.6076	0.433543	0.813446
ENSMUSG00000017309	Cd300lg	324.23	47.8059	371.835	136.205	0.203995	0.95747
ENSMUSG00000017310	Spint4	0	0	0	0	0	1
ENSMUSG00000017311	Pyy	0	0	0	0	0	1
ENSMUSG00000017314	Mpp2	4.9032	1.12406	3.47244	2.83689	-0.461981	0.987862
ENSMUSG00000017316	Ppy	0	0	0	0	0	1
ENSMUSG00000017344	Vtn	58238.2	16671.3	55335.4	5368.11	-0.0737955	0.989911
ENSMUSG00000017376	Nlk	77.1508	14.431	84.6222	17.2644	0.124826	0.985616
ENSMUSG00000017386	Traf4	365.062	61.8659	358.901	59.9115	-0.023619	0.995477
ENSMUSG00000017390	Aldoc	204.027	84.6335	162.744	11.9068	-0.329737	0.935984
ENSMUSG00000017400	Stac2	0.328647	0.569234	4.2798	5.54477	3.44423	1
ENSMUSG00000017404	Rpl19	2394.14	378.065	2177.65	221.285	-0.137815	0.951633
ENSMUSG00000017405	Nek8	47.2065	25.1143	33.3209	11.3952	-0.505846	0.919725
ENSMUSG00000017412	Cacnb4	11.6729	7.68877	9.47518	2.08139	-0.310494	0.989911
ENSMUSG00000017417	Plxdc1	3.67297	2.32704	4.76384	4.02182	0.409986	0.989911
ENSMUSG00000017418	Arl5b	651.484	284.687	655.18	88.4511	0.00896983	0.999771
ENSMUSG00000017421	Zfp207	831.908	200.065	670.831	17.183	-0.311227	0.831861
ENSMUSG00000017428	Psmd11	2814.96	503.892	2546.63	321.88	-0.145396	0.95008
ENSMUSG00000017446	C1qtnf1	298.939	47.7086	323.82	88.4836	0.122187	0.985616
ENSMUSG00000017453	Pipox	4310.5	422.189	4906.43	507.892	0.186495	0.912721
ENSMUSG00000017466	Timp2	204.182	42.8491	180.2	2.96823	-0.176224	0.957448
ENSMUSG00000017478	Zc3h18	966.862	112.008	1030.08	35.184	0.0911073	0.973884
ENSMUSG00000017485	Top2b	924.551	160.682	937.462	73.1404	0.021572	0.995467
ENSMUSG00000017491	Rarb	55.318	34.8867	51.9645	13.2121	-0.0878448	0.991736
ENSMUSG00000017493	Igfbp4	18289.2	225.617	20887.8	1572.03	0.191773	0.704146
ENSMUSG00000017499	Cdc6	10.0976	6.6216	8.3675	4.77321	-0.272531	0.991736
ENSMUSG00000017548	Suz12	727.019	57.5619	685.788	8.91901	-0.0822205	0.974274
ENSMUSG00000017550	Atad5	19.4726	3.44676	30.973	11.9855	0.693026	0.871111
ENSMUSG00000017561	Crlf3	121.192	29.3248	117.631	13.8381	-0.0383906	0.992357
ENSMUSG00000017588	Krt27	0	0	0	0	0	1
ENSMUSG00000017607	Tns4	0.996844	1.00234	1.57941	2.73562	0.738787	0.985616
ENSMUSG00000017615	Tnfaip1	992.41	167.711	909.561	134.647	-0.12474	0.984581
ENSMUSG00000017631	Abr	116.01	36.5248	104.042	24.4949	-0.139082	0.985616
ENSMUSG00000017639	Rab11fip4	160.198	40.6017	182.527	7.68573	0.189919	0.985616
ENSMUSG00000017652	Cd40	4.25135	2.55686	4.9362	2.49059	0.243953	0.991736
ENSMUSG00000017664	Slc35c2	335.675	26.0326	356.573	28.4806	0.0824443	0.985616
ENSMUSG00000017667	Zfp334	36.0029	4.8528	16.3122	2.70827	-1.15029	0.445824
ENSMUSG00000017670	Elmo2	194.875	46.7002	199.771	34.5703	0.0383048	0.991949
ENSMUSG00000017677	Wsb1	791.33	299.034	1254.01	243.522	0.663828	0.710642
ENSMUSG00000017679	Ttpal	460.332	45.0044	354.662	49.848	-0.376788	0.832666
ENSMUSG00000017686	Rhot1	741.375	35.3641	811.846	15.3327	0.130471	0.935984
ENSMUSG00000017688	Hnf4g	3.5865	4.61093	5.63016	4.05568	0.689322	0.98153
ENSMUSG00000017692	Rhbdl3	3.64783	3.20527	5.95836	2.82001	0.672956	0.985616
ENSMUSG00000017697	Ada	52.9334	15.1467	53.8028	6.01668	0.0239308	0.996843
ENSMUSG00000017707	Serinc3	6893.22	86.4939	6202.34	461.337	-0.152163	0.935984
ENSMUSG00000017713	Tha1	132.737	28.2606	94.7522	7.0716	-0.493983	0.791892
ENSMUSG00000017715	Pgs1	341.012	69.0676	318.396	31.1058	-0.0992606	0.985616
ENSMUSG00000017716	Birc5	9.58862	7.91917	28.4278	5.06291	1.54714	0.664162
ENSMUSG00000017718	Afmid	528.588	44.3174	672.388	96.4729	0.345744	0.87983
ENSMUSG00000017720	Trp53tg5	0	0	0	0	0	1
ENSMUSG00000017721	Pigt	610.287	71.8221	645.548	54.4318	0.0794934	0.985616
ENSMUSG00000017723	Wfdc2	51.2474	19.1991	47.1799	22.3086	-0.132302	0.991684
ENSMUSG00000017724	Etv4	7.43029	4.86237	6.95266	1.4297	-0.0683717	0.996721
ENSMUSG00000017733	Eppin	0	0	0	0	0	1
ENSMUSG00000017734	Dbndd2	15.6166	5.09871	17.3732	3.27084	0.139233	0.991736
ENSMUSG00000017737	Mmp9	31.9408	5.47031	18.3679	9.52272	-0.777887	0.912721
ENSMUSG00000017740	Slc12a5	27.6248	4.28533	37.9399	7.39422	0.474577	0.912721
ENSMUSG00000017747	Ghdc	177.176	35.4956	181.704	10.1444	0.0324492	0.993592
ENSMUSG00000017754	Pltp	1795.3	169.451	1173.65	217.822	-0.61372	0.704146
ENSMUSG00000017756	Slc12a7	960.128	132.488	1170.83	41.5784	0.284182	0.704146
ENSMUSG00000017760	Ctsa	2450.48	175.726	2492.03	210.964	0.0231706	0.991736
ENSMUSG00000017764	Zswim1	15.7744	3.09792	15.9762	4.49699	-0.00829148	0.999912
ENSMUSG00000017765	Slc12a4	514.932	63.365	523.322	79.0811	0.0265823	0.99414
ENSMUSG00000017767	Spata25	0.334098	0.578675	2.52252	2.64322	2.69622	1
ENSMUSG00000017774	Myo1c	662.949	34.3288	698.227	137.448	0.0784348	0.985616
ENSMUSG00000017776	Crk	795.716	103.308	679.121	90.1997	-0.227483	0.869371
ENSMUSG00000017778	Cox7c	1381.02	191.561	1427.37	230.388	0.0455125	0.991684
ENSMUSG00000017781	Pitpna	1048.81	82.7165	1006.3	67.8304	-0.0592046	0.987862
ENSMUSG00000017801	Mlx	472.16	61.376	458.121	51.5887	-0.0443831	0.991684
ENSMUSG00000017802	Retreg3	1068.02	69.5541	1116.09	51.3129	0.0646808	0.985616
ENSMUSG00000017817	Jph2	2.4965	0.517647	8.2016	4.31112	1.70027	1
ENSMUSG00000017830	Dhx58	170.777	60.1514	185.269	13.4444	0.109176	0.989911
ENSMUSG00000017831	Rab5a	1083.5	121.297	1041.59	47.6667	-0.0549969	0.987862
ENSMUSG00000017832	Hspb9	0	0	0	0	0	1
ENSMUSG00000017837	Nkiras2	277.329	48.448	262.555	33.494	-0.0773816	0.989911
ENSMUSG00000017843	Ppp2r5c	1128.32	95.4666	1089	63.3284	-0.05121	0.989911
ENSMUSG00000017858	Ift52	297.923	13.5347	336.946	20.1823	0.177374	0.912721
ENSMUSG00000017861	Mybl2	14.7217	6.21148	21.5199	4.94737	0.570237	0.951633
ENSMUSG00000017868	Sgk2	1644.17	829.06	1902.82	409.655	0.210925	0.989911
ENSMUSG00000017897	Eya2	2.8415	3.0205	1.26126	1.32161	-1.23083	1
ENSMUSG00000017922	Prl3c1	0	0	0	0	0	1
ENSMUSG00000017929	B4galt5	1192.3	270.354	1066.77	69.1029	-0.160983	0.947921
ENSMUSG00000017943	Gdap1l1	0	0	0	0	0	1
ENSMUSG00000017950	Hnf4a	23557.5	1932.31	24010.6	460.935	0.0275709	0.991684
ENSMUSG00000017969	Ptgis	29.8926	5.72307	25.6364	10.7769	-0.201073	0.989425
ENSMUSG00000017978	Cadps2	218.544	9.55216	190.229	32.8327	-0.205122	0.939994
ENSMUSG00000017999	Ddx27	783.972	134.717	698.569	82.1837	-0.166974	0.941646
ENSMUSG00000018001	Cyth3	178.955	24.533	186.346	32.8382	0.067304	0.989911
ENSMUSG00000018008	Cyth4	93.4103	15.1624	57.5499	1.9046	-0.698035	0.401536
ENSMUSG00000018012	Rac3	1.32549	1.14803	4.13208	4.38373	1.57365	0.923569
ENSMUSG00000018040	Rrp7a	560.13	105.809	505.005	36.0907	-0.149453	0.95008
ENSMUSG00000018042	Cyb5r3	9682.08	2019.23	8913.56	1091.03	-0.11949	0.985616
ENSMUSG00000018068	Ints2	117.491	36.4703	136.242	22.3912	0.20926	0.962549
ENSMUSG00000018076	Med13l	545.114	104.153	588.877	25.9656	0.111835	0.985616
ENSMUSG00000018102	H2bc4	1227	78.9292	1486.34	116.19	0.276482	0.704146
ENSMUSG00000018126	Baiap2l2	0.334098	0.578675	0.631765	1.09425	0.754195	1
ENSMUSG00000018143	Mafk	1482.41	296.988	1585.16	63.3676	0.0967284	0.985616
ENSMUSG00000018160	Med1	601.446	70.9683	486.205	35.0825	-0.302003	0.645196
ENSMUSG00000018166	Erbb3	1251.24	492.047	1382.08	212.126	0.144173	0.985616
ENSMUSG00000018167	Stard3	126.074	27.4515	118.55	13.8589	-0.0882985	0.989911
ENSMUSG00000018168	Ikzf3	14.4883	7.03407	14.1033	3.18877	-0.0289167	0.998756
ENSMUSG00000018169	Mfng	12.2437	3.82196	12.1604	7.98359	0.0370995	0.997794
ENSMUSG00000018171	Vmp1	2187.03	201.175	2161.88	250.259	-0.017843	0.994442
ENSMUSG00000018189	Uchl5	255.339	33.6354	266.786	13.0961	0.0670105	0.989911
ENSMUSG00000018196	Glrx2	322.007	37.3721	289.812	19.5926	-0.147794	0.950493
ENSMUSG00000018199	Ro60	38.9191	15.6414	44.8981	1.47549	0.225676	0.983755
ENSMUSG00000018209	Stk4	389.724	39.7765	350.02	55.5959	-0.148774	0.955572
ENSMUSG00000018211	Wfdc15b	1.31459	2.27693	1.26353	2.1885	-0.0231929	1
ENSMUSG00000018217	Pmp22	241.21	13.6812	222.375	60.3416	-0.111684	0.989911
ENSMUSG00000018238	Gdf9	18.0342	6.88401	14.9554	8.40398	-0.290241	0.987862
ENSMUSG00000018239	Zcchc10	61.2605	0.218912	63.9207	8.87988	0.0537045	0.991736
ENSMUSG00000018259	Prl8a2	0	0	0	0	0	1
ENSMUSG00000018263	Tbx5	0	0	0	0	0	1
ENSMUSG00000018286	Psmb6	1828.81	221.678	1792.81	51.0235	-0.0296743	0.991684
ENSMUSG00000018287	Spag7	377.246	55.7074	409.186	63.468	0.115083	0.983602
ENSMUSG00000018293	Pfn1	2414.19	577.981	2225.87	177.713	-0.117918	0.97442
ENSMUSG00000018322	Tomm34	359.851	36.3687	363.293	21.4052	0.0162396	0.996082
ENSMUSG00000018326	Ywhab	2006.23	206.625	1838.71	93.3164	-0.126337	0.929898
ENSMUSG00000018334	Ksr1	40.491	7.9941	39.912	9.46233	-0.00319102	0.999984
ENSMUSG00000018339	Gpx3	194.461	28.0539	165.934	11.5583	-0.230152	0.93843
ENSMUSG00000018340	Anxa6	2022.65	310.315	2001.51	166.835	-0.0163711	0.995562
ENSMUSG00000018341	Il12rb2	6.11707	5.00506	4.11198	0.423214	-0.59592	0.985616
ENSMUSG00000018347	Zkscan6	102.066	31.3085	100.307	40.1302	-0.0298107	0.99641
ENSMUSG00000018362	Kpna2	694.873	203.222	555.688	93.1804	-0.321949	0.901392
ENSMUSG00000018363	Smurf2	743.668	167.461	813.976	131.939	0.13334	0.98153
ENSMUSG00000018372	Cep95	62.343	10.8671	65.319	19.2645	0.0645581	0.991736
ENSMUSG00000018377	Vezf1	293.017	41.0825	269.281	33.3182	-0.114244	0.985616
ENSMUSG00000018378	Cuedc1	60.2398	9.66425	52.5049	7.08329	-0.184689	0.98153
ENSMUSG00000018379	Srsf1	1232.82	317.233	833.686	39.6838	-0.565704	0.18675
ENSMUSG00000018381	Abi3	30.7601	6.80515	30.0296	5.21888	-0.00873674	0.999771
ENSMUSG00000018387	Shroom1	1738.42	173.364	2131.78	387.867	0.293933	0.840063
ENSMUSG00000018395	Kif3a	24.6079	10.6413	29.8751	5.93886	0.259476	0.981391
ENSMUSG00000018398	Septin8	62.8586	22.8788	77.7885	7.10048	0.326205	0.935984
ENSMUSG00000018401	Mtmr4	321.979	133.495	391.503	108.494	0.285466	0.95008
ENSMUSG00000018405	Mrm1	36.5981	18.6979	26.0044	4.35538	-0.478455	0.937677
ENSMUSG00000018411	Mapt	28.5373	4.71556	36.5037	9.55078	0.346448	0.95747
ENSMUSG00000018412	Kansl1	641.382	41.7573	646.362	43.5544	0.0133806	0.99641
ENSMUSG00000018415	Gid4	430.054	72.8133	525.944	102.909	0.295472	0.858552
ENSMUSG00000018417	Myo1b	4118.7	557.233	4067.74	295.627	-0.0178259	0.994408
ENSMUSG00000018425	Dhx40	1627.34	541.711	1612.3	64.8097	-0.0127104	0.998419
ENSMUSG00000018427	Ypel2	979.379	511.538	1197.2	246.244	0.289704	0.955572
ENSMUSG00000018428	Akap1	1099.22	183.039	1101.28	137.282	0.00195364	0.999912
ENSMUSG00000018433	Nol11	305.864	32.3171	268.467	49.4334	-0.183975	0.946363
ENSMUSG00000018442	Derl2	1106.15	63.2375	1030.15	3.54133	-0.104006	0.935984
ENSMUSG00000018446	C1qbp	1389.38	242.556	1209.27	97.2349	-0.201803	0.912721
ENSMUSG00000018449	Rpain	287.992	63.7351	248.752	57.4588	-0.215942	0.946363
ENSMUSG00000018451	6330403K07Rik	0	0	0.439318	0.760922	1.03137	1
ENSMUSG00000018459	Slc13a3	380.477	60.6224	439.51	94.7634	0.209704	0.963395
ENSMUSG00000018470	Kcnab3	42.3962	12.4333	54.8573	7.57389	0.372314	0.965917
ENSMUSG00000018474	Chd3	3198.92	928.136	3711.38	127.246	0.214875	0.935984
ENSMUSG00000018476	Kdm6b	863.672	20.2571	820.911	99.9341	-0.0714494	0.987862
ENSMUSG00000018479	1700125H20Rik	1.00229	1.73603	0	0	-2.28125	1
ENSMUSG00000018481	Appbp2	770.361	40.8841	641.601	66.7235	-0.262625	0.645196
ENSMUSG00000018486	Wnt9b	21.9132	10.5908	16.6449	7.72264	-0.348105	0.98153
ENSMUSG00000018500	Adora2b	1.66504	2.08908	0.315883	0.547125	-2.05478	1
ENSMUSG00000018501	Ncor1	1513.22	294.268	1636	154.07	0.114201	0.973672
ENSMUSG00000018507	Trpv2	35.1538	6.11736	28.2376	5.56974	-0.322284	0.95747
ENSMUSG00000018509	Cenpv	256.554	43.9269	226.741	28.8945	-0.183133	0.95008
ENSMUSG00000018537	Pcgf2	48.0283	13.3942	50.9105	14.2629	0.0734915	0.991736
ENSMUSG00000018541	Cwc25	334.882	35.8963	301.958	31.5428	-0.143689	0.955572
ENSMUSG00000018543	1700001P01Rik	2.97963	2.62116	2.78398	1.76164	-0.100294	1
ENSMUSG00000018547	Pip4k2b	122.113	2.02171	125.236	9.31549	0.0392065	0.991736
ENSMUSG00000018548	Trim37	126.429	30.3969	129.831	28.8108	0.0370689	0.993958
ENSMUSG00000018554	Ybx2	0.991393	0.985987	0.315883	0.547125	-1.31967	1
ENSMUSG00000018559	Ctdnep1	534.617	65.6428	516.024	4.57142	-0.0523148	0.989911
ENSMUSG00000018565	Elp5	449.982	128.726	419.15	102.299	-0.106679	0.987862
ENSMUSG00000018566	Slc2a4	42.6079	29.7132	33.8714	9.62321	-0.34252	0.985616
ENSMUSG00000018567	Gabarap	3175.03	492.854	3193.51	293.616	0.00736314	0.998419
ENSMUSG00000018569	Cldn7	8.71974	2.11718	6.3008	4.47615	-0.478087	0.985616
ENSMUSG00000018570	2810408A11Rik	1.42075	1.51025	0	0	-2.7771	1
ENSMUSG00000018572	Phf23	264.334	87.4707	178.653	3.63716	-0.567177	0.577303
ENSMUSG00000018574	Acadvl	7135.43	93.2571	6819	430.949	-0.0652973	0.985616
ENSMUSG00000018581	Dnah11	7.07439	3.78021	1.64616	1.9438	-1.95695	0.809875
ENSMUSG00000018583	G3bp1	1766.16	195.276	1505.11	146.108	-0.231759	0.793985
ENSMUSG00000018585	Atox1	1514.54	424.7	1426.56	164.453	-0.087755	0.987862
ENSMUSG00000018589	Glra2	0	0	0	0	0	1
ENSMUSG00000018593	Sparc	1412.77	85.3496	1353.24	107.694	-0.0611086	0.989911
ENSMUSG00000018595	Glra4	0	0	0	0	0	1
ENSMUSG00000018599	Mief2	120.119	16.8002	143.168	18.8898	0.251824	0.912721
ENSMUSG00000018604	Tbx3	109.782	30.7694	89.2426	17.1539	-0.30048	0.948541
ENSMUSG00000018620	Mmp20	0	0	0	0	0	1
ENSMUSG00000018623	Mmp7	0.668197	1.15735	2.77393	2.84546	2.02227	1
ENSMUSG00000018634	Crhr1	0	0	0	0	0	1
ENSMUSG00000018648	Dusp14	78.8345	35.5826	82.8737	7.21928	0.064175	0.991949
ENSMUSG00000018651	Tada2a	75.5509	13.1265	72.6533	24.1631	-0.0472565	0.993958
ENSMUSG00000018654	Ikzf1	62.8173	5.85947	63.378	17.8511	0.0259523	0.99641
ENSMUSG00000018656	Tcaf3	0	0	0	0	0	1
ENSMUSG00000018659	Pnpo	2399.41	175.512	2558.08	132.103	0.0922234	0.961432
ENSMUSG00000018661	Cog1	262.784	84.9514	258.003	25.2836	-0.0262369	0.995477
ENSMUSG00000018666	Cbx1	210.807	34.9159	209.982	14.6432	-0.0104682	0.997986
ENSMUSG00000018669	Cdk5rap3	1075.34	110.005	958.581	21.3206	-0.166498	0.935984
ENSMUSG00000018672	Copz2	257.158	49.6994	271.798	46.5446	0.072102	0.989911
ENSMUSG00000018677	Slc25a39	6874.56	869.524	6845.33	400.517	-0.0064943	0.998756
ENSMUSG00000018678	Sp2	151.155	10.4319	156.371	16.8563	0.052816	0.991736
ENSMUSG00000018697	Aatf	466.187	92.7888	411.384	51.416	-0.183348	0.946363
ENSMUSG00000018698	Lhx1	0.334098	0.578675	0.382624	0.662725	0.0695501	1
ENSMUSG00000018707	Dync1h1	2550.75	221.892	2504.51	165.867	-0.0253948	0.991736
ENSMUSG00000018727	Cpsf4l	38.8383	21.6858	26.7914	17.9541	-0.565018	0.935984
ENSMUSG00000018733	Pex12	212.51	14.0073	177.484	14.652	-0.26082	0.923334
ENSMUSG00000018736	Ndel1	657.925	50.2895	619.189	41.3929	-0.0873154	0.981391
ENSMUSG00000018740	Slc25a35	1.32549	1.14803	3.85279	1.26508	1.41488	0.906826
ENSMUSG00000018750	Zbtb4	106.257	42.6794	107.4	22.2628	0.0293261	0.996082
ENSMUSG00000018752	Tnfsfm13	4.42007	2.21258	5.17529	4.75722	0.283679	0.991684
ENSMUSG00000018761	Mpdu1	865.391	110.067	908.685	107.016	0.0680166	0.987862
ENSMUSG00000018765	Fxr2	641.572	28.978	716.949	104.038	0.158798	0.930299
ENSMUSG00000018770	Atp5g3	6767.6	1211.24	6285.1	715.884	-0.107094	0.976966
ENSMUSG00000018774	Cd68	275.612	127.001	215.989	33.5169	-0.350088	0.925563
ENSMUSG00000018776	Slc35g3	0	0	0	0	0	1
ENSMUSG00000018796	Acsl1	14680.6	4708.44	18612.7	2217.05	0.34245	0.871111
ENSMUSG00000018800	Abca5	147.234	53.7474	152.29	28.4762	0.0587271	0.991736
ENSMUSG00000018809	Smyd4	53.7478	8.72451	54.5735	2.17052	0.0274377	0.99641
ENSMUSG00000018819	Lsp1	42.891	2.9977	57.1527	4.91606	0.405848	0.905
ENSMUSG00000018820	Zfyve27	294.293	30.4852	246.364	24.3857	-0.255043	0.87983
[truncated: 53,406 more rows]

## Sheet: NaCl_DEX-NaCl_PBS
	Symbol	NaCl_PBS_AVG	NaCl_PBS_SD	NaCl_DEX_AVG	NaCl_DEX_SD	LFC	Padj
ENSMUSG00000000001	Gnai3	1745.3	134.754	1960.44	141.485	0.167013	0.373748
ENSMUSG00000000003	Pbsn	0	0	0	0	0	1
ENSMUSG00000000028	Cdc45	18.0534	4.94084	33.7147	9.29906	0.91044	0.153327
ENSMUSG00000000031	H19	6.37426	5.83646	5.95246	1.75951	-0.107991	0.973539
ENSMUSG00000000037	Scml2	0.929263	1.60953	1.99398	3.45368	1.04551	1
ENSMUSG00000000049	Apoh	29984.6	404.537	32635.3	1464.18	0.122183	0.213423
ENSMUSG00000000056	Narf	1260.44	5.8955	3833.28	588.078	1.60458	4.97997e-09
ENSMUSG00000000058	Cav2	100.723	9.54578	79.8949	15.146	-0.331767	0.627584
ENSMUSG00000000078	Klf6	264.618	34.3578	198.224	30.9928	-0.415864	0.330675
ENSMUSG00000000085	Scmh1	158.841	22.2787	170.143	6.30158	0.0965913	0.786978
ENSMUSG00000000088	Cox5a	1918.78	38.6081	2413.05	167.708	0.330716	0.088277
ENSMUSG00000000093	Tbx2	71.3037	10.5806	49.0694	13.2516	-0.544162	0.229395
ENSMUSG00000000094	Tbx4	0	0	0	0	0	1
ENSMUSG00000000103	Zfy2	0	0	0	0	0	1
ENSMUSG00000000120	Ngfr	70.6655	13.0704	56.8364	10.3242	-0.316821	0.638308
ENSMUSG00000000125	Wnt3	0	0	0	0	0	1
ENSMUSG00000000126	Wnt9a	16.3867	6.1855	7.81399	2.46308	-1.05508	0.343289
ENSMUSG00000000127	Fer	178.885	12.1196	171.151	20.1659	-0.0638811	0.877537
ENSMUSG00000000131	Xpo6	611.107	42.9501	523.663	45.1698	-0.224102	0.245743
ENSMUSG00000000134	Tfe3	424.904	28.6843	404.777	32.1311	-0.0679769	0.816583
ENSMUSG00000000142	Axin2	166.21	26.8599	81.3783	13.0742	-1.02945	0.00437387
ENSMUSG00000000148	Brat1	175.491	6.24465	111.454	19.6122	-0.654072	0.0329618
ENSMUSG00000000149	Gna12	1920.57	81.7381	1477.12	69.4046	-0.378371	0.000180367
ENSMUSG00000000154	Slc22a18	1092.48	130.527	1038.5	94.7071	-0.0739706	0.829224
ENSMUSG00000000157	Itgb2l	0	0	0	0	0	1
ENSMUSG00000000159	Igsf5	143.542	3.94516	130.061	7.78859	-0.141831	0.641063
ENSMUSG00000000167	Pih1d2	7.21941	0.826725	7.53525	4.86722	0.0678531	0.973228
ENSMUSG00000000168	Dlat	810.496	89.947	1096.04	181.145	0.434792	0.0190707
ENSMUSG00000000171	Sdhd	2922.21	54.5078	3218.06	207.45	0.139187	0.399927
ENSMUSG00000000182	Fgf23	0	0	0	0	0	1
ENSMUSG00000000183	Fgf6	0	0	0	0	0	1
ENSMUSG00000000184	Ccnd2	232.355	11.409	145.465	34.5248	-0.672617	0.0189103
ENSMUSG00000000194	Gpr107	363.408	31.9855	380.396	15.8649	0.0676527	0.804857
ENSMUSG00000000197	Nalcn	0	0	0	0	0	1
ENSMUSG00000000202	Btbd17	0	0	0	0	0	1
ENSMUSG00000000204	Slfn4	15.0258	11.6525	13.6159	7.10706	-0.122732	0.93226
ENSMUSG00000000214	Th	0	0	0	0	0	1
ENSMUSG00000000215	Ins2	0	0	0	0	0	1
ENSMUSG00000000216	Scnn1g	0	0	0	0	0	1
ENSMUSG00000000223	Drp2	1.05063	1.26511	0.683926	0.593002	-0.636086	1
ENSMUSG00000000244	Tspan32	7.15141	4.34564	5.33897	1.42459	-0.435241	0.842998
ENSMUSG00000000247	Lhx2	47.278	8.63138	51.0369	7.05132	0.114849	0.867585
ENSMUSG00000000248	Clec2g	0	0	0	0	0	1
ENSMUSG00000000253	Gmpr	20.0333	3.58126	10.3992	5.73208	-0.952717	0.320358
ENSMUSG00000000263	Glra1	0	0	0	0	0	1
ENSMUSG00000000266	Mid2	174.601	16.0458	143.997	18.7361	-0.278089	0.320317
ENSMUSG00000000275	Trim25	1750.68	104.263	1411.74	203.688	-0.309975	0.201693
ENSMUSG00000000276	Dgke	55.0536	7.65318	47.5619	11.1524	-0.211474	0.765934
ENSMUSG00000000278	Scpep1	966.524	118.829	960.476	12.5508	-0.00987502	0.975639
ENSMUSG00000000282	Mnt	321.762	16.5591	153.9	31.2001	-1.06261	1.65079e-05
ENSMUSG00000000290	Itgb2	209.777	18.288	173.398	31.5826	-0.274722	0.412722
ENSMUSG00000000295	Hddc2	13.5182	3.45576	19.1307	9.39761	0.488253	0.537714
ENSMUSG00000000296	Tpd52l1	95.2403	14.3286	163.491	11.4642	0.77611	0.00234731
ENSMUSG00000000301	Pemt	3956.98	242.03	4458.67	240.045	0.172177	0.411511
ENSMUSG00000000303	Cdh1	572.59	134.811	544.08	192.713	-0.0731361	0.906589
ENSMUSG00000000305	Cdh4	27.5744	9.86102	22.8472	12.3638	-0.264178	0.773981
ENSMUSG00000000308	Ckmt1	0.545541	0.944905	0	0	-1.57844	1
ENSMUSG00000000317	Bcl6b	40.5456	20.8866	13.8507	8.51622	-1.53047	0.0244674
ENSMUSG00000000318	Clec10a	6.65673	0.613948	4.62072	3.78397	-0.526007	0.799403
ENSMUSG00000000320	Alox12	11.2336	6.07273	4.53523	4.48725	-1.28073	0.215261
ENSMUSG00000000326	Comt	10041.8	677.914	9457	1755.23	-0.08643	0.765708
ENSMUSG00000000339	Rtca	130.077	8.53968	125.664	28.1618	-0.0505378	0.92054
ENSMUSG00000000340	Dbt	1621.27	255.583	1914.22	332.184	0.238923	0.38294
ENSMUSG00000000346	Dazap2	1986.53	97.5955	2028.06	67.5697	0.0293286	0.880854
ENSMUSG00000000355	Mcts1	420.417	11.5737	424.87	31.4231	0.0155846	0.962697
ENSMUSG00000000359	Rem1	4.59046	2.43831	1.30163	0.478469	-1.80497	1
ENSMUSG00000000365	Rnf17	1.65376	0.889267	5.93319	0.824949	1.86404	1
ENSMUSG00000000374	Trappc10	442.284	17.4427	835.354	38.3603	0.917506	4.28477e-12
ENSMUSG00000000378	Ccm2	281.266	37.7695	303.325	32.2009	0.108039	0.731711
ENSMUSG00000000381	Wap	0	0	0	0	0	1
ENSMUSG00000000384	Tbrg4	550.848	64.0528	693.252	50.2136	0.332459	0.237591
ENSMUSG00000000385	Tmprss2	166.247	31.3371	525.486	11.344	1.6634	5.91643e-12
ENSMUSG00000000386	Mx1	43.9645	5.43626	22.6545	3.98759	-0.956768	0.0318975
ENSMUSG00000000392	Fap	5.83842	0.804717	5.40519	3.08283	-0.124629	0.95184
ENSMUSG00000000394	Gcg	0	0	0	0	0	1
ENSMUSG00000000399	Ndufa9	1579.53	81.2935	1808.8	185.795	0.195574	0.277826
ENSMUSG00000000402	Egfl6	0.998513	1.04857	0.683926	0.593002	-0.571322	1
ENSMUSG00000000409	Lck	20.3497	4.57752	11.236	6.35027	-0.863927	0.313279
ENSMUSG00000000411	Tssk3	0	0	0	0	0	1
ENSMUSG00000000416	Cttnbp2	5.88311	3.67976	4.51838	3.68014	-0.357954	0.883371
ENSMUSG00000000420	Galnt1	820.159	52.8143	967.342	47.5227	0.239015	0.196764
ENSMUSG00000000435	Myf5	0	0	0.66466	1.15123	2.17085	1
ENSMUSG00000000439	Mkrn2	276.344	31.1124	213.621	19.8583	-0.374301	0.115901
ENSMUSG00000000440	Pparg	183.82	16.6263	149.09	30.809	-0.306442	0.358646
ENSMUSG00000000441	Raf1	1230.38	84.2583	1118.55	67.3151	-0.137689	0.635163
ENSMUSG00000000486	Septin1	23.3906	7.86246	25.3258	7.03902	0.110865	0.910732
ENSMUSG00000000489	Pdgfb	25.9392	10.7081	13.0976	4.84365	-0.987243	0.299321
ENSMUSG00000000530	Acvrl1	61.3008	8.80926	62.8696	21.2949	0.0362168	0.971271
ENSMUSG00000000531	Tamalin	35.2697	8.75561	99.9972	24.5594	1.50164	0.0001789
ENSMUSG00000000532	Acvr1b	305.5	20.1274	137.341	14.4614	-1.15227	3.89546e-06
ENSMUSG00000000538	Tom1l2	600.988	92.1668	536.295	38.211	-0.164166	0.655595
ENSMUSG00000000544	Gpa33	0	0	0	0	0	1
ENSMUSG00000000552	Zfp385a	256.152	17.4176	215.034	79.6132	-0.249798	0.615618
ENSMUSG00000000555	Itga5	333.309	13.3812	248.403	13.1023	-0.423618	0.0208455
ENSMUSG00000000560	Gabra2	0	0	0	0	0	1
ENSMUSG00000000561	Wdr77	191.522	31.9091	287.701	18.9238	0.585516	0.109703
ENSMUSG00000000562	Adora3	0.464632	0.804766	0	0	-1.46368	1
ENSMUSG00000000563	Atp5pb	4101.12	153.515	4744.03	277.962	0.210011	0.216051
ENSMUSG00000000567	Sox9	41.7876	14.2895	15.3011	4.2173	-1.45037	0.00448727
ENSMUSG00000000568	Hnrnpd	903.357	29.7985	874.188	52.6764	-0.0479731	0.82554
ENSMUSG00000000579	Dynlt1c	3.7734	2.81983	2.27093	1.3618	-0.741873	1
ENSMUSG00000000581	C1d	686.646	24.0195	674.025	92.4112	-0.0276522	0.935685
ENSMUSG00000000594	Gm2a	2390.88	165.935	2739.12	847.345	0.196142	0.554712
ENSMUSG00000000600	Krit1	370.971	40.1092	410.585	33.4345	0.147601	0.5625
ENSMUSG00000000605	Clcn4	1284.74	78.3046	1343.64	40.2805	0.0649665	0.82839
ENSMUSG00000000606	Vmn2r88	0	0	0	0	0	1
ENSMUSG00000000617	Grm6	0	0	0	0	0	1
ENSMUSG00000000627	Sema4f	0	0	0.641182	0.556395	2.14336	1
ENSMUSG00000000628	Hk2	51.9457	6.87233	109.395	16.3014	1.07677	0.0277118
ENSMUSG00000000631	Myo18a	2430.73	188.214	2534.1	127.882	0.0601785	0.878019
ENSMUSG00000000632	Sez6	0	0	0	0	0	1
ENSMUSG00000000673	Haao	7144.64	686.645	7030.99	938.372	-0.0232504	0.960802
ENSMUSG00000000682	Cd52	112.68	6.16364	68.182	12.4747	-0.720494	0.0249247
ENSMUSG00000000686	Abhd15	853.887	30.1425	1024.28	123.168	0.262312	0.396531
ENSMUSG00000000690	Hoxb6	1.96823	1.91739	2.34136	1.54381	0.224511	1
ENSMUSG00000000693	Loxl3	37.8692	2.62013	29.4167	3.12267	-0.366684	0.543383
ENSMUSG00000000701	Tcl1b5	0	0	0	0	0	1
ENSMUSG00000000706	Btn1a1	0	0	0	0	0	1
ENSMUSG00000000708	Kat2b	1662.19	111.777	1596.75	177.753	-0.0582063	0.901723
ENSMUSG00000000711	Rab5b	1332.35	107.467	1310.08	42.5282	-0.0246972	0.941482
ENSMUSG00000000724	Cryba1	0	0	0	0	0	1
ENSMUSG00000000730	Dnmt3l	0	0	0	0	0	1
ENSMUSG00000000731	Aire	0	0	0.308852	0.534947	1.26752	1
ENSMUSG00000000732	Icosl	49.5041	13.5279	86.5264	26.5755	0.810976	0.0884569
ENSMUSG00000000738	Spg7	611.305	33.1851	677.895	41.6715	0.148873	0.401795
ENSMUSG00000000739	Sult5a1	405.338	61.2177	388.417	152.51	-0.0609504	0.94228
ENSMUSG00000000740	Rpl13	1467.95	85.5701	1731.41	68.6257	0.238271	0.38294
ENSMUSG00000000743	Chmp1a	982.694	30.4123	1027.35	50.0496	0.0641541	0.815772
ENSMUSG00000000751	Rpa1	489.996	40.6541	544.413	90.0782	0.150442	0.620565
ENSMUSG00000000753	Serpinf1	9492.01	962.347	10156.7	1050.31	0.0975413	0.698334
ENSMUSG00000000759	Tubgcp3	321.173	20.2571	292.144	35.8434	-0.134925	0.57131
ENSMUSG00000000766	Oprm1	0	0	0	0	0	1
ENSMUSG00000000776	Polr3d	154.384	20.4213	221.25	25.8888	0.523217	0.0344255
ENSMUSG00000000782	Tcf7	166.329	17.3249	118.167	16.6049	-0.495947	0.132435
ENSMUSG00000000787	Ddx3x	5370.93	535.458	5637.47	407.777	0.0699316	0.786156
ENSMUSG00000000791	Il12rb1	21.2512	4.3828	27.2818	5.83914	0.365353	0.715726
ENSMUSG00000000792	Slc5a5	0	0	0	0	0	1
ENSMUSG00000000794	Kcnn3	1.07942	0.493604	2.9079	2.78852	1.44022	1
ENSMUSG00000000804	Usp32	659.087	50.5772	629.657	11.6425	-0.0666824	0.83152
ENSMUSG00000000805	Car4	0	0	0	0	0	1
ENSMUSG00000000811	Txnrd3	159.226	29.1473	152.788	15.3926	-0.0642998	0.877037
ENSMUSG00000000817	Fasl	4.33482	0.994296	7.13849	4.54906	0.738303	0.627625
ENSMUSG00000000823	Zfp512b	514.9	29.5799	347.96	40.4545	-0.565541	0.00186486
ENSMUSG00000000826	Dnajc5	1137.1	42.9924	1259.4	41.6486	0.146936	0.343179
ENSMUSG00000000827	Tpd52l2	470.775	19.0731	451.372	25.1368	-0.0603833	0.901723
ENSMUSG00000000838	Fmr1	567.314	30.0213	618.372	65.3166	0.123416	0.656464
ENSMUSG00000000861	Bcl11a	5.56565	1.27696	3.70922	2.56598	-0.595849	0.786343
ENSMUSG00000000869	Il4	0.272771	0.472452	0.33233	0.575613	0.305732	1
ENSMUSG00000000876	Pxmp4	1232.76	95.5759	2512.4	508.419	1.02756	1.98927e-06
ENSMUSG00000000881	Dlg3	350.326	45.2541	258.272	8.94607	-0.440778	0.0988329
ENSMUSG00000000884	Gnb1l	22.4594	2.17325	12.9308	6.5001	-0.777297	0.209548
ENSMUSG00000000889	Dbh	0	0	0	0	0	1
ENSMUSG00000000901	Mmp11	9.43905	5.11896	4.19447	2.19545	-1.16902	0.399965
ENSMUSG00000000902	Smarcb1	248.867	19.5804	254.204	21.4806	0.031255	0.946521
ENSMUSG00000000903	Vpreb3	3.76174	3.83521	0.66466	1.15123	-2.52807	0.254354
ENSMUSG00000000915	Hip1r	454.235	41.6674	711.93	44.8981	0.649033	0.0247749
ENSMUSG00000000916	Nsun5	130.741	22.6939	157.421	24.4646	0.269203	0.406427
ENSMUSG00000000934	Top1mt	330.275	26.8775	315.847	26.0592	-0.0644785	0.870153
ENSMUSG00000000938	Hoxa10	0	0	0	0	0	1
ENSMUSG00000000942	Hoxa4	7.77043	3.42116	1.05479	1.82695	-2.95053	0.034537
ENSMUSG00000000948	Gm38393	17.4927	3.46457	5.66708	1.49687	-1.63693	0.022787
ENSMUSG00000000957	Mmp14	556.393	73.6068	557.847	61.6007	0.00476986	0.994122
ENSMUSG00000000958	Slc7a7	83.3003	10.2376	57.061	7.10873	-0.542876	0.203553
ENSMUSG00000000959	Oxa1l	638.405	28.383	639.264	60.9862	0.00254258	0.997746
ENSMUSG00000000976	Heatr6	261.35	30.927	680.95	141.352	1.38191	1.39502e-13
ENSMUSG00000000982	Ccl3	4.482	3.44013	0	0	-4.63946	0.0236536
ENSMUSG00000000983	Wfdc18	1.06776	0.947759	0.703193	1.21797	-0.625281	1
ENSMUSG00000001014	Icam4	2.46041	0.965016	2.61168	3.06227	0.100123	1
ENSMUSG00000001016	Ilf2	232.59	9.77012	291.236	42.1912	0.324815	0.351284
ENSMUSG00000001017	Chtop	963.838	24.4786	1055.26	37.9988	0.1307	0.350271
ENSMUSG00000001018	Snapin	305.542	23.3587	251.092	54.7782	-0.282742	0.400255
ENSMUSG00000001020	S100a4	1.30008	1.13466	0.33233	0.575613	-1.8743	1
ENSMUSG00000001021	S100a3	0	0	0	0	0	1
ENSMUSG00000001023	S100a5	0	0	0	0	0	1
ENSMUSG00000001025	S100a6	13.9424	4.83491	14.106	7.83101	-9.8939e-05	1
ENSMUSG00000001027	Scn4a	1.27128	0.711072	1.34859	1.51698	0.0431243	0.993046
ENSMUSG00000001029	Icam2	49.0528	13.3291	48.7346	6.8368	-0.0155828	0.987181
ENSMUSG00000001034	Mapk7	44.1888	5.67309	27.0627	3.60123	-0.707207	0.167072
ENSMUSG00000001036	Epn2	178.238	18.9133	132.854	6.7493	-0.423185	0.110184
ENSMUSG00000001039	B9d1	6.7781	2.84527	7.46239	3.01941	0.149435	0.948935
ENSMUSG00000001052	Sec24b	376.406	39.0275	360.145	41.3088	-0.0657519	0.832367
ENSMUSG00000001053	N4bp3	57.7728	15.573	30.0422	9.68634	-0.941206	0.106531
ENSMUSG00000001054	Rmnd5b	201.74	23.342	151.948	26.9237	-0.40869	0.169382
ENSMUSG00000001056	Nhp2	207.765	42.1255	268.516	30.8957	0.37207	0.277629
ENSMUSG00000001062	Vps9d1	350.564	7.44881	440.198	40.1322	0.328226	0.19742
ENSMUSG00000001065	Zfp276	485.196	97.3288	1146.55	66.7122	1.24114	5.02301e-08
ENSMUSG00000001076	C1ql4	1.7806	2.41039	0.926555	1.60484	-0.872484	1
ENSMUSG00000001082	Mfsd10	66.1343	20.7495	57.002	9.62441	-0.202481	0.721148
ENSMUSG00000001089	Luzp1	411.834	34.4544	335.941	33.7928	-0.294267	0.330572
ENSMUSG00000001095	Slc13a2	19.6376	12.1927	8.643	7.23565	-1.19466	0.214713
ENSMUSG00000001098	Kctd10	244.779	23.8144	284.56	33.1012	0.220181	0.453667
ENSMUSG00000001100	Poldip2	1444.75	27.4511	1613.57	72.0139	0.15956	0.244494
ENSMUSG00000001103	Sebox	11.7196	10.5334	21.4251	9.18497	0.88632	0.430634
ENSMUSG00000001105	Ift20	465.299	14.6768	568.314	61.1068	0.28982	0.119558
ENSMUSG00000001119	Col6a1	121.195	18.7957	118.801	7.66376	-0.0325495	0.946521
ENSMUSG00000001120	Pcbp3	15.129	5.03374	14.2643	6.21144	-0.0680568	0.959444
ENSMUSG00000001123	Lgals9	7739.9	684.685	8206.42	477.275	0.0844123	0.703637
ENSMUSG00000001127	Araf	1021.86	57.6078	998.776	85.2912	-0.0341689	0.889448
ENSMUSG00000001128	Cfp	628.214	78.8987	632.563	73.6169	0.0113117	0.978168
ENSMUSG00000001131	Timp1	6.63466	5.53956	3.31909	4.03345	-1.01824	0.494536
ENSMUSG00000001134	Uxt	168.349	22.6723	228.361	9.33914	0.441686	0.0723175
ENSMUSG00000001138	Cnnm3	251.351	17.6524	171.165	13.5048	-0.55618	0.00727435
ENSMUSG00000001143	Lman2l	249.749	35.5296	290.47	26.3539	0.218228	0.565566
ENSMUSG00000001150	Mcm3ap	433.778	37.7575	403.55	46.3637	-0.102983	0.712087
ENSMUSG00000001151	Pcnt	267.924	12.4679	228.913	26.5699	-0.226391	0.388794
ENSMUSG00000001155	Ftcd	5375.19	517.908	5268.62	218.619	-0.0289958	0.935685
ENSMUSG00000001156	Mxd1	159.328	12.0783	152.314	20.1106	-0.0653881	0.877268
ENSMUSG00000001157	Gmcl1	178.654	20.9827	169.876	12.0727	-0.0715733	0.87182
ENSMUSG00000001158	Snrnp27	200.505	19.0254	247.342	14.1644	0.299438	0.174283
ENSMUSG00000001166	Oas1c	22.3937	8.90275	18.0783	3.1097	-0.300527	0.745767
ENSMUSG00000001168	Oas1h	0	0	0	0	0	1
ENSMUSG00000001173	Ocrl	213.942	9.04865	168.793	46.6109	-0.34451	0.276834
ENSMUSG00000001175	Calm1	3226.7	109.411	3691.49	102.49	0.194425	0.124976
ENSMUSG00000001211	Agpat3	3914.46	256.518	4937.77	223.309	0.335312	0.00735213
ENSMUSG00000001225	Slc26a3	0	0	0.683926	0.593002	2.20679	1
ENSMUSG00000001227	Sema6b	105.105	31.8351	131.347	16.2728	0.330892	0.325238
ENSMUSG00000001228	Uhrf1	14.3291	1.77936	32.4359	25.7555	1.17998	0.153448
ENSMUSG00000001229	Dpp9	870.665	60.5323	1543.08	194.39	0.826515	3.56598e-09
ENSMUSG00000001240	Ramp2	118.081	9.78029	158.99	18.0045	0.432164	0.213423
ENSMUSG00000001247	Lsr	2746.61	443.66	3336.84	537.893	0.280874	0.352642
ENSMUSG00000001248	Gramd1a	300.243	26.9985	358.283	11.5866	0.25453	0.208865
ENSMUSG00000001249	Hpn	5940.82	236.101	6531.86	160.327	0.136754	0.522352
ENSMUSG00000001260	Gabrg1	0	0	0	0	0	1
ENSMUSG00000001270	Ckb	98.5622	15.7522	76.9111	22.3067	-0.352221	0.504258
ENSMUSG00000001280	Sp1	903.244	11.9646	654.651	59.1504	-0.465093	0.00166207
ENSMUSG00000001281	Itgb7	31.517	5.07072	27.0284	14.6413	-0.226445	0.817731
ENSMUSG00000001285	Myg1	255.785	10.2381	242.063	21.9207	-0.0806676	0.844724
ENSMUSG00000001288	Rarg	227.931	14.9303	63.7004	8.85688	-1.84257	2.4603e-13
ENSMUSG00000001289	Pfdn5	653.434	10.3965	703.508	55.6211	0.10613	0.667082
ENSMUSG00000001300	Efnb2	64.4102	13.1463	34.368	14.0633	-0.89582	0.0661571
ENSMUSG00000001305	Rrp15	139.885	14.7046	187.993	16.5024	0.422379	0.0972738
ENSMUSG00000001313	Rnd2	172.487	12.1363	189.31	32.9526	0.136608	0.74126
ENSMUSG00000001323	Srr	1851.08	86.2648	1783.91	162.691	-0.0537201	0.856845
ENSMUSG00000001333	Sync	0	0	0	0	0	1
ENSMUSG00000001334	Fndc5	7.93968	1.75942	14.761	8.416	0.8945	0.524552
ENSMUSG00000001348	Acp5	1350.66	46.218	1446.34	210.009	0.0987364	0.743844
ENSMUSG00000001349	Cnn1	1.95532	1.09746	4.05782	6.13757	1.08745	0.696546
ENSMUSG00000001366	Fbxo9	929.017	77.2532	947.565	74.6781	0.0290245	0.930044
ENSMUSG00000001376	Vps50	206.932	8.53675	220.306	5.50241	0.0889099	0.78538
ENSMUSG00000001380	Hars	582.148	34.8065	697.963	12.9091	0.262065	0.162192
ENSMUSG00000001383	Zmat2	542.19	51.5759	580.95	7.77852	0.100532	0.634655
ENSMUSG00000001403	Ube2c	16.8042	6.78601	33.9116	32.5978	1.01967	0.441786
ENSMUSG00000001415	Smg5	604.127	43.2971	711.43	63.5077	0.236138	0.602247
ENSMUSG00000001416	Cct3	1311.22	49.3338	1625.98	90.9086	0.310768	0.0930776
ENSMUSG00000001418	Glmp	797.168	43.9183	777.377	32.534	-0.0357905	0.8944
ENSMUSG00000001419	Mef2d	524.08	46.6365	401.474	57.3462	-0.383772	0.162627
ENSMUSG00000001420	Tmem79	33.2445	2.77643	37.9742	20.5981	0.192015	0.870943
ENSMUSG00000001424	Snd1	2108.64	171.538	2495.19	130.035	0.242849	0.0602072
ENSMUSG00000001435	Col18a1	16575.3	1477.19	17134.8	690.014	0.0478518	0.819285
ENSMUSG00000001436	Slc19a1	106.711	10.3486	137.214	24.254	0.365432	0.273957
ENSMUSG00000001440	Kpnb1	1829.37	75.7868	1917.56	152.709	0.0675238	0.763139
ENSMUSG00000001441	Npepps	433.955	61.249	447.817	57.1823	0.0432946	0.915496
ENSMUSG00000001444	Tbx21	6.97544	2.06855	3.62794	3.78656	-0.940249	0.66592
ENSMUSG00000001445	Mrpl10	678.75	35.3803	800.463	43.4582	0.239194	0.156427
ENSMUSG00000001467	Cyp51	6475.5	608.655	7619.05	645.696	0.234637	0.651034
ENSMUSG00000001472	Tcf25	2935.8	96.5115	2993.51	101.67	0.0283159	0.872763
ENSMUSG00000001473	Tubb6	121.526	27.2021	100.189	34.9761	-0.272336	0.595438
ENSMUSG00000001482	Def8	708.367	69.8179	660.333	48.7136	-0.100217	0.721638
ENSMUSG00000001493	Meox1	1.86894	2.65648	1.94281	0.863576	0.0658726	0.986142
ENSMUSG00000001494	Sost	0.545541	0.944905	0	0	-1.57844	1
ENSMUSG00000001496	Nkx2-1	0	0	0	0	0	1
ENSMUSG00000001497	Pax9	0	0	0	0	0	1
ENSMUSG00000001504	Irx2	0.301565	0.522327	0	0	-0.656058	1
ENSMUSG00000001506	Col1a1	61.7326	18.1367	64.011	10.7955	0.0503478	0.948623
ENSMUSG00000001507	Itga3	135.145	18.3347	133.017	8.3232	-0.0245439	0.968507
ENSMUSG00000001508	Sgca	0	0	0.617703	1.06989	2.07716	1
ENSMUSG00000001510	Dlx3	0	0	0	0	0	1
ENSMUSG00000001517	Foxm1	12.3192	4.09577	26.684	12.3439	1.12742	0.238448
ENSMUSG00000001518	Itfg2	151.6	22.6644	167.825	6.88688	0.147366	0.691689
ENSMUSG00000001520	Nrip2	1.31174	0.372816	0	0	-2.85007	1
ENSMUSG00000001521	Tulp3	26.2358	5.2524	20.8224	7.00709	-0.329096	0.737552
ENSMUSG00000001524	Gtf2h4	183.397	12.3193	147.387	17.9682	-0.315436	0.389834
ENSMUSG00000001525	Tubb5	845.354	124.053	730.005	183.549	-0.211991	0.530995
ENSMUSG00000001542	Ell2	1389.12	133.124	5087.05	444.61	1.8727	3.26541e-17
ENSMUSG00000001552	Jup	806.215	53.8484	515.287	12.5213	-0.645755	6.43455e-06
ENSMUSG00000001555	Fkbp10	15.8965	1.35961	21.1283	7.72887	0.414957	0.669954
ENSMUSG00000001558	Klhl10	0	0	1.23541	2.13979	3.07188	1
ENSMUSG00000001566	Mnx1	0	0	0	0	0	1
ENSMUSG00000001569	Nom1	409.854	6.59878	449.754	43.5962	0.132666	0.56289
ENSMUSG00000001576	Ergic1	1021.31	11.1447	1145.48	54.7525	0.165734	0.262501
ENSMUSG00000001583	Tnk1	1.82848	2.08011	1.36364	1.62683	-0.442325	1
ENSMUSG00000001588	Acap1	53.4751	8.12007	22.4727	8.3547	-1.26059	0.00765538
ENSMUSG00000001604	Tcea3	748.27	103.983	709.231	215.723	-0.0780041	0.882694
ENSMUSG00000001622	Csn3	0	0	0	0	0	1
ENSMUSG00000001627	Ifrd1	296.965	24.4106	682.828	30.0381	1.2018	6.6871e-08
ENSMUSG00000001630	Stk38l	388.495	16.1978	247.927	36.5604	-0.648081	0.0193626
ENSMUSG00000001632	Brpf1	291.147	19.8157	431.84	13.179	0.569996	0.00425372
ENSMUSG00000001642	Akr1b3	98.4743	8.82653	104.947	24.0211	0.0946059	0.871447
ENSMUSG00000001655	Hoxc13	0	0	0	0	0	1
ENSMUSG00000001656	Hoxc11	0	0	0	0	0	1
ENSMUSG00000001657	Hoxc8	0	0	0	0	0	1
ENSMUSG00000001661	Hoxc6	0	0	0	0	0	1
ENSMUSG00000001663	Gstt1	3781.34	173.769	4422.97	492.437	0.226011	0.312417
ENSMUSG00000001665	Gstt3	938.859	207.956	1106.62	275.475	0.236522	0.660919
ENSMUSG00000001666	Ddt	1186.82	67.2255	1484.56	162.166	0.322777	0.22162
ENSMUSG00000001670	Tat	19186.6	2491.18	91677.8	8425.12	2.25649	2.81784e-32
ENSMUSG00000001672	Marveld3	7.94515	1.91997	9.7827	7.05699	0.303535	0.854637
ENSMUSG00000001674	Ddx18	173.679	12.6142	232.022	20.2383	0.418258	0.0880051
ENSMUSG00000001687	Ubl3	994.277	23.6693	1162.41	65.7274	0.225351	0.177832
ENSMUSG00000001700	Gramd3	695.679	66.2855	438.781	44.759	-0.666312	6.53254e-06
ENSMUSG00000001707	Eef1e1	119.358	25.3982	182.979	30.147	0.616476	0.0374568
ENSMUSG00000001729	Akt1	1348.06	114.339	1268.18	19.6552	-0.0877315	0.737339
ENSMUSG00000001739	Cldn15	2.9655	1.02378	6.48888	2.56111	1.15466	0.309383
ENSMUSG00000001741	Il16	78.6409	22.7798	41.9682	6.35764	-0.899432	0.049169
ENSMUSG00000001750	Tcirg1	701.911	47.2267	634.187	75.9584	-0.147271	0.656363
ENSMUSG00000001751	Naglu	419.051	29.1434	370.22	18.0243	-0.179065	0.567688
ENSMUSG00000001755	Coasy	2018.77	52.4507	1828.17	107.96	-0.143212	0.420991
ENSMUSG00000001761	Smo	131.343	22.4908	114.413	34.9578	-0.197118	0.690789
ENSMUSG00000001763	Tspan33	96.7185	9.69153	95.9817	47.4498	-0.00530071	0.997746
ENSMUSG00000001767	Crnkl1	231.139	16.8952	305.405	40.8589	0.403913	0.142524
ENSMUSG00000001768	Rin2	293.387	35.0141	394.991	24.9242	0.43053	0.136078
ENSMUSG00000001773	Folh1	0	0	0	0	0	1
ENSMUSG00000001774	Chordc1	608.087	41.4704	1021.3	124.583	0.747718	1.02967e-05
ENSMUSG00000001783	Rtcb	1080.11	29.7223	1162.74	47.8159	0.106259	0.643324
ENSMUSG00000001785	Pwp1	254.529	31.7584	321.1	18.3741	0.336113	0.257056
ENSMUSG00000001786	Fbxo7	316.262	34.0266	287.111	29.7016	-0.141497	0.683759
ENSMUSG00000001794	Capns1	1189.92	27.9963	1276.2	17.4349	0.101238	0.563459
ENSMUSG00000001802	Lrp3	393.114	19.0779	300.469	28.1992	-0.385833	0.0290678
ENSMUSG00000001804	Dsg4	0	0	0	0	0	1
ENSMUSG00000001815	Evx2	0	0	0	0	0	1
ENSMUSG00000001819	Hoxd13	0	0	0	0	0	1
ENSMUSG00000001823	Hoxd12	0	0	0	0	0	1
ENSMUSG00000001827	Folr1	1.11988	1.24153	2.27514	1.06212	1.04211	1
ENSMUSG00000001829	Clpb	625.269	15.6045	712.331	64.6403	0.188021	0.26287
ENSMUSG00000001833	Septin7	858.449	49.1324	1032.64	85.6095	0.265462	0.140985
ENSMUSG00000001844	Zdhhc4	244.742	32.0382	256.928	33.1355	0.0702761	0.853823
ENSMUSG00000001847	Rac1	1998.57	16.2485	2170.71	107.999	0.119288	0.46551
ENSMUSG00000001855	Nup214	250.41	22.9052	235.37	17.6978	-0.087546	0.783997
ENSMUSG00000001864	Aif1l	6.1241	3.15381	4.95968	1.74781	-0.329492	0.832995
ENSMUSG00000001865	Cpa3	0.464632	0.804766	0.9693	0.929508	1.0232	1
ENSMUSG00000001870	Ltbp1	38.9866	6.24585	31.2547	4.76582	-0.313701	0.651034
ENSMUSG00000001891	Ugp2	5792.92	786.85	5558.41	1140.25	-0.0598354	0.878289
ENSMUSG00000001901	Kcnh6	0	0	0	0	0	1
ENSMUSG00000001909	Trmt1	395.383	45.0863	505.248	8.40779	0.352858	0.0774248
ENSMUSG00000001910	Nacc1	477.589	52.9742	555.967	70.2725	0.220183	0.341193
ENSMUSG00000001911	Nfix	1872.48	184.879	1594.12	42.0435	-0.232634	0.0936413
ENSMUSG00000001918	Slc1a5	64.4127	5.54217	64.3644	15.2638	0.000138884	1
ENSMUSG00000001924	Uba1	2500.77	148.164	2920.61	190.301	0.223923	0.190563
ENSMUSG00000001930	Vwf	126.412	30.7456	187.841	27.6244	0.568203	0.226361
ENSMUSG00000001942	Siae	782.903	20.1359	658.666	36.5148	-0.249172	0.207323
ENSMUSG00000001943	Vsig2	12.755	3.20224	17.4522	0.935065	0.468541	0.529863
ENSMUSG00000001946	Esam	189.955	21.4671	281.497	16.5657	0.569402	0.055893
ENSMUSG00000001948	Spa17	11.8079	6.28477	7.9657	1.30914	-0.558907	0.658275
ENSMUSG00000001962	Fam50a	282.183	22.0667	258.856	27.1575	-0.124716	0.69449
ENSMUSG00000001964	Emd	220.789	19.7421	241.212	34.9898	0.126528	0.698756
ENSMUSG00000001983	Taco1	342.878	20.063	288.364	26.3358	-0.251086	0.330861
ENSMUSG00000001985	Grik3	0	0	0	0	0	1
ENSMUSG00000001986	Gria3	30.0246	8.51828	18.6888	11.1181	-0.678911	0.454571
ENSMUSG00000001988	Npas1	0	0	0	0	0	1
ENSMUSG00000001995	Sipa1l2	133.829	21.0998	56.887	23.9196	-1.23924	0.00461452
ENSMUSG00000001998	Ap4e1	170.37	9.11789	143.49	24.74	-0.250269	0.549161
ENSMUSG00000001999	Blvra	208.358	21.1814	197.4	23.9332	-0.0772494	0.869727
ENSMUSG00000002006	Pdzd4	2.51377	1.63929	5.0259	2.04661	0.963676	0.631979
ENSMUSG00000002007	Srpk3	0.929263	1.60953	0.33233	0.575613	-1.40064	1
ENSMUSG00000002010	Idh3g	926.177	79.3335	1176.79	39.7239	0.346066	0.0427136
ENSMUSG00000002012	Pnck	1.11988	1.24153	1.61048	1.01296	0.554321	1
ENSMUSG00000002014	Ssr4	970.236	39.676	1230.72	148.939	0.343929	0.0557237
ENSMUSG00000002015	Bcap31	1601.93	105.155	1705.08	106.879	0.0893976	0.666678
ENSMUSG00000002017	Fam98a	420.136	16.363	469.94	56.738	0.161344	0.656835
ENSMUSG00000002020	Ltbp2	14.2078	3.93514	11.1054	3.22324	-0.353058	0.717147
ENSMUSG00000002028	Kmt2a	576.391	104.506	508.649	82.2004	-0.181698	0.579857
ENSMUSG00000002031	Ift46	383.968	18.8905	349.586	11.5556	-0.134891	0.5342
ENSMUSG00000002032	Tmem25	852.258	217.002	377.78	29.8855	-1.17438	2.11157e-06
ENSMUSG00000002033	Cd3g	17.4532	8.29307	11.7616	2.7533	-0.550748	0.593028
ENSMUSG00000002043	Trappc6a	148.256	13.6777	148.996	21.42	0.00809134	0.988546
ENSMUSG00000002052	Supt6	860.438	60.3065	1175.24	36.5268	0.451287	3.52779e-05
ENSMUSG00000002055	Spag5	11.8099	2.07745	10.5087	10.9781	-0.16443	0.933863
ENSMUSG00000002057	Foxn1	0	0	0	0	0	1
ENSMUSG00000002058	Unc119	58.064	13.1138	62.1946	31.5813	0.0986024	0.913056
ENSMUSG00000002059	Rab34	41.2256	6.86486	53.4655	9.58722	0.377946	0.513688
ENSMUSG00000002064	Sdf2	350.92	21.9878	409.33	28.8925	0.221014	0.321854
ENSMUSG00000002068	Ccne1	27.1675	4.69608	15.3661	4.17617	-0.819068	0.247258
ENSMUSG00000002076	Hsf2bp	3.38224	3.3989	0.308852	0.534947	-3.23165	1
ENSMUSG00000002083	Bbc3	172.57	54.6288	56.53	15.5139	-1.61418	8.80557e-05
ENSMUSG00000002100	Mybpc3	0.875901	0.90607	0.351596	0.608983	-1.24375	1
ENSMUSG00000002102	Psmc3	1641.23	43.5897	1938.53	42.763	0.240104	0.173684
ENSMUSG00000002103	Acp2	1259.97	56.4686	972.867	59.7597	-0.373189	0.111814
ENSMUSG00000002104	Rapsn	0	0	0	0	0	1
ENSMUSG00000002105	Slc39a13	165.604	27.356	150.855	31.6092	-0.131616	0.772384
ENSMUSG00000002107	Celf2	174.195	19.482	203.388	17.6121	0.224959	0.54976
ENSMUSG00000002108	Nr1h3	1570.28	64.4837	1644.21	84.65	0.0664008	0.795192
ENSMUSG00000002109	Ddb2	106.301	20.321	70.8003	4.37494	-0.591979	0.0658872
ENSMUSG00000002111	Spi1	154.508	27.9295	88.2748	25.491	-0.803559	0.0208127
ENSMUSG00000002129	Sf3a1	366.631	39.4518	398.136	12.5992	0.120168	0.706726
ENSMUSG00000002147	Stat6	1088.99	54.0339	842.235	33.5396	-0.370614	0.0961215
ENSMUSG00000002190	Clgn	0	0	0	0	0	1
ENSMUSG00000002204	Napsa	12.5547	5.00898	9.47143	2.72271	-0.408006	0.715726
ENSMUSG00000002205	Vrk3	416.833	28.7516	383.938	21.8574	-0.118547	0.630452
ENSMUSG00000002210	Smg9	141.209	14.5801	108.21	4.7852	-0.383902	0.193234
ENSMUSG00000002221	Paxip1	314.575	16.1537	704.874	19.6873	1.1645	1.01676e-14
ENSMUSG00000002222	Rmnd5a	3279.03	330.549	2965.33	182.719	-0.145406	0.523767
ENSMUSG00000002227	Mov10	372.051	34.0964	266.006	52.8336	-0.483938	0.0402433
ENSMUSG00000002228	Ppm1j	4.41151	2.40285	4.15594	3.60796	-0.0826668	0.980988
ENSMUSG00000002233	Rhoc	150.429	17.0211	139.533	48.6824	-0.104117	0.854415
ENSMUSG00000002240	Prr27	0	0	0	0	0	1
ENSMUSG00000002249	Tead3	238.158	25.79	156.336	11.9474	-0.604788	0.00333604
ENSMUSG00000002250	Ppard	162.248	31.2564	329.144	77.5925	1.0222	0.000565876
ENSMUSG00000002257	Def6	10.9094	3.41876	7.21134	2.14549	-0.579936	0.591395
ENSMUSG00000002265	Peg3	326.062	112.867	213.316	94.625	-0.611221	0.565985
ENSMUSG00000002266	Zim1	0	0	4.8218	5.06522	5.0264	1
ENSMUSG00000002274	Metrn	61.3693	9.09253	56.2097	13.2822	-0.121909	0.868784
ENSMUSG00000002279	Lmf1	497.994	32.1872	542.668	81.8065	0.124731	0.669507
ENSMUSG00000002280	Ciao3	332.49	14.0202	309.472	21.3502	-0.10352	0.774806
ENSMUSG00000002289	Angptl4	1459.89	286.944	2887.64	740.083	0.984416	0.00186975
ENSMUSG00000002297	Dbf4	43.2234	6.49977	44.1753	18.933	0.0348287	0.972543
ENSMUSG00000002307	Daxx	227.443	28.9318	244.01	29.7621	0.100234	0.798789
ENSMUSG00000002308	Cd320	78.8101	8.31951	96.6336	37.9256	0.290189	0.626969
ENSMUSG00000002319	Ipo4	170.148	27.2726	227.636	17.2493	0.421968	0.1981
ENSMUSG00000002320	Tm9sf1	729.492	72.5605	768.607	31.0076	0.0758509	0.781312
ENSMUSG00000002324	Rec8	20.7322	3.85201	12.9573	3.85041	-0.685041	0.46551
ENSMUSG00000002325	Irf9	717.041	110.475	535.29	45.4435	-0.420918	0.0292461
ENSMUSG00000002326	Gmpr2	208.157	35.4464	187.3	53.4406	-0.152337	0.745839
ENSMUSG00000002329	Mdp1	179.507	10.5515	150.869	13.3645	-0.248801	0.436575
ENSMUSG00000002332	Dhrs1	1875.29	99.6444	1595.11	53.1357	-0.233025	0.0796225
ENSMUSG00000002341	Ncan	0	0	0	0	0	1
ENSMUSG00000002342	Tmem161a	229.637	20.2859	230.843	30.6933	0.00751382	0.988264
ENSMUSG00000002343	Armc6	64.4795	13.6266	53.6251	11.3747	-0.260223	0.710593
ENSMUSG00000002345	Borcs8	163.186	12.36	181.532	2.03845	0.156512	0.56877
ENSMUSG00000002346	Slc25a42	1536.17	36.4023	1009.39	123.272	-0.605746	0.0486895
ENSMUSG00000002365	Snx9	874.105	71.1837	926.973	39.4382	0.0839165	0.780281
ENSMUSG00000002372	Ranbp3	429.029	52.2816	480.408	53.8618	0.16337	0.638572
ENSMUSG00000002379	Ndufa11	484.799	36.9968	571.583	79.7772	0.23841	0.525259
ENSMUSG00000002384	Bmp8b	1.13701	1.40954	2.31367	1.15639	1.09831	0.575383
ENSMUSG00000002393	Nr2f6	1311.02	86.6797	1163.05	78.9259	-0.172355	0.38843
ENSMUSG00000002395	Use1	519.657	33.7229	527.715	18.976	0.0207452	0.945166
ENSMUSG00000002396	Ocel1	91.0831	13.5895	89.1381	17.8189	-0.0309198	0.966268
ENSMUSG00000002409	Dyrk1b	288.559	63.3705	166.991	38.7722	-0.788699	0.00659807
ENSMUSG00000002413	Braf	467.516	0.636349	487.587	52.7657	0.0599696	0.867585
ENSMUSG00000002416	Ndufb2	218.39	25.8808	264.069	9.3137	0.271794	0.409428
ENSMUSG00000002428	Hltf	344.932	13.9428	324.012	23.9649	-0.0900391	0.731879
ENSMUSG00000002455	Prpf6	653.147	66.7318	717.098	11.2485	0.134305	0.68578
ENSMUSG00000002458	Rgs19	35.416	7.25883	23.6635	11.9573	-0.581837	0.544152
ENSMUSG00000002459	Rgs20	0	0	0	0	0	1
ENSMUSG00000002475	Abhd3	1013.25	94.0246	1093.45	13.8468	0.109251	0.646659
ENSMUSG00000002477	Snrpd1	112.662	8.69407	195.235	25.3362	0.790423	0.00113664
ENSMUSG00000002486	Tchp	44.8372	6.97428	21.5666	4.33463	-1.0578	0.0269174
ENSMUSG00000002489	Tiam1	27.0481	6.71286	16.4678	3.17499	-0.719169	0.48358
ENSMUSG00000002496	Tsc2	810.157	41.9155	777.626	24.7971	-0.0584932	0.765146
ENSMUSG00000002500	Rpl3l	0.875901	0.90607	1.63817	2.08705	0.938302	1
ENSMUSG00000002504	Slc9a3r2	305.271	36.8051	345.74	28.2281	0.177424	0.519412
ENSMUSG00000002524	Puf60	881.141	9.17127	1029.84	45.2409	0.225225	0.124973
ENSMUSG00000002546	Golga2	777.895	73.2946	729.901	17.8491	-0.0925273	0.769761
ENSMUSG00000002550	Uck1	440.611	45.8078	447.001	52.1342	0.0202223	0.973539
ENSMUSG00000002565	Scin	0	0	1.25889	1.40822	3.10412	1
ENSMUSG00000002578	Ikzf4	24.3944	8.31186	17.292	6.19552	-0.46802	0.432369
ENSMUSG00000002580	Mien1	506.71	16.9297	574.629	31.636	0.180861	0.393713
ENSMUSG00000002588	Pon1	17842.2	1676.62	18868.6	2861.28	0.0806144	0.783487
ENSMUSG00000002602	Axl	574.178	85.5621	463.248	39.4517	-0.309112	0.404303
ENSMUSG00000002603	Tgfb1	229.993	32.9135	152.359	8.46493	-0.592425	0.0278668
ENSMUSG00000002608	Ccdc97	381.039	21.6347	361.086	36.5591	-0.0764982	0.85535
ENSMUSG00000002617	Zfp40	81.1631	1.09694	38.7677	7.28481	-1.06903	2.10841e-05
ENSMUSG00000002625	Akap8l	590.476	90.4144	411.905	19.5785	-0.520487	0.0353873
ENSMUSG00000002633	Shh	1.97246	2.31658	0.308852	0.534947	-2.46317	1
ENSMUSG00000002635	Pdcd2l	119.314	9.40505	110.245	10.9801	-0.115546	0.815191
ENSMUSG00000002658	Gtf2f1	306.68	30.9853	351.8	15.9083	0.198883	0.471428
ENSMUSG00000002660	Clpp	501.998	38.7411	633.605	12.1886	0.335409	0.088456
ENSMUSG00000002661	Alkbh7	128.686	41.5066	113.873	10.2042	-0.180933	0.738552
ENSMUSG00000002664	Pspn	0	0	0	0	0	1
ENSMUSG00000002668	Dennd1c	40.5497	8.11868	29.1765	5.08406	-0.476381	0.436372
ENSMUSG00000002679	Med6	114.471	18.0073	128.902	22.1118	0.177616	0.635163
ENSMUSG00000002688	Prkd1	0.777857	0.821306	3.59604	0.902017	2.19134	1
ENSMUSG00000002699	Lcp2	171.252	25.6415	71.7985	3.24487	-1.25023	4.35803e-07
ENSMUSG00000002718	Cse1l	703.795	41.885	770.132	21.8327	0.129605	0.648639
ENSMUSG00000002728	Naa20	138.979	13.9464	193.099	38.3065	0.470987	0.110786
ENSMUSG00000002731	Prkra	251.299	17.2383	214.676	7.79904	-0.22801	0.525828
ENSMUSG00000002732	Fkbp7	41.5187	0.873743	41.6389	3.00625	0.00405819	0.997746
ENSMUSG00000002733	Plekha3	369.365	54.6905	464.491	7.89793	0.332734	0.113893
ENSMUSG00000002741	Ykt6	945.759	60.5369	1023.31	103.946	0.114302	0.646661
ENSMUSG00000002748	Baz1b	1390.6	106.901	1254.02	8.84927	-0.149129	0.61485
ENSMUSG00000002763	Pex6	1416.02	45.7514	1379.95	99.0096	-0.0371124	0.880854
ENSMUSG00000002767	Mrpl2	545.352	21.6122	573.89	58.6276	0.0739891	0.829001
ENSMUSG00000002768	Mea1	508.906	17.1811	530.882	29.6753	0.0610136	0.839657
ENSMUSG00000002769	Gnmt	24216.9	3950.75	27329.8	7753.17	0.174432	0.735528
ENSMUSG00000002771	Grin2d	4.35814	2.71361	2.71223	1.6639	-0.692986	0.724633
ENSMUSG00000002778	Kdelr1	1515.44	98.099	1580.53	55.6125	0.0607519	0.855006
ENSMUSG00000002781	Tmem143	333.273	11.8363	245.596	29.8828	-0.438117	0.0321746
ENSMUSG00000002791	Pdxk-ps	1.3234	1.7242	1.67249	1.5899	0.331052	1
ENSMUSG00000002797	Ggct	187.206	33.2847	215.05	21.7806	0.196158	0.619525
ENSMUSG00000002799	Jag2	6.96573	3.75335	3.22939	3.01934	-1.10571	0.406684
ENSMUSG00000002803	Btbd6	170.002	13.678	123.549	31.443	-0.457354	0.13734
ENSMUSG00000002804	Nudt14	122.294	23.7044	132.95	6.77405	0.116836	0.828934
ENSMUSG00000002808	Epdr1	7.95681	0.524479	13.882	6.93835	0.801685	0.553405
ENSMUSG00000002812	Flii	819.831	81.2478	735.236	38.7422	-0.157854	0.403913
ENSMUSG00000002814	Top3a	122	16.7678	92.1622	15.4753	-0.409569	0.145791
ENSMUSG00000002820	Atg4d	462.927	58.5714	483.382	67.9258	0.0629495	0.883371
ENSMUSG00000002825	Qtrt1	41.4815	6.37209	52.2392	7.31623	0.329244	0.555924
ENSMUSG00000002831	Plin4	50.5419	40.9742	1082.15	165.84	4.42522	2.8968e-10
ENSMUSG00000002833	Hdgfl2	440.028	56.3163	553.112	38.6447	0.331792	0.0621528
ENSMUSG00000002835	Chaf1a	30.4602	9.45057	79.7208	20.2034	1.39248	0.00137822
ENSMUSG00000002844	Adprh	124.537	9.10937	120.274	19.1768	-0.0461967	0.920043
ENSMUSG00000002845	Tmem39a	232.332	14.53	240.152	33.2607	0.0462291	0.92289
ENSMUSG00000002846	Timmdc1	407.719	41.7564	458.326	67.3549	0.170889	0.554712
ENSMUSG00000002847	Pla1a	954.903	186.453	1063.42	56.0213	0.154218	0.570265
ENSMUSG00000002870	Mcm2	89.9646	30.7303	82.5432	46.0574	-0.120232	0.889826
ENSMUSG00000002871	Tpra1	302.825	18.7785	182.855	26.7906	-0.728876	0.000394861
ENSMUSG00000002881	Nab1	1321.51	52.1811	1238.56	71.1063	-0.0938351	0.787813
ENSMUSG00000002885	Adgre5	503.819	46.6792	394.811	55.2067	-0.352402	0.245719
ENSMUSG00000002897	Il17ra	384.991	94.7928	245.108	16.2762	-0.649554	0.00980553
ENSMUSG00000002900	Lamb1	137.982	26.2236	147.997	19.1518	0.0987377	0.835414
ENSMUSG00000002908	Kcnn1	73.8168	2.31656	67.6919	19.0551	-0.130021	0.81614
ENSMUSG00000002910	Arrdc2	249.51	30.2053	1186.57	324.141	2.24855	2.90436e-19
ENSMUSG00000002930	Ppp1r17	0	0	0	0	0	1
ENSMUSG00000002944	Cd36	967.137	64.8807	1468.73	512.791	0.602271	0.0505326
ENSMUSG00000002948	Map2k7	456.899	42.1904	445.084	25.1939	-0.0386472	0.921888
ENSMUSG00000002949	Timm44	658.686	72.2226	671.476	68.3255	0.0258834	0.938561
ENSMUSG00000002957	Ap2a2	1230.78	22.6435	1323.17	25.3296	0.104383	0.697278
ENSMUSG00000002963	Pnkp	260.187	15.7197	282.19	15.6006	0.117806	0.701622
ENSMUSG00000002968	Med25	625.057	27.9035	630.357	67.2855	0.01279	0.974255
ENSMUSG00000002980	Bcam	68.5234	15.0687	83.6414	19.2582	0.291375	0.565566
ENSMUSG00000002981	Clptm1	1570.98	35.5657	1813.84	28.1265	0.207555	0.0258213
ENSMUSG00000002983	Relb	74.4089	32.6461	19.1813	6.64625	-1.94132	2.47799e-06
ENSMUSG00000002984	Tomm40	461.183	15.293	577.115	89.8578	0.323444	0.421037
ENSMUSG00000002985	Apoe	262782	16803.1	276375	8169.28	0.0727572	0.724459
ENSMUSG00000002992	Apoc2	35.0772	0.837612	23.1608	9.12731	-0.605806	0.423177
ENSMUSG00000002996	Hbp1	1486.99	90.5924	1220.45	141.134	-0.284844	0.180961
ENSMUSG00000002997	Prkar2b	7.88881	4.76952	13.8724	9.02719	0.8025	0.462811
ENSMUSG00000003031	Cdkn1b	447.622	37.667	388.655	27.5537	-0.20444	0.464786
ENSMUSG00000003032	Klf4	28.9198	11.4693	52.1934	16.81	0.86597	0.14342
ENSMUSG00000003033	Ap1m1	456.83	34.97	471.369	52.4901	0.0460795	0.893827
ENSMUSG00000003037	Rab8a	1123.44	86.6828	1212.12	38.5945	0.109763	0.606181
ENSMUSG00000003038	Hmgn2	294.779	44.8476	281	18.0017	-0.0672897	0.875026
ENSMUSG00000003039	Fam32a	682.521	90.3251	630.769	34.0888	-0.115137	0.718936
ENSMUSG00000003051	Elf3	11.1931	6.30668	4.9362	2.54925	-1.17141	0.349398
ENSMUSG00000003053	Cyp2c29	21893	1904.28	23703.1	5441.78	0.114556	0.738727
ENSMUSG00000003062	Stard3nl	154.135	8.41474	161.428	24.2564	0.0657285	0.898571
ENSMUSG00000003068	Stk11	1283.74	54.9609	1139.24	82.4577	-0.173078	0.296448
ENSMUSG00000003070	Efna2	1.10822	0.61026	2.07105	2.11063	0.906441	1
ENSMUSG00000003072	Atp5d	2685.72	46.3959	3288.05	172.277	0.291886	0.209826
ENSMUSG00000003099	Ppp5c	657.102	14.9	709.028	40.4294	0.109643	0.601219
ENSMUSG00000003119	Cdk12	373.729	22.1112	427.816	28.4095	0.195361	0.338749
ENSMUSG00000003123	Lipe	345.458	39.4909	135.615	30.0557	-1.3515	1.14321e-07
ENSMUSG00000003131	Pafah1b2	495.517	21.0874	623.715	19.5876	0.331197	0.0154826
ENSMUSG00000003134	Tbc1d8	411.005	50.1861	837.92	60.01	1.0284	0.000137844
ENSMUSG00000003135	Cnot11	301.827	14.6146	334.347	39.3775	0.146565	0.626163
ENSMUSG00000003153	Slc2a3	9.96425	2.30415	26.5293	4.88998	1.42618	0.0081098
ENSMUSG00000003154	Foxj2	212.137	30.1632	220.429	24.8825	0.0567816	0.919953
ENSMUSG00000003161	Sri	630.667	57.9975	589.035	25.9695	-0.0968413	0.668066
ENSMUSG00000003166	Dgcr2	654.343	17.2403	636.618	23.1055	-0.0400695	0.907507
ENSMUSG00000003184	Irf3	861.596	56.2719	732.652	35.0936	-0.234823	0.193125
ENSMUSG00000003190	Bcl2l12	80.7838	6.76628	47.5925	10.14	-0.769373	0.0437405
ENSMUSG00000003198	Zfp959	90.7528	9.07363	89.6511	10.9896	-0.0184858	0.976771
ENSMUSG00000003199	Mpnd	1309.57	38.5591	1535.6	79.743	0.229601	0.424461
ENSMUSG00000003200	Sh3gl1	272.559	20.6243	299.432	21.5697	0.133716	0.603338
ENSMUSG00000003206	Ebi3	13.3202	5.47014	7.59063	0.333989	-0.816161	0.484496
ENSMUSG00000003208	Yju2	70.5907	9.79029	77.8834	0.151612	0.13985	0.781752
ENSMUSG00000003226	Ranbp2	1780.29	192.969	2179.72	275.061	0.291441	0.127105
ENSMUSG00000003227	Edar	0.232316	0.402383	0	0	-0.656055	1
ENSMUSG00000003228	Grk5	79.6623	19.055	68.946	23.3755	-0.205021	0.721185
ENSMUSG00000003233	Dvl3	319.973	23.6799	335.634	37.5987	0.0693086	0.844537
ENSMUSG00000003234	Abcf3	753.164	83.979	868.04	58.5488	0.203905	0.354873
ENSMUSG00000003235	Eif2b5	594.435	10.9258	677.116	25.176	0.188055	0.328565
ENSMUSG00000003269	Cyth2	321.879	55.6836	366.563	14.9092	0.19052	0.509859
ENSMUSG00000003271	Sult2b1	0.301565	0.522327	0.351596	0.608983	0.305734	1
ENSMUSG00000003273	Car11	5.66988	2.93158	5.50032	2.94446	-0.0297361	0.991843
ENSMUSG00000003279	Dlgap1	17.7027	9.06291	35.0356	8.47529	1.00599	0.102398
ENSMUSG00000003282	Plag1	13.3073	3.81901	4.05239	2.91147	-1.73207	0.0951568
ENSMUSG00000003283	Hck	163.014	44.7553	157.071	16.4609	-0.050445	0.946521
ENSMUSG00000003299	Mrpl4	385.149	41.2015	352.7	27.8946	-0.125793	0.785891
ENSMUSG00000003308	Keap1	934.312	71.5481	794.419	47.9171	-0.234694	0.283452
ENSMUSG00000003309	Ap1m2	3.21495	1.46222	4.01386	1.24734	0.318655	1
ENSMUSG00000003316	Glg1	964.4	82.8896	929.991	95.366	-0.0516308	0.890171
ENSMUSG00000003341	Atp8b3	0	0	1.70018	1.53694	3.52467	1
ENSMUSG00000003344	Btbd2	336.603	44.551	263.786	14.6495	-0.35233	0.10379
ENSMUSG00000003345	Csnk1g2	1264.4	118.701	1377.84	57.7205	0.122708	0.496434
ENSMUSG00000003346	Abhd17a	716.841	63.7671	732.378	61.7137	0.0318112	0.912037
ENSMUSG00000003348	Mob3a	106.607	11.7513	96.8889	19.5494	-0.138758	0.791902
ENSMUSG00000003352	Cacnb3	5.50063	3.10462	4.91272	3.43414	-0.145397	0.948713
ENSMUSG00000003354	Ccdc65	0.272771	0.472452	0	0	-0.656055	1
ENSMUSG00000003355	Fkbp11	132.388	22.9247	165.525	51.3535	0.327135	0.460109
ENSMUSG00000003360	Ddx23	715.152	37.9244	721.177	42.6297	0.0122374	0.973228
ENSMUSG00000003363	Pld3	316.303	35.5532	293.583	19.1029	-0.108225	0.745234
ENSMUSG00000003378	Grik5	203.421	20.459	156.869	42.4494	-0.37596	0.391364
ENSMUSG00000003379	Cd79a	8.01761	5.77945	5.09212	3.29391	-0.687792	0.680793
ENSMUSG00000003380	Rabac1	535.954	42.5346	557.982	38.8736	0.0595319	0.844002
ENSMUSG00000003382	Etv3	336.089	13.8994	341.43	33.5553	0.0230401	0.952272
ENSMUSG00000003402	Prkcsh	1613.57	92.832	1835.88	187.371	0.18681	0.353118
ENSMUSG00000003410	Elavl3	0	0	0	0	0	1
ENSMUSG00000003411	Rab3b	11.2323	7.1652	10.4449	3.59402	-0.0867418	0.967474
ENSMUSG00000003418	St8sia6	1.67089	1.82523	2.16196	3.74463	0.405146	1
ENSMUSG00000003420	Fcgrt	2369.06	60.5184	2434.46	234.867	0.0396859	0.871739
ENSMUSG00000003421	Nosip	274.14	12.5394	231.443	27.1012	-0.243027	0.502485
ENSMUSG00000003423	Pih1d1	474.433	10.6588	567.927	32.3885	0.259256	0.283452
ENSMUSG00000003429	Rps11	1624.7	66.3901	1802.04	166.695	0.149706	0.618148
ENSMUSG00000003435	Supt5	1011.41	39.8562	1080.4	32.7185	0.0961339	0.547862
ENSMUSG00000003436	Dll3	0	0	0	0	0	1
ENSMUSG00000003437	Paf1	460.559	11.3881	449.264	10.8187	-0.0364348	0.883437
ENSMUSG00000003438	Timm50	366.955	19.2986	423.737	30.2944	0.206681	0.419056
ENSMUSG00000003444	Med29	77.5774	25.3221	84.5836	7.26246	0.131508	0.823132
ENSMUSG00000003452	Bicd1	2.15884	0.987207	4.41784	4.64771	1.05564	0.639715
ENSMUSG00000003458	Ncstn	868.095	27.1148	909.259	49.7693	0.0667646	0.754504
ENSMUSG00000003464	Pex19	1979.91	177.466	2151.72	55.7309	0.12039	0.457538
ENSMUSG00000003469	Phyhip	1.20626	2.08931	1.63817	2.08705	0.526551	0.877868
ENSMUSG00000003476	Crhr2	4.87489	4.29369	3.97954	3.46335	-0.290519	0.919725
ENSMUSG00000003477	Inmt	8436.58	1623.89	6772.13	1926.15	-0.317165	0.437136
ENSMUSG00000003484	Cyp4f18	9.43709	4.01058	4.67009	2.69496	-1.02917	0.355511
ENSMUSG00000003500	Impdh1	71.3544	4.86996	52.3048	20.1873	-0.443843	0.365595
ENSMUSG00000003505	Psg18	0	0	0	0	0	1
ENSMUSG00000003518	Dusp3	805.787	114.332	936.943	15.5792	0.218518	0.365961
ENSMUSG00000003526	Prodh	3506.09	449.423	2864.35	701.049	-0.291809	0.514735
ENSMUSG00000003527	Ess2	100.047	12.6599	86.4662	17.5656	-0.209872	0.627178
ENSMUSG00000003528	Slc25a1	3172.08	151.477	3317.85	582.563	0.0648219	0.866514
ENSMUSG00000003531	Dgcr6	515.503	77.3355	514.172	45.9842	-0.00521596	0.993794
ENSMUSG00000003534	Ddr1	30.6473	5.1249	24.0308	1.62896	-0.344747	0.615207
ENSMUSG00000003541	Ier3	25.8206	14.7202	6.52079	4.42876	-1.96249	0.00177063
ENSMUSG00000003545	Fosb	3.5324	4.1767	1.89585	2.42821	-0.85332	0.779906
ENSMUSG00000003546	Klc4	1013.39	24.9798	1277.1	69.4944	0.333751	0.24426
ENSMUSG00000003549	Ercc1	58.8562	15.2366	63.2356	11.0766	0.110098	0.878776
ENSMUSG00000003555	Cyp17a1	3609.32	637.035	3638.7	710.172	0.0116321	0.986885
ENSMUSG00000003559	As3mt	974.69	210.671	1044.84	19.9525	0.10132	0.741004
ENSMUSG00000003573	Homer3	40.1126	11.3504	38.9098	4.34959	-0.0388512	0.965451
ENSMUSG00000003575	Crtc1	187.983	21.1518	129.875	21.2822	-0.529577	0.0268465
ENSMUSG00000003581	Rnf215	177.494	20.3211	160.536	17.2479	-0.144249	0.738922
ENSMUSG00000003585	Sec14l2	9523.36	351.445	9580.56	1117.07	0.0086441	0.982291
ENSMUSG00000003604	Aven	189.081	2.61652	216.293	19.5983	0.195474	0.50578
ENSMUSG00000003617	Cp	29254.5	2863.02	29964.1	4700.47	0.0346166	0.92289
ENSMUSG00000003623	Crot	11313.5	1055.62	10394	1006.45	-0.122304	0.78022
ENSMUSG00000003644	Rps6ka1	223.275	19.3061	140.275	30.2643	-0.668371	0.017161
ENSMUSG00000003657	Calb2	0	0	0	0	0	1
ENSMUSG00000003660	Snrnp200	1403.49	11.9706	1383.01	104.215	-0.0215691	0.933863
ENSMUSG00000003662	Ciao1	614.465	40.9501	655.606	17.2038	0.0927362	0.731787
ENSMUSG00000003665	Has1	0.301565	0.522327	0.351596	0.608983	0.305734	1
ENSMUSG00000003680	Taf6l	48.3974	4.81498	39.8382	5.02827	-0.281366	0.61652
ENSMUSG00000003721	Insig2	1484.24	277.636	10607.3	1521.56	2.83705	2.71368e-48
ENSMUSG00000003731	Kpna6	938.015	70.5561	1050.51	50.1826	0.164291	0.450045
ENSMUSG00000003746	Man1a	4678.37	142.789	4885.76	432.989	0.0624647	0.829926
ENSMUSG00000003752	Itpkc	119.815	20.6239	149.592	25.259	0.317673	0.439311
ENSMUSG00000003762	Coq8b	278.882	7.25139	328.559	61.7057	0.235662	0.549673
ENSMUSG00000003778	Brd8	405.595	35.0427	376.349	32.1542	-0.10932	0.776028
ENSMUSG00000003779	Kif20a	26.817	16.0525	58.9345	50.6077	1.139	0.248065
ENSMUSG00000003808	Farsa	244.082	26.3521	320.055	16.4333	0.390386	0.107796
ENSMUSG00000003809	Gcdh	9129.54	544.889	8851.98	708.296	-0.0447233	0.829136
ENSMUSG00000003810	Mast2	293.224	18.7629	256.902	11.5881	-0.187317	0.315905
ENSMUSG00000003812	Dnase2a	278.435	3.24941	256.976	35.9338	-0.114275	0.688343
ENSMUSG00000003813	Rad23a	816.592	38.3809	905.07	101.776	0.147767	0.467997
ENSMUSG00000003814	Calr	11481.1	586.258	14100.8	2590.22	0.296609	0.100219
ENSMUSG00000003824	Syce2	7.686	6.20928	15.5015	11.1714	0.996609	0.498863
ENSMUSG00000003847	Nfat5	931.975	91.6338	818.77	17.4389	-0.187255	0.595438
ENSMUSG00000003848	Nob1	128.503	16.8203	210.081	26.2459	0.71268	5.3693e-05
ENSMUSG00000003849	Nqo1	182.223	65.2738	171.46	65.3287	-0.0912479	0.920524
ENSMUSG00000003863	Ppfia3	0	0	0.926555	1.60484	2.65868	1
ENSMUSG00000003865	Gys1	44.1539	1.4516	59.6961	15.4571	0.431298	0.389618
ENSMUSG00000003868	Ruvbl2	177.399	8.36179	209.492	23.0113	0.237641	0.31514
ENSMUSG00000003872	Lin7b	0	0	0.950034	0.927447	2.72697	0.310876
ENSMUSG00000003873	Bax	179.201	5.4947	190.867	41.0632	0.0906933	0.829307
ENSMUSG00000003882	Il7r	16.7074	2.56337	33.8448	16.5209	1.02319	0.0826786
ENSMUSG00000003923	Tfam	753.346	78.6451	806.657	19.7964	0.0980061	0.709963
ENSMUSG00000003929	Zfp81	87.1307	26.0694	67.3337	1.40497	-0.378528	0.41048
ENSMUSG00000003934	Efnb3	1.10822	0.61026	1.25889	1.40822	0.236296	1
ENSMUSG00000003948	Mmd	1837.99	44.475	1601.47	77.7869	-0.198707	0.380896
ENSMUSG00000003949	Hlf	1155.12	65.4098	1349.13	128.313	0.22409	0.590366
ENSMUSG00000003955	Fam162a	486.422	37.8358	579.148	38.8651	0.250778	0.284316
ENSMUSG00000003970	Rpl8	3293.47	201.358	3910.21	131.849	0.247701	0.258786
ENSMUSG00000003974	Grm3	0	0	0	0	0	1
ENSMUSG00000003992	Ssbp2	25.7766	6.26954	27.339	9.35537	0.0935435	0.928786
ENSMUSG00000004018	Fancl	105.361	6.29211	91.1857	18.8351	-0.213471	0.598398
ENSMUSG00000004031	Brinp2	0	0	0	0	0	1
ENSMUSG00000004032	Gstm5	127.968	21.5	145.637	18.6918	0.182352	0.706227
ENSMUSG00000004035	Gstm7	832.371	148.655	908.829	70.4903	0.125839	0.694254
ENSMUSG00000004038	Gstm3	783.028	193.849	2460.38	788.46	1.6515	0.0022278
ENSMUSG00000004040	Stat3	3156.36	570.641	2558.67	328.327	-0.302742	0.213232
ENSMUSG00000004043	Stat5a	202.684	31.1919	107.367	28.5679	-0.913577	0.000386564
ENSMUSG00000004044	Cavin1	117.235	26.1616	130.668	21.0911	0.155441	0.742276
ENSMUSG00000004054	Map3k11	684.566	39.0254	648.578	67.3158	-0.0777403	0.869544
ENSMUSG00000004056	Akt2	1552.86	104.773	1484.24	100.417	-0.065138	0.771018
ENSMUSG00000004069	Dnaja3	1710.88	157.025	2658.03	220.913	0.635934	5.55545e-06
ENSMUSG00000004070	Hmox2	741.792	17.5957	919.295	17.5208	0.309161	0.0258213
ENSMUSG00000004071	Cdip1	1976.44	196.83	3273.56	458.26	0.728142	3.1029e-05
ENSMUSG00000004085	Map3k20	252.138	37.5512	173.525	26.1097	-0.541526	0.066076
ENSMUSG00000004096	Cwc15	744.596	4.16776	858.532	19.0048	0.205386	0.270464
ENSMUSG00000004098	Col5a3	172.222	34.4749	151.454	36.2337	-0.186879	0.724692
ENSMUSG00000004099	Dnmt1	190.969	26.9022	145.88	23.1755	-0.38899	0.362977
ENSMUSG00000004100	Ppan	149.978	2.31503	322.617	6.57318	1.10427	6.15192e-12
ENSMUSG00000004105	Angptl2	283.818	45.2115	251.123	31.4954	-0.177793	0.652938
ENSMUSG00000004110	Cacna1e	2.61182	0.928292	4.05239	2.91147	0.616746	1
ENSMUSG00000004113	Cacna1b	0	0	1.01626	0.997549	2.77945	1
ENSMUSG00000004127	Trmt10a	89.9591	11.6032	98.6613	2.55589	0.130215	0.762914
ENSMUSG00000004151	Etv1	19.9476	7.61234	25.8285	12.367	0.366734	0.703637
ENSMUSG00000004187	Kifc2	154.986	31.1736	80.052	8.37879	-0.95487	0.00135651
ENSMUSG00000004207	Psap	7127.27	226.112	7547.09	438.562	0.0826887	0.67387
ENSMUSG00000004221	Ikbkg	1127.86	46.2703	1220.68	126.801	0.11372	0.75759
ENSMUSG00000004231	Pax2	0	0	0	0	0	1
ENSMUSG00000004233	Wars2	114.904	8.48125	105.16	6.69868	-0.130206	0.797858
ENSMUSG00000004263	Atn1	30.2542	12.1395	18.911	5.39933	-0.660454	0.342978
ENSMUSG00000004264	Phb2	2441.48	112.531	2740.66	153.101	0.166695	0.506038
ENSMUSG00000004266	Ptpn6	424.838	11.3185	308.858	17.4028	-0.458918	0.0127391
ENSMUSG00000004267	Eno2	0	0	0.308852	0.534947	1.26753	1
ENSMUSG00000004268	Emg1	571.378	37.3891	609.962	67.7257	0.093504	0.766644
ENSMUSG00000004270	Lpcat3	1623.42	144.978	1348.51	165.171	-0.267744	0.43275
ENSMUSG00000004285	Atp6v1f	500.024	21.805	544.03	13.0705	0.122656	0.567369
ENSMUSG00000004296	Il12b	1.87441	0.966242	0	0	-3.36043	1
ENSMUSG00000004317	Clcn5	130.702	27.2878	143.953	24.7829	0.146296	0.721519
ENSMUSG00000004319	Clcn3	934.326	52.7321	1058.58	120.959	0.180085	0.452906
ENSMUSG00000004328	Hif3a	3.04022	3.17397	25.277	5.31835	3.0903	0.000218908
ENSMUSG00000004341	Gpx6	21.5932	4.80443	13.3047	2.69719	-0.697293	0.361313
ENSMUSG00000004344	Gpx5	0	0	0	0	0	1
ENSMUSG00000004347	Pde1c	9.55298	1.71109	5.26853	1.97399	-0.858264	0.458238
ENSMUSG00000004356	Utp20	349.381	47.8074	387.044	53.9593	0.146412	0.666871
ENSMUSG00000004359	Spic	66.2494	53.1377	15.8032	2.11726	-2.062	0.00312508
ENSMUSG00000004360	9330159F19Rik	0	0	0	0	0	1
ENSMUSG00000004364	Cul3	1233.27	129.327	1365.89	54.4063	0.145928	0.386142
ENSMUSG00000004366	Sst	0	0	0	0	0	1
ENSMUSG00000004371	Il11	0	0	3.25287	3.51345	4.46751	1
ENSMUSG00000004383	Large1	85.5684	3.25217	92.2098	4.42924	0.108717	0.822603
ENSMUSG00000004393	Ddx56	376.435	23.5708	469.022	48.9117	0.318687	0.178042
ENSMUSG00000004394	Tmed4	733.136	56.9584	926.9	62.1002	0.339496	0.0186016
ENSMUSG00000004415	Col26a1	0	0	0	0	0	1
ENSMUSG00000004446	Bid	246.083	6.14094	121.602	13.963	-1.0148	1.44963e-06
ENSMUSG00000004451	Ralb	273.444	24.7194	208.238	8.83138	-0.396532	0.0271054
ENSMUSG00000004455	Ppp1cc	384.312	16.4193	408.889	48.7242	0.088816	0.800851
ENSMUSG00000004460	Dnajb11	1621.82	193.043	1994.09	382.336	0.298602	0.262448
ENSMUSG00000004462	Tbccd1	520.255	19.0693	333.25	78.9904	-0.644099	0.00428852
ENSMUSG00000004473	Clec11a	21.1079	9.36411	15.2072	6.37982	-0.47308	0.600073
ENSMUSG00000004500	Zfp324	96.8583	29.7296	62.3253	10.8043	-0.639696	0.225492
ENSMUSG00000004508	Gab2	71.7784	14.6786	112.323	5.45936	0.651606	0.0679909
ENSMUSG00000004530	Coro1c	486.748	26.1783	492.063	37.2265	0.0160494	0.974934
ENSMUSG00000004535	Tax1bp1	2630.96	61.46	3381.19	105.095	0.361822	2.05625e-05
ENSMUSG00000004540	Psg17	0	0	0	0	0	1
ENSMUSG00000004542	Psg19	0	0	0	0	0	1
ENSMUSG00000004552	Ctse	3.12113	2.7841	3.93258	1.94608	0.380091	0.854637
ENSMUSG00000004558	Ndrg2	22892.9	2194.61	21780.3	2230.66	-0.0719303	0.792816
ENSMUSG00000004561	Mettl17	212.749	7.10312	145.079	5.16799	-0.553016	0.0210295
ENSMUSG00000004562	Arhgef40	205.038	31.1514	119.151	32.3586	-0.780775	0.0793842
ENSMUSG00000004565	Pnpla6	535.712	31.2856	308.8	43.9588	-0.7937	0.000132402
ENSMUSG00000004567	Mcoln1	647.927	15.6028	544.007	52.5839	-0.250883	0.153187
ENSMUSG00000004568	Arhgef18	481.605	20.4575	461.335	74.0995	-0.0624582	0.862152
ENSMUSG00000004591	Pkn2	809.482	35.2341	894.34	50.7575	0.143184	0.575748
ENSMUSG00000004609	Cd33	39.1385	8.65668	74.8954	7.31825	0.935897	0.00422898
ENSMUSG00000004610	Etfb	534.211	14.5091	609.928	44.8502	0.191679	0.527647
ENSMUSG00000004612	Nkg7	8.61206	1.47406	6.88322	1.2726	-0.314883	0.843319
ENSMUSG00000004626	Stxbp2	633.54	19.8231	585.226	31.2003	-0.114282	0.568698
ENSMUSG00000004630	Pcp2	0	0	0	0	0	1
ENSMUSG00000004631	Sgce	70.3541	12.4028	89.869	12.0511	0.355707	0.452092
ENSMUSG00000004633	Chn2	823.194	88.481	953.929	125.025	0.212819	0.462216
ENSMUSG00000004637	Wwox	130.565	15.4975	117.658	20.2181	-0.155206	0.723959
ENSMUSG00000004642	Slbp	187.987	28.4494	197.303	13.195	0.0672312	0.890667
ENSMUSG00000004651	Tyr	0.232316	0.402383	0	0	-0.656055	1
ENSMUSG00000004654	Ghrhr	1.11988	1.24153	1.32932	2.30245	0.25669	1
ENSMUSG00000004655	Aqp1	2002.81	142.737	2172.05	253.28	0.117126	0.819883
ENSMUSG00000004661	Arid3b	75.6022	11.3491	54.9514	6.15069	-0.458872	0.397799
ENSMUSG00000004665	Cnn2	112.898	4.93571	86.4072	16.9065	-0.383412	0.400187
ENSMUSG00000004667	Polr2e	273.97	21.8431	288.57	10.3687	0.0728106	0.8028
ENSMUSG00000004668	Abca13	0	0	0	0	0	1
ENSMUSG00000004677	Myo9b	672.577	50.5674	537.773	49.0683	-0.322661	0.180961
ENSMUSG00000004698	Hdac9	32.7982	6.43621	28.4817	2.35247	-0.209226	0.806419
ENSMUSG00000004707	Ly9	58.8563	7.32832	52.7244	10.8439	-0.163028	0.797204
ENSMUSG00000004709	Cd244a	6.72598	0.998309	6.82241	6.93331	0.00812504	0.998086
ENSMUSG00000004730	Adgre1	501.847	59.86	426.895	66.7542	-0.232469	0.628846
ENSMUSG00000004748	Mtfp1	306.505	23.1379	374.656	23.2427	0.289716	0.272284
ENSMUSG00000004768	Rab23	228.492	46.5747	145.539	22.3516	-0.654218	0.0107193
ENSMUSG00000004771	Rab11a	668.228	62.0928	778.862	32.383	0.221099	0.216051
ENSMUSG00000004788	Eif2b2	258.466	20.2979	232.158	20.029	-0.154148	0.675094
ENSMUSG00000004789	Dlst	2777.94	54.6629	3302.26	239.368	0.24935	0.0922033
ENSMUSG00000004791	Pgf	0.272771	0.472452	1.94702	1.99564	2.76911	1
ENSMUSG00000004798	Ulk2	1446.74	27.0183	1404.53	83.7008	-0.0426068	0.919953
ENSMUSG00000004814	Ccl24	29.826	2.49024	28.973	9.75148	-0.04337	0.968145
ENSMUSG00000004815	Dgkq	477.352	88.819	448.692	48.6304	-0.0893701	0.829297
ENSMUSG00000004821	Tmed11	0	0	0	0	0	1
ENSMUSG00000004837	Grap	68.6698	6.43825	64.4915	11.4423	-0.0903892	0.875026
ENSMUSG00000004842	Pou1f1	0	0	0	0	0	1
ENSMUSG00000004843	Chmp2b	464.778	28.4418	464.724	9.1906	-0.000262142	1
ENSMUSG00000004846	Plod3	390.799	16.6484	379.273	37.5929	-0.0417186	0.903239
ENSMUSG00000004849	Ap1s1	387.31	24.8723	436.742	32.1379	0.174142	0.502306
ENSMUSG00000004864	Mapk13	2.68107	0.995381	5.27274	0.287191	0.984338	0.494054
ENSMUSG00000004865	Srpk1	373.554	15.1682	473.387	29.4124	0.342989	0.0711099
ENSMUSG00000004872	Pax3	0	0	0	0	0	1
ENSMUSG00000004880	Lbr	280.583	39.967	331.738	20.8686	0.243226	0.5177
ENSMUSG00000004885	Crabp2	0.301565	0.522327	0.33233	0.575613	0.305734	1
ENSMUSG00000004891	Nes	51.27	14.7174	53.07	11.2846	0.0415543	0.954899
ENSMUSG00000004892	Bcan	0	0	0	0	0	1
ENSMUSG00000004894	Hapln2	0	0	0	0	0	1
ENSMUSG00000004895	Prcc	309.463	15.379	351.244	34.2754	0.183127	0.554056
ENSMUSG00000004896	Rrnad1	195.336	25.4257	197.045	29.411	0.0117919	0.981056
ENSMUSG00000004897	Hdgf	2660.96	146.732	2955.73	461.54	0.151354	0.458129
ENSMUSG00000004902	Slc25a18	0	0	4.69357	2.35686	4.97961	0.00292982
ENSMUSG00000004929	Thop1	140.127	13.5258	149.754	34.1723	0.0957846	0.889073
ENSMUSG00000004931	Apba3	509.908	33.8238	557.941	68.7329	0.128833	0.639287
ENSMUSG00000004933	Matk	4.53412	3.20386	0.308852	0.534947	-3.69127	1
ENSMUSG00000004934	Pias4	250.394	6.36969	232.709	23.5208	-0.106949	0.777788
ENSMUSG00000004936	Map2k1	722.132	45.5809	880.54	70.6026	0.284875	0.088333
ENSMUSG00000004937	Sgta	883.92	10.51	910.49	24.7016	0.042497	0.852997
ENSMUSG00000004939	Nmrk2	0	0	0	0	0	1
ENSMUSG00000004945	Tmem242	471.858	6.25365	495.056	18.0138	0.0691683	0.855006
ENSMUSG00000004947	Dtx2	76.0481	8.81108	56.0917	6.28278	-0.441518	0.275009
ENSMUSG00000004948	Zp3	0	0	0	0	0	1
ENSMUSG00000004951	Hspb1	75.1445	38.1581	89.1327	26.9501	0.253015	0.777028
ENSMUSG00000004952	Rasa4	59.2013	4.73765	32.3673	0.755447	-0.870514	0.0526265
ENSMUSG00000004961	Syt5	1.28294	1.23122	0.351596	0.608983	-1.85869	1
ENSMUSG00000004980	Hnrnpa2b1	5908.37	244.207	6555.12	246.356	0.150021	0.281854
ENSMUSG00000004988	Fxyd4	0	0	0	0	0	1
ENSMUSG00000004994	Ccdc130	74.3646	6.89595	56.8286	6.97277	-0.386125	0.345633
ENSMUSG00000004996	Mri1	287.499	12.398	261.895	48.443	-0.134748	0.744018
ENSMUSG00000005034	Prkacb	1031.7	41.4725	957.409	41.2932	-0.107684	0.630082
ENSMUSG00000005043	Sgsh	141.945	17.3915	105.052	9.13507	-0.433029	0.156623
ENSMUSG00000005045	Chd5	0.232316	0.402383	0.9693	0.929508	1.76559	1
ENSMUSG00000005054	Cstb	364.068	20.5984	379.636	37.1045	0.0621558	0.829926
ENSMUSG00000005057	Sh2b2	67.1864	7.63472	26.1337	5.09828	-1.36157	4.42646e-05
ENSMUSG00000005069	Pex5	1611.31	53.961	1631.15	33.2648	0.0174337	0.938695
ENSMUSG00000005078	Jkamp	323.677	16.4969	334.451	34.2352	0.0459354	0.906838
ENSMUSG00000005087	Cd44	233.126	35.2148	94.6234	23.7405	-1.29624	9.49749e-07
ENSMUSG00000005089	Slc1a2	4706.67	188.417	4710.01	518.771	0.00101277	0.999712
ENSMUSG00000005102	Eif2ak4	230.868	32.4637	373.403	19.2729	0.692112	0.00835215
ENSMUSG00000005103	Wdr1	880.458	13.6304	843.991	49.4193	-0.0609212	0.86405
ENSMUSG00000005107	Slc2a9	838.286	80.399	633.908	44.6982	-0.403618	0.0248418
ENSMUSG00000005124	Ccn4	21.0344	11.017	12.6412	5.90893	-0.728627	0.349398
ENSMUSG00000005125	Ndrg1	246.961	49.06	498.257	52.0497	1.01361	3.27077e-07
ENSMUSG00000005131	4930550C14Rik	1.17747	1.39223	0	0	-2.60731	0.32019
ENSMUSG00000005142	Man2b1	1600.97	179.266	1518.63	85.4154	-0.0768377	0.742291
ENSMUSG00000005148	Klf5	4.6885	2.31809	2.86937	2.37644	-0.679238	0.76906
ENSMUSG00000005150	Wdr83	210.233	20.7049	219.234	20.1576	0.0578762	0.881329
ENSMUSG00000005161	Prdx2	1187.87	48.6298	1194.58	66.821	0.00783261	0.980766
ENSMUSG00000005198	Polr2a	767.588	17.428	853.172	90.9789	0.153392	0.438675
ENSMUSG00000005202	Shbg	0	0	0.351596	0.608983	1.26752	1
ENSMUSG00000005204	Senp3	609.375	24.7478	632.141	52.1403	0.0535986	0.817028
ENSMUSG00000005220	Corin	5.49093	2.7355	7.88263	6.83014	0.515783	0.777028
ENSMUSG00000005225	Plekha8	583.616	15.9027	452.329	43.9056	-0.367232	0.112323
ENSMUSG00000005232	G6pc2	0	0	0	0	0	1
ENSMUSG00000005233	Spc25	63.4358	5.59494	79.0742	56.4145	0.318611	0.708597
ENSMUSG00000005237	Dnah2	6.54578	3.17286	3.70079	2.30952	-0.826191	0.577115
ENSMUSG00000005251	Ripk4	125.414	12.3885	384.472	46.9071	1.61652	5.86998e-17
ENSMUSG00000005262	Ufd1	522.388	46.518	645.926	92.5028	0.304668	0.134278
ENSMUSG00000005267	Zfp287	12.0668	2.63654	10.4654	6.47044	-0.219152	0.891531
ENSMUSG00000005268	Prlr	6407.6	544.198	6621.13	975.848	0.0471878	0.907655
ENSMUSG00000005299	Letm1	1168.19	83.2667	1390.84	50.8524	0.252539	0.102609
ENSMUSG00000005312	Ubqln1	1991.33	57.1342	2332.2	38.6623	0.228185	0.079144
ENSMUSG00000005320	Fgfr4	721.799	23.6688	568.479	52.2297	-0.343844	0.0420142
ENSMUSG00000005338	Cadm3	114.469	30.4919	130.98	21.2853	0.191958	0.684909
ENSMUSG00000005339	Fcer1a	1.16158	2.01191	0	0	-2.68189	1
ENSMUSG00000005354	Txn2	2469.52	81.5068	2788.19	303.864	0.17494	0.546531
ENSMUSG00000005355	Casp14	0	0	0	0	0	1
ENSMUSG00000005357	Slc1a6	0	0	0	0	0	1
ENSMUSG00000005360	Slc1a3	10.069	5.20196	5.33897	1.42459	-0.921227	0.521459
ENSMUSG00000005362	Crbn	560.719	35.2674	507.658	4.93785	-0.143971	0.500912
ENSMUSG00000005364	Il5ra	0.737402	0.700461	0	0	-2.04556	1
ENSMUSG00000005370	Msh6	228.748	9.28053	204.636	14.4169	-0.160535	0.73112
ENSMUSG00000005371	Fbxo11	457.935	50.2323	492.245	6.13317	0.103165	0.77346
ENSMUSG00000005373	Mlxipl	5149.6	815.421	4141.52	535.515	-0.314434	0.117801
ENSMUSG00000005374	Tbl2	335.437	66.877	299.015	12.6518	-0.165068	0.679368
ENSMUSG00000005378	Bud23	375.378	24.0323	439.031	20.4715	0.224835	0.191705
ENSMUSG00000005397	Nid1	403.284	16.4936	479.605	53.5442	0.250009	0.506059
ENSMUSG00000005410	Mcm5	71.6001	10.0987	91.5661	69.9972	0.356997	0.641096
ENSMUSG00000005413	Hmox1	545.04	192.035	383.155	48.4015	-0.506666	0.106531
ENSMUSG00000005417	Mprip	1586.58	100.407	1837.54	58.097	0.211825	0.111117
ENSMUSG00000005442	Cic	773.525	98.8908	537.092	32.399	-0.525851	0.0350408
ENSMUSG00000005447	Pafah1b3	21.8501	2.83005	21.1132	9.16215	-0.040706	0.973539
ENSMUSG00000005465	Il27ra	40.589	11.524	24.7255	3.29067	-0.72074	0.222551
ENSMUSG00000005469	Prkaca	819.973	18.6394	714.002	66.306	-0.200312	0.212718
ENSMUSG00000005470	Asf1b	10.3609	3.12833	6.49731	4.00928	-0.672638	0.703566
ENSMUSG00000005474	Myl10	0	0	0	0	0	1
ENSMUSG00000005481	Ddx39a	193.133	14.5258	269.756	19.7261	0.483394	0.136951
ENSMUSG00000005483	Dnajb1	315.975	33.7592	434.504	12.7518	0.459541	0.101614
ENSMUSG00000005493	Msh4	0.272771	0.472452	2.27514	1.06212	2.99191	1
ENSMUSG00000005501	Usp40	774.01	10.7915	740.529	75.1821	-0.0640351	0.836178
ENSMUSG00000005503	Evx1	0	0	0	0	0	1
ENSMUSG00000005505	Kbtbd4	210.254	19.1804	186.499	9.14597	-0.173359	0.639527
ENSMUSG00000005506	Celf1	1992.32	76.8376	2225.22	45.9436	0.159483	0.472091
ENSMUSG00000005510	Ndufs3	1082.78	60.2045	1257.02	79.6297	0.214798	0.3517
ENSMUSG00000005514	Por	9077.08	1513.73	16109.5	562.937	0.827686	3.20342e-08
ENSMUSG00000005533	Igf1r	66.3819	17.4666	65.2458	8.271	-0.0287233	0.971867
ENSMUSG00000005534	Insr	3045.82	39.7672	2616.75	123.357	-0.219133	0.17234
ENSMUSG00000005540	Fcer2a	11.9645	7.25158	2.46117	4.26288	-2.30665	0.328308
ENSMUSG00000005547	Cyp2a5	13944.8	5833.42	10941.7	7193.91	-0.349918	0.804606
ENSMUSG00000005553	Atp4a	7.06676	5.64643	8.51477	7.62484	0.28834	0.892367
ENSMUSG00000005566	Trim28	802.635	54.5795	660.907	32.2046	-0.280522	0.216358
ENSMUSG00000005575	Ube2m	588.886	33.4246	653.958	42.511	0.151561	0.458238
ENSMUSG00000005580	Adcy9	392.698	20.5764	834.472	166.377	1.08753	2.63232e-07
ENSMUSG00000005583	Mef2c	61.8165	18.5602	44.8544	7.55931	-0.46513	0.514859
ENSMUSG00000005609	Ctr9	481.746	28.3251	749.33	58.8434	0.636546	0.00359688
ENSMUSG00000005610	Eif4g2	9521.61	407.871	10868.3	304.652	0.190831	0.131006
ENSMUSG00000005611	Irag1	31.2209	6.75835	24.2764	6.21797	-0.362558	0.739981
ENSMUSG00000005615	Pcyt1a	1893.32	40.5889	1661.06	139.09	-0.188967	0.249478
ENSMUSG00000005621	Zfp592	524.575	31.6312	1179.82	81.7644	1.16793	6.63627e-21
ENSMUSG00000005625	Psmd4	1092.22	65.7462	1400.11	63.8194	0.358161	0.0891189
ENSMUSG00000005628	Tmod4	2.46166	2.84444	2.07105	2.11063	-0.290669	1
ENSMUSG00000005640	Insrr	1.76471	1.7428	1.03552	1.05532	-0.805721	1
ENSMUSG00000005649	Cabp5	0	0	0	0	0	1
ENSMUSG00000005656	Snx6	333.966	25.4297	293.449	23.8471	-0.188169	0.51578
ENSMUSG00000005667	Mthfd2	14.6974	7.29673	19.8375	6.97861	0.448767	0.71335
ENSMUSG00000005672	Kit	152.741	8.40365	71.5276	16.9169	-1.09547	0.0116327
ENSMUSG00000005674	Tomm40l	110.049	23.7286	116.674	17.7549	0.0838698	0.916304
ENSMUSG00000005677	Nr1i3	6750.07	1319.32	3541.65	534.243	-0.930568	0.000120285
ENSMUSG00000005681	Apoa2	76200	2465.24	81175.8	5069.8	0.0912606	0.693818
ENSMUSG00000005682	Pan2	546.435	27.8012	460.257	32.3582	-0.247663	0.126149
ENSMUSG00000005683	Cs	1769.39	120.131	1930.35	75.4224	0.125269	0.610635
ENSMUSG00000005686	Ampd3	33.8528	12.2499	46.7274	17.9752	0.478085	0.436172
ENSMUSG00000005687	Bcas2	411.56	34.7527	422.445	18.1167	0.0363754	0.919725
ENSMUSG00000005696	Sh2d1a	1.14867	0.998523	1.01204	1.05738	-0.149549	1
ENSMUSG00000005698	Ctcf	551.381	22.4183	545.891	57.3719	-0.0132584	0.971867
ENSMUSG00000005699	Pard6a	40.8444	6.34205	24.8002	1.4492	-0.719451	0.305041
ENSMUSG00000005705	Agrp	0	0	0	0	0	1
ENSMUSG00000005716	Pvalb	0	0	0	0	0	1
ENSMUSG00000005718	Tfap4	80.4646	18.7954	36.4823	15.2402	-1.14814	0.0328617
ENSMUSG00000005732	Ranbp1	185.639	4.58595	252.519	11.0003	0.444028	0.0643438
ENSMUSG00000005763	Cd247	5.23405	3.05077	4.6743	1.43968	-0.152544	0.938771
ENSMUSG00000005774	Rfx5	240.799	45.5992	115.045	14.7349	-1.0676	0.00465646
ENSMUSG00000005779	Psmb4	1611.39	93.0672	1895.74	70.8257	0.234294	0.275009
ENSMUSG00000005800	Mmp8	6.30728	3.18056	12.5738	0.986781	1.02036	0.197063
ENSMUSG00000005802	Slc30a4	270.143	8.39746	253.606	16.0183	-0.0911535	0.820608
ENSMUSG00000005803	Sqor	3163.37	441.06	3057.8	362.948	-0.049449	0.872401
ENSMUSG00000005804	Bloc1s6	257.243	11.6893	220.394	28.425	-0.223802	0.355997
ENSMUSG00000005813	Metap1	505.541	15.7363	664.135	51.1146	0.393066	0.0723811
ENSMUSG00000005823	Gpr108	302.095	6.98312	339.086	40.9463	0.167253	0.637266
ENSMUSG00000005824	Tnfsf14	7.68084	7.45177	3.95606	2.63924	-0.912386	0.416311
ENSMUSG00000005836	Gata6	113.42	52.5401	198.093	23.6857	0.811176	0.0326333
ENSMUSG00000005846	Rsl1d1	637.965	71.1959	828.447	43.6611	0.375111	0.0221273
ENSMUSG00000005864	Cnga2	0	0	0	0	0	1
ENSMUSG00000005871	Apc	827.033	43.6745	830.702	80.4613	0.00569403	0.98746
ENSMUSG00000005873	Reep5	268.329	2.79562	282.304	64.2439	0.0755124	0.843835
ENSMUSG00000005881	Ergic3	971.894	30.273	1002.64	94.1384	0.0443378	0.866514
ENSMUSG00000005882	Uqcc1	592.541	21.9746	598.69	56.1349	0.0142645	0.973539
ENSMUSG00000005883	Spo11	0.232316	0.402383	0.703193	1.21797	1.26493	1
ENSMUSG00000005886	Ncoa2	1147.18	36.5699	1233.16	22.219	0.104189	0.805527
ENSMUSG00000005891	Prl4a1	0	0	0	0	0	1
ENSMUSG00000005892	Trh	0	0	0	0	0	1
ENSMUSG00000005893	Nr2c2	556.246	36.1444	536.516	54.5189	-0.0520538	0.879573
ENSMUSG00000005897	Nr2c1	280.531	14.0905	398.677	57.5392	0.505706	0.0529948
ENSMUSG00000005899	Smpd4	220.738	25.7623	221.069	10.7678	0.00286444	0.997148
ENSMUSG00000005907	Pex1	590.615	28.886	466.261	41.9647	-0.340731	0.0703572
ENSMUSG00000005917	Otx1	0	0	0	0	0	1
ENSMUSG00000005936	Kctd20	619.174	20.7088	544.411	25.7923	-0.186662	0.236657
ENSMUSG00000005947	Itgae	8.23702	4.00056	5.29622	0.67486	-0.651189	0.66541
ENSMUSG00000005949	Ctns	318.448	37.7687	246.55	16.2943	-0.370122	0.0810265
ENSMUSG00000005950	P2rx5	1.81682	0.810632	1.23541	2.13979	-0.523769	1
ENSMUSG00000005951	Shpk	1053.8	56.4234	972.549	72.3279	-0.116173	0.723972
ENSMUSG00000005952	Trpv1	5.19907	2.58904	2.25588	2.04493	-1.17738	0.532406
ENSMUSG00000005958	Ephb3	6.39985	3.23924	4.62314	4.02883	-0.459843	0.854264
ENSMUSG00000005968	Tuft1	72.4976	2.38649	83.0983	13.7842	0.195559	0.74126
ENSMUSG00000005973	Rcn1	187.822	24.364	235.921	37.0129	0.332685	0.247532
ENSMUSG00000005980	Dnase1	1.13701	1.40954	0	0	-2.62458	1
ENSMUSG00000005981	Trap1	2908.48	55.9296	3406	351.619	0.227699	0.0866
ENSMUSG00000005982	Naa60	1408.78	109.277	1336.72	81.2399	-0.0756181	0.722539
ENSMUSG00000005983	1700037C18Rik	7.67857	2.67634	4.03734	1.89711	-0.939527	0.568987
ENSMUSG00000005986	Ankrd13d	7.83545	2.78488	4.62493	5.50679	-0.764384	0.687336
ENSMUSG00000005994	Tyrp1	0	0	0	0	0	1
ENSMUSG00000006005	Tpr	1314.34	70.5546	1377.07	53.1647	0.0666464	0.784199
ENSMUSG00000006007	Pdc	0	0	0	0	0	1
ENSMUSG00000006010	Odr4	703.367	11.6282	713.196	1.80167	0.0201079	0.940681
ENSMUSG00000006014	Prg4	1879.88	484.632	1580.94	433.47	-0.249846	0.646659
ENSMUSG00000006019	Dhx34	138.106	30.4907	115.261	11.7668	-0.259971	0.695674
ENSMUSG00000006021	Kptn	197.389	7.52842	201.244	18.4968	0.0273627	0.945092
ENSMUSG00000006024	Napa	952.667	71.9989	1089.61	76.281	0.194379	0.323265
ENSMUSG00000006050	Sra1	756.007	39.1952	1378.96	104.591	0.867175	0.000353717
ENSMUSG00000006056	Calcoco2	0	0	0	0	0	1
ENSMUSG00000006057	Atp5g1	1133.66	53.7781	1358.25	95.451	0.260863	0.343325
ENSMUSG00000006058	Snf8	409.68	19.742	461.388	7.27651	0.172778	0.351284
ENSMUSG00000006095	Tbcb	249.901	11.2792	287.961	20.3563	0.202733	0.418238
ENSMUSG00000006127	Inpp5k	279.161	21.3401	214.561	11.5082	-0.380685	0.0290041
ENSMUSG00000006134	Crkl	608.962	63.8422	642.618	24.0039	0.0755006	0.747848
ENSMUSG00000006143	Upk3bl	0	0	0	0	0	1
ENSMUSG00000006154	Eps8l1	45.826	3.12886	28.6707	14.3581	-0.686305	0.270716
ENSMUSG00000006169	Clint1	961.451	5.1864	1065.35	32.6929	0.147948	0.436397
ENSMUSG00000006179	Prss16	0	0	0.66466	1.15123	2.17085	1
ENSMUSG00000006191	Cdkal1	140.448	1.89738	164.424	27.2552	0.22816	0.525259
ENSMUSG00000006200	Rhox6	0	0	0	0	0	1
ENSMUSG00000006204	Cdcp3	0	0	0	0	0	1
ENSMUSG00000006205	Htra1	21.5855	8.37409	36.3108	2.13877	0.744556	0.185771
ENSMUSG00000006215	Zbtb17	159.942	23.5734	177.266	6.2934	0.145233	0.692514
ENSMUSG00000006216	Clcnkb	0	0	0	0	0	1
ENSMUSG00000006218	Fam131c	30.8007	22.1741	33.433	13.087	0.136015	0.910427
ENSMUSG00000006219	Fblim1	42.9483	11.4316	27.9453	5.3688	-0.62521	0.275965
ENSMUSG00000006221	Hspb7	3.2842	1.94391	3.8772	3.71803	0.266474	0.912037
ENSMUSG00000006235	Epor	14.41	0.839993	9.5804	2.06476	-0.588058	0.61686
ENSMUSG00000006241	Ccdc159	98.9739	12.1222	85.7967	7.53961	-0.211539	0.594202
ENSMUSG00000006262	Mob1b	901.045	60.0874	940.093	51.6828	0.0603036	0.829224
ENSMUSG00000006269	Atp6v1b1	0	0	0	0	0	1
ENSMUSG00000006270	Vax1	0	0	0	0	0	1
ENSMUSG00000006273	Atp6v1b2	863.615	38.6839	749.864	64.4067	-0.205227	0.173125
ENSMUSG00000006276	Eps15l1	317.668	38.0931	333.275	32.2903	0.0666741	0.834917
ENSMUSG00000006281	Tep1	317.998	27.896	283.792	46.0007	-0.162819	0.575748
ENSMUSG00000006288	Ttc5	146.134	4.2164	134.383	19.1318	-0.120822	0.762914
ENSMUSG00000006289	Osgep	268.802	38.9252	242.709	26.7006	-0.148547	0.669507
ENSMUSG00000006299	Aamp	1983.54	100.75	2168.55	91.6005	0.128141	0.430943
ENSMUSG00000006301	Tmbim1	728.922	70.9391	775.341	101.557	0.0885823	0.782295
ENSMUSG00000006304	Arpc2	1816.04	40.8114	1880.78	138.366	0.0503564	0.791902
ENSMUSG00000006307	Kmt2b	532.223	30.899	546.973	33.5314	0.0395257	0.871759
ENSMUSG00000006310	Zbtb32	2.04171	2.9534	2.59905	2.36756	0.387198	1
ENSMUSG00000006311	Etv2	0	0	0	0	0	1
ENSMUSG00000006313	Upk1a	0.777857	0.821306	0.33233	0.575613	-1.16285	0.704031
ENSMUSG00000006315	Tmem147	776.964	43.3252	965.713	104.634	0.313612	0.131199
ENSMUSG00000006333	Rps9	2761.05	221.228	3139.12	96.8741	0.185087	0.507709
ENSMUSG00000006335	Tfpt	85.9245	8.17418	112.436	17.3944	0.388316	0.414295
ENSMUSG00000006342	Susd2	31.7843	5.20949	52.3945	14.5267	0.72799	0.109742
ENSMUSG00000006344	Ggt5	35.1174	12.3948	47.6046	11.4084	0.451116	0.421074
ENSMUSG00000006345	Ggt1	1.92778	2.59524	0.351596	0.608983	-2.46771	1
ENSMUSG00000006356	Crip2	743.762	110.163	1070.72	99.0337	0.526785	0.0169552
ENSMUSG00000006360	Crip1	36.4753	1.41947	44.1723	13.7671	0.275022	0.73865
ENSMUSG00000006362	Cbfa2t3	85.7588	14.5576	26.5431	3.73522	-1.69226	0.003496
ENSMUSG00000006369	Fbln1	9.65227	2.64264	19.0362	11.6798	0.978892	0.252102
ENSMUSG00000006373	Pgrmc1	16706.6	1897.1	17591.3	2444.64	0.074367	0.782902
ENSMUSG00000006378	Gcat	195.25	10.3858	232.208	30.2449	0.249011	0.597075
ENSMUSG00000006386	Tek	329.45	21.7288	260.366	22.736	-0.339531	0.472349
ENSMUSG00000006389	Mpl	0.505086	0.441607	0	0	-1.47891	1
ENSMUSG00000006390	Elovl1	599.809	36.4867	593.441	16.6846	-0.0145017	0.964904
ENSMUSG00000006392	Med8	396.688	22.0713	440.144	16.9168	0.149463	0.579326
ENSMUSG00000006395	Hyi	571.501	126.264	346.444	78.5181	-0.724011	0.00563136
ENSMUSG00000006398	Cdc20	14.5013	6.44077	27.4805	29.1672	0.926618	0.582925
ENSMUSG00000006403	Adamts4	6.31151	6.31416	1.62975	1.45062	-1.89328	0.13671
ENSMUSG00000006411	Nectin4	6.12285	1.07808	7.50514	2.03702	0.301541	0.833157
ENSMUSG00000006412	Pfdn2	633.8	15.4522	754.428	17.1851	0.251496	0.200151
ENSMUSG00000006418	Rnf114	1037.8	52.4956	821.593	63.9291	-0.337108	0.147761
ENSMUSG00000006423	Steep1	484.894	30.9268	504.67	51.2346	0.0593604	0.858836
ENSMUSG00000006435	Neurl1a	5.11268	0.820101	7.38653	2.97855	0.529596	0.799403
ENSMUSG00000006442	Srm	343.113	68.212	436.06	77.2834	0.345474	0.33667
ENSMUSG00000006445	Epha2	415.917	137.61	573.995	80.0972	0.465834	0.273386
ENSMUSG00000006456	Rbm14	211.903	40.7624	217.931	25.9321	0.0403711	0.940943
ENSMUSG00000006457	Actn3	0	0	0	0	0	1
ENSMUSG00000006462	A530013C23Rik	4.88037	1.21792	3.66647	2.10972	-0.407145	0.793572
ENSMUSG00000006463	Zdhhc24	66.2418	5.14275	34.4932	14.92	-0.947392	0.0520114
ENSMUSG00000006464	Bbs1	49.3118	9.91545	27.2704	16.2421	-0.856948	0.187496
ENSMUSG00000006469	Slc34a3	0	0	0	0	0	1
ENSMUSG00000006471	Ndor1	57.6505	5.88568	67.2242	17.2352	0.227964	0.645596
ENSMUSG00000006476	Nsmf	1958.04	136.652	1916.96	243.295	-0.0300864	0.935142
ENSMUSG00000006488	Prl7a1	0	0	0	0	0	1
ENSMUSG00000006490	Prl8a9	0	0	0	0	0	1
ENSMUSG00000006494	Pdk1	2143.78	126.775	1864.33	189.889	-0.201789	0.308212
ENSMUSG00000006498	Ptbp1	1497.44	83.4427	1299.44	70.6948	-0.204276	0.195262
ENSMUSG00000006517	Mvd	657.209	67.1172	524.009	74.2629	-0.327165	0.575748
ENSMUSG00000006519	Cyba	139.707	13.0306	117.024	5.06426	-0.255256	0.449319
ENSMUSG00000006522	Itih3	23782.3	4218.86	21716.9	5191.16	-0.131024	0.709531
ENSMUSG00000006526	Stimate	244.231	32.2637	189.17	15.5702	-0.367223	0.193574
ENSMUSG00000006527	Sfmbt1	524.907	45.5738	666.698	17.3883	0.344236	0.191777
ENSMUSG00000006529	Itih1	13081.1	919.157	12995.9	1388.12	-0.00938953	0.973793
ENSMUSG00000006538	Ihh	25.5636	22.6829	7.80978	2.87082	-1.70332	0.128223
ENSMUSG00000006542	Prkag3	0	0	4.32271	0.835752	4.8719	1
ENSMUSG00000006546	Cryba2	0	0	0	0	0	1
ENSMUSG00000006567	Atp7b	633.804	53.7472	423.122	9.03714	-0.582501	0.0124211
ENSMUSG00000006570	Defb2	0	0	0	0	0	1
ENSMUSG00000006574	Slc4a1	3.73788	5.31296	5.21073	1.79003	0.482074	0.86405
ENSMUSG00000006575	Rundc3a	19.1089	7.25895	19.8321	1.12426	0.0637618	0.957326
ENSMUSG00000006576	Slc4a3	12.3567	1.54293	12.7351	3.13527	0.0439941	0.976883
ENSMUSG00000006585	Cdt1	45.5825	10.6456	36.6924	24.9287	-0.305049	0.687038
ENSMUSG00000006586	Runx1t1	4.7878	2.05549	4.51295	5.43616	-0.104799	0.971867
ENSMUSG00000006587	Snai3	14.9757	7.04061	2.5563	2.80646	-2.52494	0.0697541
ENSMUSG00000006589	Aprt	370.614	30.4093	336.331	21.3385	-0.138593	0.676388
ENSMUSG00000006599	Gtf2h1	535.222	13.255	606.403	66.4403	0.180035	0.420532
ENSMUSG00000006611	Hfe	739.302	33.2891	738.064	3.56391	-0.00219702	0.997746
ENSMUSG00000006638	Abhd1	47.7578	13.5178	39.5552	16.1945	-0.259095	0.71724
ENSMUSG00000006641	Slc5a6	276.472	12.9446	171.57	1.83275	-0.688747	0.0142659
ENSMUSG00000006642	Tcf23	3.93521	1.11845	2.98676	3.45792	-0.408861	0.842945
ENSMUSG00000006649	Nphs1	0	0	0	0	0	1
ENSMUSG00000006651	Aplp1	8.84015	2.95628	9.64662	3.24022	0.110445	0.9441
ENSMUSG00000006673	Qrich1	617.65	42.3694	678.249	23.7036	0.135076	0.59607
ENSMUSG00000006675	P4htm	3.104	2.09572	3.02108	1.18331	-0.012133	0.997845
ENSMUSG00000006676	Usp19	1211.61	45.8077	1363.02	65.4745	0.169828	0.420008
ENSMUSG00000006678	Pola1	111.833	18.927	103.641	10.7612	-0.114444	0.833982
ENSMUSG00000006699	Cdc42	2381.74	36.0308	2521.48	188.76	0.0824215	0.619657
ENSMUSG00000006705	Pknox1	298.521	9.84184	260.011	23.6542	-0.199339	0.463043
ENSMUSG00000006711	D130043K22Rik	165.274	50.119	81.8804	24.0701	-1.01564	0.0142659
ENSMUSG00000006715	Gmnn	115.412	4.62843	99.2164	15.6191	-0.218208	0.618176
ENSMUSG00000006717	Acot13	586.784	76.9748	582.97	86.3412	-0.0108292	0.981662
ENSMUSG00000006720	Zfp184	3.26706	1.0457	1.30163	0.478469	-1.30268	1
ENSMUSG00000006724	Cyp27b1	0.301565	0.522327	0.66466	1.15123	1.20066	0.713508
ENSMUSG00000006728	Cdk4	454.799	38.1183	376.415	20.0366	-0.273438	0.225044
ENSMUSG00000006731	B4galnt1	1725.25	60.0902	2352.86	39.0723	0.448073	1.68142e-07
ENSMUSG00000006732	Mettl1	195.938	24.2749	242.892	40.4086	0.311641	0.342978
ENSMUSG00000006736	Tspan31	3967.6	345.11	4186.24	154.103	0.0775589	0.725837
ENSMUSG00000006740	Kif5b	863.035	48.1901	1116.31	99.1979	0.370798	0.0271857
ENSMUSG00000006763	Saal1	113.303	17.2808	105.339	9.32241	-0.102664	0.822361
ENSMUSG00000006764	Tph2	0	0	0	0	0	1
ENSMUSG00000006777	Krt23	10.1844	11.9039	3.92837	0.736016	-1.36181	0.315695
ENSMUSG00000006782	Cnp	189.714	27.956	205.484	50.0761	0.116266	0.806419
ENSMUSG00000006784	Odad4	17.1271	10.5586	7.42928	3.96744	-1.20392	0.236416
ENSMUSG00000006800	Sulf2	333.255	51.3436	611.975	131.264	0.876641	0.00215581
ENSMUSG00000006818	Sod2	3053.87	122.427	3209.14	332.303	0.0714806	0.889973
ENSMUSG00000006850	Tmco6	143.26	12.3841	105.747	12.5246	-0.437436	0.393873
ENSMUSG00000006906	Stambp	225.912	19.7218	218.703	16.4176	-0.0496132	0.890871
ENSMUSG00000006920	Ezh1	314.409	32.8102	237.235	12.9637	-0.405445	0.142438
ENSMUSG00000006930	Hap1	29.8982	4.76823	19.4143	1.72283	-0.616837	0.360741
ENSMUSG00000006931	P3h4	15.5473	10.5517	16.3853	9.26751	0.0605993	0.97528
ENSMUSG00000006932	Ctnnb1	3991.64	146.676	4017.85	86.4698	0.0093428	0.977137
ENSMUSG00000006941	Eif1b	205.119	15.3213	250.753	15.755	0.290255	0.345187
ENSMUSG00000006948	Klk4	0	0	0	0	0	1
ENSMUSG00000006958	Chrd	118.397	22.8	71.9544	2.44533	-0.715558	0.0164001
ENSMUSG00000006998	Psmd2	2632.73	126.181	3041.77	66.7896	0.20812	0.232155
ENSMUSG00000007021	Syngr3	1.74757	1.52257	0.950034	0.927447	-0.876378	1
ENSMUSG00000007029	Vars	459.876	38.5266	568.236	23.1191	0.304666	0.106531
ENSMUSG00000007030	Vwa7	8.11316	5.76381	7.80978	2.87082	-0.0454313	0.983593
ENSMUSG00000007033	Hspa1l	0	0	0.308852	0.534947	1.26753	1
ENSMUSG00000007034	Slc44a4	3.72003	1.10886	3.88562	1.72715	0.0720023	1
ENSMUSG00000007035	Msh5	16.0933	8.03763	13.3872	4.82069	-0.258692	0.835414
ENSMUSG00000007036	Abhd16a	663.123	52.2961	642.158	23.9856	-0.0465242	0.866425
ENSMUSG00000007038	Neu1	679.077	35.9919	615.477	41.231	-0.141793	0.537681
ENSMUSG00000007039	Ddah2	39.3308	15.8338	26.4137	10.2221	-0.574749	0.458037
ENSMUSG00000007041	Clic1	248.021	14.4322	173.135	10.6435	-0.518291	0.0210295
ENSMUSG00000007050	Lsm2	175.221	4.22196	161.006	19.5577	-0.121492	0.853945
ENSMUSG00000007080	Pole	47.8352	9.43751	37.572	20.6579	-0.346879	0.626163
ENSMUSG00000007097	Atp1a2	9.12582	5.19496	16.5985	13.2115	0.856851	0.567545
ENSMUSG00000007107	Atp1a4	1.34053	0.497691	0.617703	1.06989	-1.07814	1
ENSMUSG00000007122	Casq1	3.01761	3.10631	3.33414	1.57281	0.151597	0.95871
ENSMUSG00000007207	Stx1a	12.9757	2.46491	5.12103	3.7101	-1.32011	0.279784
ENSMUSG00000007209	Ceacam9	0	0	0	0	0	1
ENSMUSG00000007216	Zfp775	28.9916	7.12524	30.7611	3.05416	0.0911966	0.93006
ENSMUSG00000007279	Scube2	0	0	0	0	0	1
ENSMUSG00000007338	Mrpl49	397.032	21.5707	384.225	47.2407	-0.0466014	0.916368
ENSMUSG00000007379	Dennd2c	24.6049	7.66814	12.342	5.08924	-1.01003	0.163808
ENSMUSG00000007411	Mark3	623.759	24.4941	802.705	49.6256	0.364198	0.023473
ENSMUSG00000007415	Gatad1	746.42	12.0846	768.308	17.4033	0.0412037	0.865152
ENSMUSG00000007440	Pcdha10	0	0	0	0	0	1
ENSMUSG00000007457	2310003L06Rik	0	0	0	0	0	1
ENSMUSG00000007458	M6pr	1846.83	27.2994	1917.07	97.0342	0.0535798	0.77235
ENSMUSG00000007476	Lrrc8a	162.81	13.0049	425.95	75.1477	1.38794	2.26188e-11
ENSMUSG00000007480	Mc5r	0	0	0	0	0	1
ENSMUSG00000007564	Ppp2r1a	904.904	50.4897	942.148	33.7714	0.058198	0.874237
ENSMUSG00000007570	Fance	126.79	20.9311	105.745	19.4925	-0.269155	0.462602
ENSMUSG00000007589	Tinf2	213.419	29.3125	173.565	18.9116	-0.297171	0.298632
ENSMUSG00000007591	Tssk4	0.603131	1.04465	1.70018	1.53694	1.56262	1
ENSMUSG00000007594	Hapln4	171.092	22.9819	183.375	34.7132	0.105038	0.799681
ENSMUSG00000007603	Dus3l	230.78	26.25	197.771	14.9886	-0.222909	0.518186
ENSMUSG00000007610	Gtpbp3	172.642	17.6826	120.306	21.0436	-0.52065	0.147753
ENSMUSG00000007613	Tgfbr1	581.099	26.3249	561.893	32.6173	-0.0481435	0.888866
ENSMUSG00000007617	Homer1	216.202	17.9465	202.524	28.6602	-0.0947326	0.86042
ENSMUSG00000007646	Rad51c	14.7754	3.08834	9.32271	5.90345	-0.665417	0.614856
ENSMUSG00000007653	Gabrb2	0	0	0	0	0	1
ENSMUSG00000007655	Cav1	34.2909	6.46543	46.368	6.46711	0.431514	0.542795
ENSMUSG00000007656	Arpp19	610.591	21.5568	697.927	40.985	0.193043	0.375115
ENSMUSG00000007659	Bcl2l1	531.128	16.9666	3389.43	86.1663	2.67423	1.92296e-66
ENSMUSG00000007670	Khsrp	694.252	66.3714	745.081	23.948	0.100987	0.679294
ENSMUSG00000007682	Dio2	0	0	20.404	10.5121	7.11353	6.75664e-05
ENSMUSG00000007721	Ccdc124	398.67	45.9368	459.656	13.0837	0.206468	0.439778
ENSMUSG00000007739	Cct4	1565.34	98.4092	1748.45	139.676	0.158879	0.391418
ENSMUSG00000007777	0610009B22Rik	210.047	18.1607	229.337	19.6767	0.125343	0.686506
ENSMUSG00000007783	Cpt1c	5.5932	3.13632	6.40339	4.5193	0.223422	0.922169
ENSMUSG00000007805	Twist2	0.998513	1.04857	0.9693	0.929508	-0.0596076	1
ENSMUSG00000007812	Zfp655	729.95	64.4388	577.249	61.6314	-0.338735	0.11787
ENSMUSG00000007815	Rhoa	1794.76	65.7544	1935.83	61.969	0.109033	0.458238
ENSMUSG00000007817	Zmiz1	766.551	42.2072	1036.34	63.4839	0.434948	0.242626
ENSMUSG00000007827	Ankrd26	152.049	12.3275	89.6589	5.30759	-0.761451	0.0054104
ENSMUSG00000007833	Aldh16a1	1069.55	24.3124	1445.32	113.858	0.434816	0.000400373
ENSMUSG00000007836	Hnrnpa0	817.668	19.2391	1008.3	110.267	0.303057	0.124417
ENSMUSG00000007837	Prrg2	338.672	15.3393	324.566	8.08233	-0.0610899	0.853674
ENSMUSG00000007850	Hnrnph1	1532.2	129.212	1651.43	209.078	0.108175	0.680849
ENSMUSG00000007867	Ift43	30.6252	1.96439	44.4914	4.93732	0.540485	0.269585
ENSMUSG00000007872	Id3	610.65	204.63	159.944	21.7997	-1.93067	3.65041e-18
ENSMUSG00000007877	Tcap	0.232316	0.402383	0.308852	0.534947	0.305732	1
ENSMUSG00000007880	Arid1a	791.54	36.2692	504.611	44.4883	-0.648457	5.24646e-05
ENSMUSG00000007888	Crlf1	0	0	0	0	0	1
ENSMUSG00000007891	Ctsd	2777.88	146.116	3056.85	374.658	0.137934	0.651034
ENSMUSG00000007892	Rplp1	3593.2	305.819	4131.15	328.975	0.201247	0.423177
ENSMUSG00000007907	Cabs1	0	0	0	0	0	1
ENSMUSG00000007908	Hmgcll1	0	0	2.24745	2.31946	3.93062	1
ENSMUSG00000007944	Ttc9b	0	0	0	0	0	1
ENSMUSG00000007946	Phox2a	0	0	0	0	0	1
ENSMUSG00000007950	Abhd8	65.9499	10.1771	61.2711	11.1956	-0.101839	0.880756
ENSMUSG00000007987	Ift22	70.4619	12.7672	48.38	4.61386	-0.539331	0.177555
ENSMUSG00000007989	Fzd3	5.47184	2.3131	5.10598	4.47389	-0.077711	0.976975
ENSMUSG00000008028	1700008O03Rik	0	0	1.38712	1.61785	3.22062	1
ENSMUSG00000008035	Mid1ip1	1098.42	97.424	287.169	85.4009	-1.93585	0.000562725
ENSMUSG00000008036	Ap2s1	651.084	2.09317	691.816	12.0229	0.0876388	0.810162
ENSMUSG00000008090	Fgfrl1	606.937	72.1238	473.958	17.6016	-0.357481	0.255301
ENSMUSG00000008129	Brme1	1.4748	1.40092	0.996991	1.72684	-0.581579	1
ENSMUSG00000008136	Fhl2	8.16652	5.24963	2.39916	2.48988	-1.80051	0.201439
ENSMUSG00000008140	Emc10	1188.1	98.2162	1421.44	100.306	0.259677	0.10453
ENSMUSG00000008153	Clstn3	45.5036	9.65699	26.9116	9.28234	-0.75762	0.208755
ENSMUSG00000008167	Fbxw9	301.492	30.2781	215.57	17.2579	-0.486304	0.037545
ENSMUSG00000008193	Spib	17.8146	7.59368	5.04938	2.3026	-1.83816	0.0647345
ENSMUSG00000008200	Fnbp4	461.385	33.0632	437.759	17.5923	-0.0765386	0.807146
ENSMUSG00000008206	Cers4	61.1616	7.16946	45.5901	10.8145	-0.417808	0.375523
ENSMUSG00000008226	Scrn3	1095.54	59.087	1068.43	89.0947	-0.0370381	0.88732
ENSMUSG00000008301	Phax	313.562	25.0968	354.896	33.8245	0.176681	0.558987
ENSMUSG00000008305	Tle1	898.301	41.4224	1742.62	114.702	0.955573	1.10054e-20
ENSMUSG00000008307	1700109H08Rik	27.8871	10.7891	52.1296	11.9944	0.898089	0.119558
ENSMUSG00000008318	Relt	13.3092	3.69281	16.0199	8.7737	0.264292	0.840481
ENSMUSG00000008333	Snrpb2	169.601	21.5809	223.621	28.4998	0.396872	0.0701456
ENSMUSG00000008348	Ubc	2241.06	457.882	2233.08	662.442	-0.00536607	0.994368
ENSMUSG00000008373	Prpf31	199.591	14.8611	214.306	41.0412	0.106235	0.781312
ENSMUSG00000008384	Sertad1	103.092	14.3332	61.4878	9.07182	-0.744528	0.0268665
ENSMUSG00000008393	Carhsp1	1308.13	148.853	1058.93	62.2716	-0.305395	0.0742581
ENSMUSG00000008398	Elk3	214.094	23.2236	79.2085	15.2066	-1.43033	4.52235e-09
ENSMUSG00000008429	Herpud2	525.861	10.3811	564.133	18.9029	0.102217	0.624301
ENSMUSG00000008435	Rdh13	155.582	18.5395	170.61	28.7319	0.134148	0.828666
ENSMUSG00000008438	Adam21	0.272771	0.472452	0	0	-0.656058	1
ENSMUSG00000008450	Nutf2	67.2733	8.54392	63.5739	13.0547	-0.0764383	0.903379
ENSMUSG00000008461	Fut1	6.30305	1.37852	3.37689	2.15632	-0.913158	1
ENSMUSG00000008475	Arpc5	1348.74	101.285	1391.21	66.9696	0.0454185	0.835678
ENSMUSG00000008482	Rnf151	0	0	0.33233	0.575613	1.26752	1
ENSMUSG00000008489	Elavl2	0	0	0.308852	0.534947	1.26752	1
ENSMUSG00000008496	Pou2f2	99.4732	40.9245	22.4034	5.59608	-2.1461	1.62783e-06
ENSMUSG00000008540	Mgst1	33608.9	3170.59	35934.7	1097.46	0.0965188	0.678171
ENSMUSG00000008575	Nfib	1542.28	42.5504	1900.37	205.058	0.30105	0.047372
ENSMUSG00000008590	Htr3b	0	0	0	0	0	1
ENSMUSG00000008601	Rab25	2.71605	3.31889	4.09092	4.8805	0.584739	0.806419
ENSMUSG00000008604	Ubqln4	639.058	39.0465	702.633	41.1587	0.136466	0.545354
ENSMUSG00000008658	Rbfox1	0	0	0	0	0	1
ENSMUSG00000008668	Rps18	2327.37	136.224	2713.31	128.627	0.22147	0.314632
ENSMUSG00000008682	Rpl10	3510.97	251.215	4184.21	187.442	0.253214	0.114942
ENSMUSG00000008683	Rps15a	915.861	82.0919	1092.12	49.7489	0.253881	0.198309
ENSMUSG00000008690	Ncaph2	619.184	46.8422	720.337	94.1514	0.217656	0.29626
ENSMUSG00000008730	Hipk1	1331.3	38.5634	2044.19	219.223	0.618656	0.000268753
ENSMUSG00000008734	Gprc5b	8.93694	3.82119	26.2246	5.38796	1.56633	0.0155935
ENSMUSG00000008763	Man1a2	869.227	47.4305	1074.2	66.022	0.306209	0.0605035
ENSMUSG00000008789	Ceacam5	0	0	0	0	0	1
ENSMUSG00000008813	Tppp2	0.464632	0.804766	0	0	-1.37372	1
ENSMUSG00000008822	Acyp1	85.0834	7.81052	72.8708	11.3064	-0.221064	0.640537
ENSMUSG00000008843	Cldn13	0	0	0	0	0	1
ENSMUSG00000008845	Cd163	591.253	209.306	873.278	95.5908	0.563246	0.275009
ENSMUSG00000008855	Hdac5	637.3	43.2786	300.499	26.1115	-1.0839	4.15732e-11
ENSMUSG00000008859	Rala	401.978	10.6409	418.354	17.8643	0.0578962	0.833408
ENSMUSG00000008874	Clec3a	0	0	0	0	0	1
ENSMUSG00000008892	Vdac3	640.636	39.6815	699.859	58.9552	0.128279	0.717693
ENSMUSG00000008932	Slc1a7	1.13701	1.40954	0.308852	0.534947	-1.67246	1
ENSMUSG00000008958	Vps72	242.277	18.6378	216.724	6.22633	-0.161459	0.691134
ENSMUSG00000008976	Gabpa	1004.16	49.7275	968.923	54.564	-0.052142	0.854415
ENSMUSG00000008999	Bmp7	23.2661	2.24062	32.69	7.57224	0.496252	0.503666
ENSMUSG00000009013	Dynll1	187.279	19.9543	218.489	22.2992	0.225104	0.524672
ENSMUSG00000009030	Pdcl	448.72	25.5215	469.609	36.31	0.0655688	0.890879
ENSMUSG00000009035	Tmem184b	590.655	42.3671	550.171	46.791	-0.103195	0.724923
ENSMUSG00000009047	Gm5965	0	0	0	0	0	1
ENSMUSG00000009070	Rsph14	0	0	0	0	0	1
ENSMUSG00000009073	Nf2	672.485	35.5628	675.934	60.0444	0.0075312	0.981947
ENSMUSG00000009075	Cabp7	0	0	0	0	0	1
ENSMUSG00000009076	Zmat5	79.5987	7.68951	81.683	14.7423	0.039168	0.951683
ENSMUSG00000009079	Ewsr1	1526.24	41.2349	1769.14	135.073	0.212879	0.333488
ENSMUSG00000009090	Ap1b1	916.861	53.3503	893.817	44.6385	-0.0361503	0.906589
ENSMUSG00000009092	Derl3	28.5719	1.88658	18.0916	18.0363	-0.648578	0.549795
ENSMUSG00000009093	Gstt4	0.301565	0.522327	0.33233	0.575613	0.305732	1
ENSMUSG00000009097	Tbx1	0.232316	0.402383	0.308852	0.534947	0.305733	1
ENSMUSG00000009108	Gnat2	23.8126	11.0481	22.8363	14.7403	-0.0445626	0.976771
ENSMUSG00000009112	Bcl2l13	839.958	55.705	873.316	87.9771	0.0563942	0.858836
ENSMUSG00000009114	2610028H24Rik	0	0	0	0	0	1
ENSMUSG00000009115	Spatc1l	1.24249	1.09973	1.30163	0.478469	0.0551295	1
ENSMUSG00000009145	Dqx1	275.587	39.5867	159.267	12.4956	-0.79218	0.00921814
ENSMUSG00000009185	Ccl8	0.696947	1.20715	0.351596	0.608983	-1.0041	1
ENSMUSG00000009207	Lnpk	106.768	32.6555	105.98	6.5096	-0.0152024	0.983945
ENSMUSG00000009210	Prr29	0	0	0	0	0	1
ENSMUSG00000009214	Mymk	0	0	0	0	0	1
ENSMUSG00000009216	Fam163b	0	0	0.703193	1.21797	2.24333	1
ENSMUSG00000009246	Trpm5	0	0	1.92355	1.66919	3.71245	1
ENSMUSG00000009248	Ascl2	0.301565	0.522327	0	0	-0.656055	1
ENSMUSG00000009281	Rarres2	5487.2	681.642	5689.09	805.185	0.0519703	0.907054
ENSMUSG00000009291	Pttg1ip	2951.5	114.381	3234.71	113.528	0.132114	0.354873
ENSMUSG00000009292	Trpm2	155.881	7.95247	178.515	35.7847	0.197144	0.705172
ENSMUSG00000009293	Ube2g2	400.929	26.4985	1304.99	84.8642	1.7038	1.91948e-45
ENSMUSG00000009350	Mpo	0	0	0.703193	1.21797	2.24252	1
ENSMUSG00000009356	Lpo	0	0	0	0	0	1
ENSMUSG00000009376	Met	1933.11	183.143	1363.41	172.541	-0.504032	0.00349971
ENSMUSG00000009378	Slc16a12	1993.99	461.155	2211.63	397.622	0.149477	0.690916
ENSMUSG00000009394	Syn2	1.24249	1.09973	4.2607	0.965642	1.70841	0.231149
ENSMUSG00000009406	Elk1	139.097	17.281	220.913	15.033	0.670286	0.0015426
ENSMUSG00000009418	Nav1	164.637	14.9102	116.238	18.4972	-0.506211	0.0768308
ENSMUSG00000009470	Tnpo1	1508.81	130.369	1291.62	87.8765	-0.224709	0.377163
ENSMUSG00000009471	Myod1	0	0	0	0	0	1
ENSMUSG00000009487	Otog	0	0	0	0	0	1
ENSMUSG00000009535	Rnmt	219.477	9.64362	276.989	35.3972	0.337356	0.0769968
ENSMUSG00000009545	Kcnq1	31.3227	12.0533	33.2349	7.55517	0.0926178	0.931109
ENSMUSG00000009549	Srp14	396.194	33.6687	467.039	53.4806	0.236144	0.3303
ENSMUSG00000009551	6330409D20Rik	0	0	0.66466	1.15123	2.17085	1
ENSMUSG00000009555	Cdk9	346.423	13.0202	441.601	22.8193	0.351627	0.0496153
ENSMUSG00000009563	Tor2a	472.211	35.1859	458.375	8.16206	-0.0421286	0.878019
ENSMUSG00000009566	Fpgs	1659.96	156.074	1913.84	179.565	0.205573	0.460838
ENSMUSG00000009569	Mrtfb	517.691	84.7532	1124.23	206.896	1.11911	5.25675e-05
ENSMUSG00000009575	Cbx5	747.311	24.6977	526.566	55.1263	-0.505645	0.00614449
ENSMUSG00000009580	Odam	0	0	0	0	0	1
ENSMUSG00000009585	Apobec3	78.7712	9.7651	54.6895	3.76576	-0.524893	0.147754
ENSMUSG00000009588	St6galnac1	0	0	0	0	0	1
ENSMUSG00000009596	Taf7l	0	0	0	0	0	1
ENSMUSG00000009614	Sardh	15359.7	1241.48	15368.5	3617.8	0.000760569	1
ENSMUSG00000009621	Vav2	1113.32	37.6211	910.767	53.1834	-0.289908	0.0325638
ENSMUSG00000009628	Tex15	0.603131	1.04465	0	0	-1.69938	1
ENSMUSG00000009630	Ppp2cb	424.859	23.6185	475.788	25.6124	0.162763	0.42503
ENSMUSG00000009633	G0s2	571.93	149.515	114.743	64.3523	-2.31609	0.00126493
ENSMUSG00000009640	Dmap1	154.024	4.83192	151.266	20.7557	-0.0285628	0.95594
ENSMUSG00000009646	Pla2g12b	614.109	38.6598	781.034	85.8321	0.347856	0.0286846
ENSMUSG00000009647	Mcu	236.305	22.8992	282.945	22.3039	0.258197	0.231497
ENSMUSG00000009654	Oit3	600.254	45.4288	666.598	65.7505	0.151653	0.749866
ENSMUSG00000009670	Tex11	1.50783	2.61163	0	0	-3.04009	1
ENSMUSG00000009681	Bcr	598.154	43.9388	471.049	18.3696	-0.344202	0.0361696
ENSMUSG00000009687	Fxyd5	71.0209	9.91196	67.5589	8.46318	-0.0667197	0.898102
ENSMUSG00000009731	Kcnd1	4.38694	2.23096	2.27093	1.3618	-0.91716	0.575748
ENSMUSG00000009733	Tfcp2	116.534	4.91978	87.8479	16.4271	-0.403174	0.19316
ENSMUSG00000009734	Pou6f2	0	0	0	0	0	1
ENSMUSG00000009739	Pou6f1	80.096	9.31397	46.4812	3.23283	-0.784481	0.0432826
ENSMUSG00000009741	Ubp1	880.968	67.4265	921.222	7.27304	0.063904	0.771894
ENSMUSG00000009772	Nuak2	221.428	80.452	161.706	40.6128	-0.451741	0.363603
ENSMUSG00000009828	Cilk1	301.612	8.25917	266.43	28.7158	-0.178395	0.599891
ENSMUSG00000009863	Sdhb	2628.1	233.686	2823.09	306.714	0.102998	0.777988
ENSMUSG00000009876	Cox4i2	2.52966	1.59655	1.34859	1.51698	-0.901204	1
ENSMUSG00000009894	Snap47	1000.17	113.023	915.09	4.44627	-0.127464	0.625728
ENSMUSG00000009900	Wnt3a	0	0	0	0	0	1
ENSMUSG00000009905	Kdsr	433.124	25.5838	451.625	59.586	0.0603143	0.855006
ENSMUSG00000009907	Vps4b	1152.87	36.0863	1161.81	43.9228	0.0107274	0.966146
ENSMUSG00000009927	Rps25	1115.56	34.9009	1306.55	60.9822	0.227969	0.319785
ENSMUSG00000009941	Nxf2	0	0	0.308852	0.534947	1.26752	1
ENSMUSG00000009995	Tafazzin	450.414	40.1506	348.519	19.2497	-0.369839	0.16891
ENSMUSG00000010021	Kif19a	7.52966	5.05822	4.71284	3.33801	-0.709278	0.646422
ENSMUSG00000010025	Aldh3a2	6476.44	459.065	5810.51	1578.44	-0.156608	0.745234
ENSMUSG00000010044	Zmynd10	1.55571	1.64261	1.94702	1.99564	0.321169	1
ENSMUSG00000010045	Tmem115	338.629	36.4914	385.375	27.3973	0.18813	0.603054
ENSMUSG00000010047	Hyal2	752.998	78.8422	509.124	32.8237	-0.562784	0.000212577
ENSMUSG00000010048	Ifrd2	566.854	55.5681	624.748	33.5243	0.140737	0.518186
ENSMUSG00000010051	Hyal1	521.811	105.297	432.918	43.5874	-0.268535	0.565391
ENSMUSG00000010054	Tusc2	468.791	35.3119	460.079	16.6751	-0.0277098	0.945166
ENSMUSG00000010057	Nprl2	163.521	19.748	185.04	35.2405	0.175994	0.635062
ENSMUSG00000010064	Slc38a3	36716.7	3444.14	29497.6	4956.32	-0.315868	0.216358
ENSMUSG00000010066	Cacna2d2	0	0	0	0	0	1
ENSMUSG00000010067	Rassf1	105.101	19.5423	88.2104	30.3488	-0.244886	0.61485
ENSMUSG00000010080	Epn3	1.80939	3.13396	4.37088	5.92819	1.32387	0.678171
ENSMUSG00000010086	Rnf112	0	0	0	0	0	1
ENSMUSG00000010095	Slc3a2	710.178	77.6755	758.685	12.0036	0.0958233	0.813467
ENSMUSG00000010097	Nxf1	823.549	48.4007	914.6	77.1269	0.151078	0.406147
ENSMUSG00000010110	Stx5a	847.919	89.2277	812.007	42.7735	-0.0621492	0.86042
ENSMUSG00000010122	Slc47a1	2707.69	154.833	2548.88	605.891	-0.0875422	0.819746
ENSMUSG00000010136	Pifo	0	0	0	0	0	1
ENSMUSG00000010142	Tnfrsf13b	7.02332	2.1668	1.63817	2.08705	-2.09946	1
ENSMUSG00000010154	Spire2	1.53239	1.41439	0.660448	0.575547	-1.22548	1
ENSMUSG00000010175	Prox1	2641.99	984.894	1427.09	87.8589	-0.888252	0.000983439
ENSMUSG00000010205	Raver1	0	0	0	0	0	1
ENSMUSG00000010277	2610507B11Rik	3469.81	256.178	3332.47	289.337	-0.0581812	0.862964
ENSMUSG00000010290	AI597479	200.065	10.1488	261.921	38.2636	0.389585	0.206298
ENSMUSG00000010307	Tmem86a	169.586	9.15954	105.744	34.5925	-0.678989	0.106531
ENSMUSG00000010311	Optc	0.875901	0.90607	2.99339	2.70827	1.81304	1
ENSMUSG00000010342	Tex14	6.00149	1.46498	4.03312	1.99086	-0.587214	0.781788
ENSMUSG00000010358	Ifi35	413.832	18.7829	524.72	22.8237	0.341993	0.173345
ENSMUSG00000010362	Rdm1	77.9806	10.3791	69.6131	1.11749	-0.16699	0.724956
ENSMUSG00000010376	Nedd8	599.551	56.3465	663.355	79.7855	0.147212	0.585744
ENSMUSG00000010392	Gosr1	792.945	55.0815	1037.07	42.5156	0.388348	0.00212857
ENSMUSG00000010406	Mrpl52	438.244	55.8985	467.17	26.8872	0.092343	0.77632
ENSMUSG00000010435	Spaca7	0	0	0	0	0	1
ENSMUSG00000010453	Kansl3	887.865	59.4269	902.338	28.7249	0.0224	0.937508
ENSMUSG00000010461	Eya4	9.97943	8.11384	4.98316	1.20908	-0.992359	0.463375
ENSMUSG00000010476	Ebf3	0	0	8.6659	7.13655	5.88713	0.000321631
ENSMUSG00000010492	Uckl1os	0	0	0.33233	0.575613	1.26752	1
ENSMUSG00000010505	Myt1	0	0	0	0	0	1
ENSMUSG00000010517	Faf1	550.793	59.1468	583.513	52.1109	0.0823069	0.772469
ENSMUSG00000010529	Gm266	0	0	0	0	0	1
ENSMUSG00000010538	Tsacc	11.6671	4.6365	10.2216	2.40809	-0.201331	0.884521
ENSMUSG00000010554	Mettl16	251.691	24.9895	278.445	59.9113	0.14581	0.762914
ENSMUSG00000010592	Dazl	0.272771	0.472452	0.992778	0.0642206	1.78758	1
ENSMUSG00000010601	Apol7a	2285.21	469.455	1657.74	528.099	-0.463477	0.296905
ENSMUSG00000010607	Pigyl	165.483	12.0415	138.547	31.5079	-0.255343	0.563096
ENSMUSG00000010608	Rbm25	1280.86	144.939	1512.93	123.481	0.239233	0.141578
ENSMUSG00000010609	Psen2	2081.72	497.235	1853.42	53.3837	-0.16782	0.684738
ENSMUSG00000010651	Acaa1b	8461.59	941.689	8437.85	1338.34	-0.00410662	0.993794
ENSMUSG00000010660	Plcd1	9.64359	4.29191	15.1644	6.22957	0.671073	0.511966
ENSMUSG00000010663	Fads1	10501.8	649.248	12138.4	2111.79	0.208891	0.371811
ENSMUSG00000010721	Lmbr1	126.752	22.0709	88.9672	21.9007	-0.509793	0.186876
ENSMUSG00000010751	Tnfrsf22	27.786	7.91685	10.9025	7.53114	-1.33305	0.104553
ENSMUSG00000010755	Cars	463.547	96.2864	490.18	72.4826	0.0794365	0.877268
ENSMUSG00000010760	Phlda2	0.818312	1.41736	0.926555	1.60484	0.191574	1
ENSMUSG00000010796	Asz1	0.301565	0.522327	0	0	-0.656055	1
ENSMUSG00000010797	Wnt2	70.3529	6.42062	60.9923	6.75081	-0.208726	0.736025
ENSMUSG00000010803	Gabra1	0	0	0	0	0	1
ENSMUSG00000010825	Grid2ip	0	0	0	0	0	1
ENSMUSG00000010830	Kdelr3	4.02903	2.79022	2.82662	3.32214	-0.504539	0.825647
ENSMUSG00000010841	Cfap97d1	0	0	0	0	0	1
ENSMUSG00000010911	Apip	185.937	19.0421	233.039	14.233	0.326997	0.432007
ENSMUSG00000010914	Pdhx	402.478	40.7964	577.668	89.3117	0.523435	0.00884291
ENSMUSG00000010936	Vac14	356.079	61.6847	361.02	25.1718	0.0222961	0.96097
ENSMUSG00000011008	Mcoln2	7.8662	5.25162	2.41843	3.41796	-1.73654	0.351284
ENSMUSG00000011034	Slc5a1	26.7806	8.30626	22.3703	10.3266	-0.248168	0.815191
ENSMUSG00000011096	Akt1s1	618.397	47.5314	655.868	57.2365	0.0860811	0.742724
ENSMUSG00000011114	Tbrg1	725.692	68.8417	793.111	74.6258	0.128326	0.68689
ENSMUSG00000011118	Panx3	0	0	0	0	0	1
ENSMUSG00000011148	Adssl1	316.958	69.0496	278.721	59.2258	-0.18757	0.741855
ENSMUSG00000011154	Cfap161	0	0	0	0	0	1
ENSMUSG00000011158	Brf1	315.855	36.9339	327.654	26.2778	0.0510414	0.877868
ENSMUSG00000011171	Vipr2	0.696947	1.20715	0	0	-1.95134	1
ENSMUSG00000011179	Odc1	835.738	164.897	1461.96	126.958	0.807481	1.49986e-06
ENSMUSG00000011254	Thg1l	37.9618	0.755504	41.315	5.74887	0.120879	0.871447
ENSMUSG00000011256	Adam19	32.9441	6.48183	34.6804	17.4346	0.066252	0.951934
ENSMUSG00000011257	Pabpc4	449.512	40.7532	437.286	11.8526	-0.0415181	0.873638
ENSMUSG00000011263	Exoc3l2	185.635	13.7826	112.838	14.0383	-0.71974	0.0453361
ENSMUSG00000011267	Zfp296	12.5994	4.00871	3.54908	2.7646	-1.81665	0.25784
ENSMUSG00000011305	Plin5	452.579	153.229	4492.12	476.684	3.31371	2.05163e-60
ENSMUSG00000011306	Sugp1	279.606	26.4691	317.785	15.3852	0.185639	0.420796
ENSMUSG00000011349	Dmrtc2	0	0	0	0	0	1
ENSMUSG00000011350	Gm5893	0	0	0	0	0	1
ENSMUSG00000011382	Dhdh	2781.76	438.576	1966.48	208.397	-0.500644	0.0103771
ENSMUSG00000011427	Zfp790	121.642	5.15661	136.008	14.2645	0.163429	0.70718
ENSMUSG00000011463	Cpb1	0	0	0	0	0	1
ENSMUSG00000011486	Slc25a41	0	0	0	0	0	1
ENSMUSG00000011589	Fsd1	0	0	0	0	0	1
ENSMUSG00000011632	Pinlyp	0.232316	0.402383	0.33233	0.575613	0.305732	1
ENSMUSG00000011658	Fuz	130.494	41.1881	91.4416	4.22916	-0.508969	0.239773
ENSMUSG00000011751	Sptbn4	0	0	0.683926	0.593002	2.17703	0.500492
ENSMUSG00000011752	Pgam1	377.454	18.3145	463.96	17.8949	0.297056	0.169941
ENSMUSG00000011831	Evi5	1993.11	301.468	1606.13	136.633	-0.311814	0.272364
ENSMUSG00000011832	Evi5l	112.408	8.24431	122.179	3.0211	0.121471	0.777988
ENSMUSG00000011837	Snapc2	129.11	9.97356	114.337	11.9007	-0.174854	0.614652
ENSMUSG00000011877	Git1	217.637	10.5344	224.273	31.6569	0.0450123	0.920953
ENSMUSG00000011884	Gltp	110.841	18.441	95.7636	19.7177	-0.210196	0.626777
ENSMUSG00000011958	Bnip2	780.376	52.8586	1062.16	134.989	0.443465	0.00307051
ENSMUSG00000011960	Ccnt1	472.367	36.8763	611.84	22.7253	0.374522	0.0288308
ENSMUSG00000012017	Scarf2	69.4145	8.95678	76.179	3.07176	0.13874	0.748566
ENSMUSG00000012042	4930579F01Rik	0.301565	0.522327	0.33233	0.575613	0.305735	0.945166
ENSMUSG00000012076	Brms1l	74.6448	2.7972	51.5817	2.35435	-0.533223	0.331862
ENSMUSG00000012114	Med15	471.608	30.2157	467.426	37.0757	-0.0136592	0.968624
ENSMUSG00000012117	Dhdds	539.208	17.6661	575.278	27.9335	0.0939403	0.753518
ENSMUSG00000012123	Crybg2	68.3127	15.1365	26.0531	10.4918	-1.38539	0.000386564
ENSMUSG00000012126	Ubxn11	2.90791	2.5134	3.28297	1.99049	0.173638	1
ENSMUSG00000012187	Mogat1	4.67137	3.91147	3.00603	2.64423	-0.633122	0.804315
ENSMUSG00000012211	Tex22	0	0	0.351596	0.608983	1.26752	1
ENSMUSG00000012282	Wnt8a	0	0	0	0	0	1
ENSMUSG00000012296	Tjap1	125.194	14.0011	118.148	18.2796	-0.0807109	0.877268
ENSMUSG00000012350	Ehf	13.7113	8.09203	14.9784	5.54877	0.116764	0.936703
ENSMUSG00000012396	Nanog	0	0	0	0	0	1
ENSMUSG00000012405	Rpl15	1011.74	49.133	1140.89	86.2537	0.173971	0.336726
ENSMUSG00000012422	Tmem167	643.938	91.0483	798.565	83.3741	0.311126	0.116674
ENSMUSG00000012428	Steap4	4685.85	2652.86	5056.48	1091.83	0.109842	0.94734
ENSMUSG00000012429	Mplkip	123.554	33.3535	96.1821	5.49042	-0.363809	0.443742
ENSMUSG00000012443	Kif11	32.3129	10.8625	49.9459	22.5951	0.624856	0.464086
ENSMUSG00000012483	Rpa3	76.2678	8.44767	70.5053	12.6704	-0.114099	0.857169
ENSMUSG00000012519	Mlkl	123.641	14.6281	102.908	16.5976	-0.267236	0.469858
ENSMUSG00000012520	Phox2b	0	0	0	0	0	1
ENSMUSG00000012535	Tnpo3	827.589	22.8619	909.924	91.5452	0.136205	0.627492
ENSMUSG00000012609	Ttll5	231.22	16.9983	207.68	21.5974	-0.153328	0.742276
ENSMUSG00000012640	Zfp715	297.681	56.8759	296.741	36.4987	-0.00584588	0.992922
ENSMUSG00000012705	Retn	0	0	0	0	0	1
ENSMUSG00000012777	Acp4	0	0	0	0	0	1
ENSMUSG00000012819	Cdh23	0	0	0.351596	0.608983	1.26753	1
ENSMUSG00000012848	Rps5	2704.81	149.885	3019.08	132.444	0.158818	0.432278
ENSMUSG00000012889	Podnl1	9.34626	7.06384	6.38291	4.55713	-0.54484	0.817945
ENSMUSG00000013033	Adgrl1	118.143	22.6706	100.87	3.54496	-0.224884	0.623241
ENSMUSG00000013076	Amotl1	310.713	44.178	495.774	54.2381	0.674223	0.00498391
ENSMUSG00000013083	2200002J24Rik	0	0	0	0	0	1
ENSMUSG00000013089	Etv5	62.3998	5.66096	46.2265	10.0699	-0.430771	0.57352
ENSMUSG00000013091	Tmem190	0	0	0	0	0	1
ENSMUSG00000013150	Gfod2	80.55	9.44139	66.7371	16.6944	-0.266508	0.652924
ENSMUSG00000013155	Enkd1	10.8531	0.795412	4.52681	2.22383	-1.24723	0.232155
ENSMUSG00000013158	4933405L10Rik	0	0	0.351596	0.608983	1.26752	1
ENSMUSG00000013160	Atp6v0d1	1045.39	43.6202	1167.36	69.9632	0.159493	0.27501
ENSMUSG00000013236	Ptprs	88.4596	13.5505	79.975	20.1754	-0.138656	0.808489
ENSMUSG00000013275	Slc41a1	156.929	74.5848	55.424	17.7349	-1.49761	0.000180996
ENSMUSG00000013338	Fer1l4	0	0	0	0	0	1
ENSMUSG00000013353	4931406B18Rik	0	0	0	0	0	1
ENSMUSG00000013367	Iglon5	10.6441	3.56784	9.89346	3.55215	-0.105305	0.961327
ENSMUSG00000013415	Igf2bp1	0	0	0.308852	0.534947	1.26752	1
ENSMUSG00000013418	B4galnt2	0	0	0	0	0	1
ENSMUSG00000013419	Zfp651	14.2182	1.48498	34.5275	11.0536	1.28358	0.117845
ENSMUSG00000013465	Nelfb	364.598	21.4648	306.044	12.6645	-0.252341	0.278736
ENSMUSG00000013483	Card14	3.29038	3.57212	0	0	-4.1586	0.0316983
ENSMUSG00000013495	Tmem175	174.496	8.89731	127.714	24.6171	-0.448	0.12568
ENSMUSG00000013523	Bcas1	0.818312	1.41736	0.703193	1.21797	-0.233473	1
ENSMUSG00000013539	Tango2	614.532	66.9785	1172.56	127.399	0.932737	6.68827e-08
ENSMUSG00000013562	4833413E03Rik	0	0	0	0	0	1
ENSMUSG00000013584	Aldh1a2	6.69719	1.3414	6.50693	5.68993	-0.0522529	0.983593
ENSMUSG00000013593	Ndufs2	2898.86	66.2734	3247.5	204.86	0.163874	0.157751
ENSMUSG00000013611	Snx31	0	0	0.308852	0.534947	1.26752	1
ENSMUSG00000013622	Atraid	887.898	26.161	883.889	58.2985	-0.007013	0.977137
ENSMUSG00000013629	Cad	187.993	38.6282	215.471	44.7948	0.197892	0.73209
ENSMUSG00000013643	Lypd8	0	0	0	0	0	1
ENSMUSG00000013646	Sh3bp5l	334.613	16.661	300.937	3.32273	-0.152835	0.806468
ENSMUSG00000013653	1810065E05Rik	0	0	0	0	0	1
ENSMUSG00000013662	Atad1	985.841	70.5757	1188.36	55.869	0.268406	0.0344389
ENSMUSG00000013663	Pten	2062.92	122.35	2110.68	129.724	0.032706	0.921888
ENSMUSG00000013668	4933402N03Rik	0	0	0	0	0	1
ENSMUSG00000013698	Pea15a	328.799	18.6873	275.54	4.89618	-0.255878	0.216358
ENSMUSG00000013701	Timm23	247.292	19.6906	316.759	31.3104	0.357176	0.159647
ENSMUSG00000013707	Tnfaip8l2	22.2455	2.99735	20.7038	8.03356	-0.109794	0.923448
ENSMUSG00000013736	Trnt1	260.118	18.3253	350.068	17.006	0.427466	0.111654
ENSMUSG00000013766	Ly6g6e	1.96698	2.05033	0.641182	0.556395	-1.60198	1
ENSMUSG00000013787	Ehmt2	1083.29	79.1239	876.236	20.6205	-0.306573	0.0604733
ENSMUSG00000013822	Elof1	352.508	17.7714	367.088	41.6319	0.0573932	0.883489
ENSMUSG00000013833	Med16	358.309	29.0151	324.546	35.9545	-0.141789	0.698756
ENSMUSG00000013846	St3gal1	2113.35	37.0585	1854.28	109.538	-0.188863	0.147761
ENSMUSG00000013858	Tmem259	1581.16	70.932	1737.3	167.834	0.136431	0.534863
ENSMUSG00000013878	Rnf170	215.105	35.1144	194.014	3.90545	-0.152756	0.634572
ENSMUSG00000013921	Clip3	5.6349	1.57384	9.45638	4.91087	0.757599	0.568263
ENSMUSG00000013928	1700020L13Rik	0.272771	0.472452	0.683926	0.593002	1.2394	1
ENSMUSG00000013936	Myl2	0.232316	0.402383	0	0	-0.656055	1
ENSMUSG00000013973	Dedd	424.721	30.288	410.028	46.6477	-0.0510895	0.906589
ENSMUSG00000013974	Mcemp1	3.24374	2.31436	0.703193	1.21797	-2.26412	0.310149
ENSMUSG00000013997	Nit1	1427.48	38.0027	1557.22	46.4702	0.12547	0.598838
ENSMUSG00000014030	Pax5	12.2715	5.48713	5.75678	3.45853	-1.11881	0.338662
ENSMUSG00000014039	Prdm15	83.9761	9.38481	114.667	20.7818	0.446542	0.19835
ENSMUSG00000014074	Rnf168	299.199	19.9182	303.084	31.2614	0.0186863	0.971866
ENSMUSG00000014075	Dynlt2b	22.0407	2.98291	13.6906	4.58676	-0.689766	0.40054
ENSMUSG00000014077	Chp1	5096.09	585.599	6222.25	269.142	0.288195	0.16024
ENSMUSG00000014104	Sval2	0	0	0	0	0	1
ENSMUSG00000014158	Trpv4	6.91785	0.34842	24.1933	3.87519	1.80587	0.0539625
ENSMUSG00000014164	Klhl3	264.596	63.1144	660.682	46.7253	1.3208	3.39406e-07
ENSMUSG00000014177	Tvp23b	338.916	30.0491	363.212	10.5715	0.0986874	0.766644
ENSMUSG00000014195	Dnajc7	813.604	41.4239	877.751	14.548	0.109012	0.688343
ENSMUSG00000014198	Zfp385c	1.53239	1.41439	0	0	-3.07426	1
ENSMUSG00000014226	Cacybp	426.201	38.1702	540.174	93.1728	0.340914	0.182131
ENSMUSG00000014232	Cluap1	69.7342	16.0864	52.1254	12.777	-0.411105	0.401727
ENSMUSG00000014243	Zswim7	101.422	16.6776	120.209	5.43707	0.249598	0.5342
ENSMUSG00000014245	Pigl	64.5738	6.26341	72.238	8.16469	0.165974	0.71724
ENSMUSG00000014294	Ndufa2	781.987	31.9789	826.85	46.857	0.0799846	0.815915
ENSMUSG00000014301	Pam16	109.329	13.9873	148.834	11.0473	0.440711	0.117905
ENSMUSG00000014303	Glis2	23.6701	6.08908	11.6749	3.86601	-1.03138	0.200151
ENSMUSG00000014313	Cox6c	1542.12	88.4836	1785.36	142.287	0.211102	0.362977
ENSMUSG00000014329	Bicc1	79.4247	13.5618	75.2994	13.8918	-0.0760324	0.912037
ENSMUSG00000014349	Ube2z	891.35	30.2309	880.447	53.3408	-0.0181514	0.961327
ENSMUSG00000014351	Gip	0	0	0	0	0	1
ENSMUSG00000014353	Tmem87b	668.992	89.0668	1901.91	186.289	1.50835	6.12572e-35
ENSMUSG00000014355	Anapc1	896.467	31.1468	820.791	125.717	-0.127455	0.597584
ENSMUSG00000014361	Mertk	676.98	10.955	546.152	71.5944	-0.310028	0.551725
ENSMUSG00000014402	Tsg101	425.629	59.967	492.049	46.6835	0.211305	0.354825
ENSMUSG00000014418	Hps5	368.384	24.7039	357.23	43.052	-0.0459772	0.917197
ENSMUSG00000014426	Map3k4	386.787	24.7717	274.623	43.9631	-0.496167	0.0249378
ENSMUSG00000014444	Piezo1	142.81	13.1674	101.851	28.9319	-0.48532	0.185247
ENSMUSG00000014453	Blk	5.91635	5.26226	4.19869	2.73088	-0.50401	1
ENSMUSG00000014470	Rnf166	211.609	31.1685	194.436	31.1018	-0.118688	0.783501
ENSMUSG00000014496	Ankrd28	842.086	115.187	1008.13	110.139	0.258976	0.230262
ENSMUSG00000014498	Ankrd52	590.419	13.3916	581.403	91.9193	-0.0217532	0.96562
ENSMUSG00000014503	Pkd2l2	5.445	5.74914	3.55751	2.17456	-0.613123	0.837523
ENSMUSG00000014504	Srp19	301.89	19.867	380.138	9.37462	0.332551	0.120233
ENSMUSG00000014529	Tmbim7	0	0	0	0	0	1
ENSMUSG00000014542	Clec4f	2135.36	323.943	2104.94	56.4691	-0.0207594	0.96485
ENSMUSG00000014543	Klra17	1.03897	0.310396	0.617703	1.06989	-0.717491	1
ENSMUSG00000014547	Wdfy2	460.956	33.3554	435.18	28.8193	-0.083363	0.796076
ENSMUSG00000014550	Rbsn	275.316	27.6101	342.964	16.3669	0.319165	0.200151
ENSMUSG00000014551	Mrps25	165.531	13.0616	167.796	12.9735	0.0164449	0.973539
ENSMUSG00000014554	Dguok	175.533	16.8951	152.11	8.10241	-0.209682	0.532603
ENSMUSG00000014592	Camta1	70.475	5.95851	64.7461	12.5741	-0.121833	0.858927
ENSMUSG00000014599	Csf1	358.76	193.863	136.301	16.1679	-1.39475	4.51289e-05
ENSMUSG00000014601	Strip1	254.991	9.88403	255.432	7.1544	0.00307194	0.997147
ENSMUSG00000014602	Kif1a	5.74038	1.22304	3.62373	2.06957	-0.670045	0.701293
ENSMUSG00000014603	Alx3	0	0	0	0	0	1
ENSMUSG00000014606	Slc25a11	1142.35	52.0586	1108.18	50.1958	-0.0438441	0.887361
ENSMUSG00000014609	Chrne	3.27997	2.01409	1.63817	2.08705	-1.0124	1
ENSMUSG00000014633	Cmc2	101.732	13.3267	112.325	8.25805	0.139949	0.7574
ENSMUSG00000014668	Chfr	340.603	11.5002	305.723	14.8392	-0.155266	0.458075
ENSMUSG00000014686	Ceacam16	0.969718	1.05361	0.660448	0.575547	-0.630317	0.86296
ENSMUSG00000014704	Hoxa2	3.26831	2.76902	2.2902	2.00179	-0.528745	1
ENSMUSG00000014725	Adam28	0	0	0	0	0	1
ENSMUSG00000014747	Ankrd53	0	0	0	0	0	1
ENSMUSG00000014748	Tex261	1259.65	43.598	1200.32	24.9563	-0.0700293	0.706313
ENSMUSG00000014763	Fam120b	477.556	12.7858	428.92	44.0465	-0.15536	0.661177
ENSMUSG00000014767	Tbp	204.551	8.02104	190.229	18.5021	-0.1027	0.731845
ENSMUSG00000014769	Psmb1	1975.99	60.2692	2184.91	180.149	0.144788	0.463029
ENSMUSG00000014771	Pdcd2	188.383	39.0141	190.777	46.6319	0.0165768	0.979399
ENSMUSG00000014773	Dll1	135.45	39.3343	283.138	95.7928	1.06305	0.00349303
ENSMUSG00000014776	Nol3	7.21518	2.6201	11.0807	5.82194	0.595017	0.626163
ENSMUSG00000014778	Fhod1	127.769	21.3229	57.8099	6.29728	-1.13896	0.000135509
ENSMUSG00000014782	Plekhg4	0.603131	1.04465	0.950034	0.927447	0.73509	1
ENSMUSG00000014786	Slc9a5	8.04813	5.91079	11.1951	3.37207	0.492039	0.740596
ENSMUSG00000014791	Elmo3	433.877	20.8631	393.644	13.6741	-0.141097	0.611815
ENSMUSG00000014813	Stc1	1.45024	1.36661	6.53163	1.60476	2.28787	0.034047
ENSMUSG00000014837	4931428F04Rik	22.1841	9.41717	13.4425	2.50769	-0.712071	0.443271
ENSMUSG00000014846	Tppp3	4.45744	1.15259	3.3492	1.71255	-0.436153	0.785891
ENSMUSG00000014850	Msh3	249.022	8.47214	176.396	26.9265	-0.496304	0.176083
ENSMUSG00000014852	Adamts13	85.5862	3.17402	76.6637	27.7756	-0.162747	0.765404
ENSMUSG00000014856	Tmem208	350.606	32.9925	358.914	20.2568	0.03237	0.933446
ENSMUSG00000014859	E2f4	257.273	14.616	348.099	30.8718	0.435993	0.17742
ENSMUSG00000014867	Surf4	3850.93	244.801	4423.42	246.684	0.200043	0.327454
ENSMUSG00000014873	Surf2	247.128	28.5711	241.567	20.1474	-0.0330796	0.940943
ENSMUSG00000014905	Dnajb9	1065.53	197.884	1221.53	85.4406	0.196645	0.42586
ENSMUSG00000014907	Naf1	89.5626	13.3573	97.2748	11.8026	0.118038	0.824917
ENSMUSG00000014932	Yes1	540.891	36.922	517.653	10.7271	-0.0639262	0.855006
ENSMUSG00000014956	Ppp1cb	1797.48	119.41	2223.28	95.9277	0.306311	0.0391885
ENSMUSG00000014959	Gorasp2	1490.41	107.844	1618.53	130.584	0.119256	0.639527
ENSMUSG00000014980	Tsen15	83.2963	7.17404	72.4277	22.2235	-0.202528	0.698711
ENSMUSG00000015001	Oc90	0	0	0	0	0	1
ENSMUSG00000015002	Efr3a	958.481	31.4824	1008.19	24.3231	0.0727007	0.749971
ENSMUSG00000015013	Trappc2l	150.074	11.33	144.07	26.2669	-0.0578818	0.907507
ENSMUSG00000015016	Acsf3	507.102	58.2479	515.551	21.6873	0.0223967	0.947822
ENSMUSG00000015023	Ddx19a	336.713	21.3114	348.769	38.7213	0.0508011	0.871739
ENSMUSG00000015027	Galns	92.035	9.87206	92.6523	39.879	0.0169671	0.981923
ENSMUSG00000015053	Gata2	21.7496	6.22308	15.4046	2.51853	-0.486209	0.579032
ENSMUSG00000015083	C8g	3968	290.741	4168.63	501.652	0.071068	0.831118
ENSMUSG00000015085	Entpd2	28.3621	6.85011	22.9248	4.24284	-0.304212	0.727192
ENSMUSG00000015087	Rabl6	425.821	45.5344	485.462	17.6078	0.188497	0.501713
ENSMUSG00000015090	Ptgds	96.405	28.7473	144.468	92.8704	0.584326	0.743081
ENSMUSG00000015092	Edf1	1946.29	105.318	2301.93	142.676	0.242351	0.341044
ENSMUSG00000015093	Clic3	2.63514	2.05731	2.96749	4.3621	0.16668	0.953534
ENSMUSG00000015094	Npdc1	69.4694	14.3473	71.9581	10.8457	0.0556269	0.941468
ENSMUSG00000015095	Fbxw5	588.16	29.565	603.802	38.2455	0.0381973	0.89036
ENSMUSG00000015112	Slc25a13	4737.52	294.047	5837.3	322.961	0.301188	0.0482494
ENSMUSG00000015120	Ube2i	576.415	38.2478	512.288	49.3061	-0.171284	0.486125
ENSMUSG00000015126	Tsr3	177.05	9.08429	189.085	17.0396	0.0931611	0.777294
ENSMUSG00000015127	Unkl	126.175	20.4876	100.097	36.147	-0.330468	0.470797
ENSMUSG00000015133	Lrrk1	326.283	37.3183	219.809	19.5219	-0.57	0.00131538
ENSMUSG00000015134	Aldh1a3	13.0407	0.75637	4.8784	1.66332	-1.40635	0.128465
ENSMUSG00000015143	Actn1	699.229	29.2515	598.684	130.388	-0.223141	0.54785
ENSMUSG00000015149	Sirt2	896.753	8.72194	948.471	95.6427	0.0809987	0.675857
ENSMUSG00000015165	Hnrnpl	1479.75	56.9075	1294.64	180.668	-0.192366	0.35659
ENSMUSG00000015176	Nolc1	350.271	71.9897	894.544	73.3385	1.35484	4.28477e-12
ENSMUSG00000015189	Casd1	547.626	40.1589	611.217	51.6639	0.159962	0.454687
ENSMUSG00000015202	Cnksr3	126.378	7.53203	93.6998	23.023	-0.430324	0.396925
ENSMUSG00000015214	Mtmr1	599.858	53.4928	744.544	42.8211	0.310499	0.102299
ENSMUSG00000015217	Hmgb3	102.364	21.8888	111.773	25.0547	0.126541	0.799139
ENSMUSG00000015222	Map2	18.3348	4.54877	22.5841	6.85924	0.298234	0.749644
ENSMUSG00000015224	Cyp2j9	104.998	14.6078	120.045	33.6687	0.193735	0.664308
ENSMUSG00000015242	Nipsnap3a	0	0	0	0	0	1
ENSMUSG00000015243	Abca1	3129.93	55.9298	3973.43	360.902	0.344098	0.0142342
ENSMUSG00000015247	Nipsnap3b	958.032	99.8226	1015.23	117.09	0.0846585	0.77632
ENSMUSG00000015289	Lage3	144.264	6.14769	159.626	9.32038	0.146566	0.648114
ENSMUSG00000015290	Ubl4a	433.566	28.454	448.539	12.6712	0.0493466	0.907942
ENSMUSG00000015291	Gdi1	1100.32	61.3009	1162.69	86.5379	0.0789603	0.750336
ENSMUSG00000015305	Sash1	1006.8	43.1704	1001.29	138.903	-0.00792175	0.988868
ENSMUSG00000015312	Gadd45b	56.0718	22.201	1150.18	10.8289	4.36053	2.08802e-12
ENSMUSG00000015314	Slamf6	14.5689	3.63481	10.6075	1.87707	-0.467461	0.691677
ENSMUSG00000015316	Slamf1	0	0	0.308852	0.534947	1.26753	1
ENSMUSG00000015335	Zdhhc12	189.94	21.7262	186.439	17.3213	-0.0276224	0.956198
ENSMUSG00000015337	Endog	404.488	19.3773	529.906	46.049	0.389551	0.1455
ENSMUSG00000015340	Cybb	568.852	104.109	367.43	66.6826	-0.629379	0.0693037
ENSMUSG00000015341	Golga7	776.644	69.3947	878.026	51.8921	0.175709	0.376997
ENSMUSG00000015342	Xk	90.3526	5.57853	192.761	15.2515	1.09209	5.04087e-05
ENSMUSG00000015354	Pcolce2	44.4683	2.10137	43.2211	14.7949	-0.0403048	0.976771
ENSMUSG00000015355	Cd48	45.5669	6.57981	34.3222	11.728	-0.414855	0.560601
ENSMUSG00000015357	Clpx	1551.59	46.1906	1555.18	139.882	0.00345544	0.994342
ENSMUSG00000015363	Trabd	1468.47	209.826	1665.86	164.231	0.182199	0.549158
ENSMUSG00000015365	Mov10l1	0	0	0	0	0	1
ENSMUSG00000015377	Dennd6b	127.493	11.2291	93.5825	14.6705	-0.445552	0.113501
ENSMUSG00000015396	Cd83	43.9966	19.1473	1.32511	0.582798	-5.05346	5.9389e-08
ENSMUSG00000015401	Cltrn	0.232316	0.402383	0	0	-0.656056	1
ENSMUSG00000015405	Ace2	11.9583	6.079	13.3059	5.37831	0.14338	0.919725
ENSMUSG00000015437	Gzmb	12.6851	7.51222	6.26973	1.48448	-1.01294	0.493806
ENSMUSG00000015441	Gzmf	0	0	0	0	0	1
ENSMUSG00000015443	Gzmn	0	0	0	0	0	1
ENSMUSG00000015451	C4a	58.523	12.7571	71.1206	11.8961	0.276557	0.610635
ENSMUSG00000015452	Ager	2.36361	3.40986	1.54426	2.67473	-0.622878	0.829136
ENSMUSG00000015461	Atf6b	319.145	30.7588	383.624	30.7546	0.266286	0.314813
ENSMUSG00000015467	Egfl8	7.10298	5.35285	5.31549	0.89499	-0.413135	0.819883
ENSMUSG00000015468	Notch4	76.8126	21.1238	183.732	12.1799	1.26544	1.96144e-05
ENSMUSG00000015474	Ppt2	234.938	8.91422	255.788	5.85275	0.12375	0.648054
ENSMUSG00000015476	Prrt1	5.49093	2.7355	4.69357	2.35686	-0.238803	0.923077
ENSMUSG00000015478	Rnf5	879.053	16.234	914.494	94.3066	0.0572486	0.831703
ENSMUSG00000015484	Fam163a	0.272771	0.472452	0.351596	0.608983	0.305734	1
[truncated: 53,796 more rows]

## Sheet: FeSO4_PBS-NaCl_PBS
	Symbol	NaCl_PBS_AVG	NaCl_PBS_SD	FeSO4_PBS_AVG	FeSO4_PBS_SD	LFC	Padj
[truncated: 55,405 more rows]

[truncated: 1 more sheets: combined]
